# Supplementary material for: Synthesis and crystal structure of bis­[μ-N,N-bis­(2-amino­eth­yl)ethane-1,2-di­amine]­bis­[N,N-bis­(2-amino­eth­yl)ethane-1,2-di­amine]-μ4-oxido-hexa-μ3-oxido-octa-μ2-oxido-tetra­oxido­tetra­nickel(II)hexa­tantalum(V) nona­deca­hydrate
Source: Acta Crystallogr E Crystallogr Commun. 2021 Nov 9;77(Pt 12):1253–7. doi: 10.1107/S2056989021011531 (PMC8647742; doi:10.1107/S2056989021011531)
Supplement: Supplementary file 1 [file e-77-01253-sup1.cif]

##############################################################################
#                                                                            #
# This CIF contains the data in a paper accepted for publication in          #
# Acta Crystallographica Section E. It conforms to the requirements of       #
# Notes for Authors for Acta Crystallographica Section E, and has been       #
# peer reviewed under the auspices of the IUCr Commission on Journals.       #
#                                                                            #
# Full details of the Crystallographic Information File format               #
# are given in the paper "The Crystallographic Information File (CIF):       #
# a New Standard Archive File for Crystallography" by S. R. Hall, F. H.      #
# Allen and I. D. Brown [Acta Cryst. (1991), A47, 655-685].                  #
#                                                                            #
# The current version of the core CIF dictionary is obtainable from          #
# ftp://ftp.iucr.org/pub/cif_core.dic.                                       #
#                                                                            #
# Software is freely available for graphical display of the structure(s)     #
# in this CIF. For information consult the CIF software page                 #
# http://www.iucr.org/resources/cif/software.                                #
#                                                                            #
# This file may be used for bona fide research purposes within the           #
# scientific community so long as proper attribution is given to the journal # 
# article from which it was obtained.                                        #
#                                                                            #
##############################################################################
data_I
_journal_date_recd_electronic     2021-08-23
_journal_date_accepted     2021-11-01
_journal_name_full     'Acta Crystallographica, Section E'
_journal_year     2021
_journal_volume     77
_journal_issue     12
_journal_page_first     0
_journal_page_last     0
_journal_paper_category     GM
_journal_paper_doi     10.1107/S2056989021011531
_journal_coeditor_code     WM5616
_publ_contact_author_name     'Wolfgang Bensch'
_publ_contact_author_address
;
Institut f\"ur Anorganische Chemie,
Christian-Albrechts-Universit\"at zu Kiel,
Max-Eyth-Str. 2,
D-24118 Kiel,
Germany
;
_publ_contact_author_email     'wbensch@ac.uni-kiel.de'
_publ_contact_author_fax     ?
_publ_contact_author_phone     ?
_publ_section_title
;\
Synthesis and crystal structure of
bis[\m-<i>N</i>,<i>N</i>-bis(2-aminoethyl)ethane-1,2-diamine]bis[<i>N</i>,\
<i>N</i>-bis(2-aminoethyl)ethane-1,2-diamine]-\m~4~-oxido-hexa-\m~3~-oxido-\
octa-\m~2~-oxido-tetraoxidotetranickel(II)hexatantalum(V) nonadecahydrate
;
loop_
    _publ_author_name
    _publ_author_footnote
    _publ_author_address
    'Krause, Dana-C\'eline' .
;
Institut f\"ur Anorganische Chemie,
Christian-Albrechts-Universit\"at zu Kiel,
Max-Eyth-Str. 2,
D-24118 Kiel,
Germany
;
    'N\"ather, Christian' .
;
Institut f\"ur Anorganische Chemie,
Christian-Albrechts-Universit\"at zu Kiel,
Max-Eyth-Str. 2,
D-24118 Kiel,
Germany
;
    'Bensch, Wolfgang' .
;
Institut f\"ur Anorganische Chemie,
Christian-Albrechts-Universit\"at zu Kiel,
Max-Eyth-Str. 2,
D-24118 Kiel,
Germany
;
_publ_section_synopsis
;
The crystal structure of the title compound consists of discrete
{[Ni~2~(\k^4^-tren)(\m- \k^3^-tren)]~2~Ta~6~O~19~} cluster molecules that are
linked by intermolecular O---H...O and N---H...O hydrogen bonding into layers
extending parallel to the <i>bc</i> plane.
;
_chemical_name_systematic
;\
Bis[\m-<i>N</i>,<i>N</i>-bis(2-aminoethyl)ethane-1,2-diamine]bis[<i>N</i>,\
<i>N</i>-bis(2-aminoethyl)ethane-1,2-diamine]-\m~4~-oxido-hexa-\m~3~-oxido-\
octa-\m~2~-oxido-tetraoxidotetranickel(II)hexatantalum(V) nonadecahydrate
;
_chemical_name_common     ?
_chemical_formula_moiety     'C24 H72 N16 Ni4 O19 Ta6, 19(H2 O)'
_chemical_formula_sum     'C24 H110 N16 Ni4 O38 Ta6'
_chemical_formula_iupac     '[Ni4 Ta6 O19 (C6 H18 N4)4], 19H2 O'
_chemical_formula_weight     2551.81
_chemical_melting_point     ?
_space_group_crystal_system     triclinic
_space_group_name_H-M_alt     'P -1'
_space_group_name_Hall     '-P 1'
loop_
    _space_group_symop_operation_xyz
    'x, y, z'
    '-x, -y, -z'
_cell_length_a     10.50330(10)
_cell_length_b     12.0980(2)
_cell_length_c     13.8640(2)
_cell_angle_alpha     73.7480(10)
_cell_angle_beta     80.9180(10)
_cell_angle_gamma     80.8420(10)
_cell_volume     1657.76(4)
_cell_formula_units_Z     1
_cell_measurement_reflns_used     37095
_cell_measurement_theta_min     2.3610
_cell_measurement_theta_max     34.0390
_cell_measurement_temperature     100.00(10)
_exptl_crystal_description     needle
_exptl_crystal_colour     'light violet'
_exptl_crystal_size_max     0.111
_exptl_crystal_size_mid     0.06
_exptl_crystal_size_min     0.014
_exptl_crystal_size_rad     0.023
_exptl_crystal_density_diffrn     2.556
_exptl_crystal_density_meas     ?
_exptl_crystal_density_method     ?
_exptl_crystal_F_000     1210
loop_
    _exptl_crystal_face_index_h
    _exptl_crystal_face_index_k
    _exptl_crystal_face_index_l
    _exptl_crystal_face_perp_dist
    0 -1 1 0.0122
    0 1 -1 0.0163
    0 0 -1 0.0010
    0 0 1 0.0126
    -1 0 -1 0.0418
    1 0 1 0.0432
    1 1 0 0.0319
_exptl_absorpt_coefficient_mu     11.062
_exptl_absorpt_correction_type     multi-scan
_exptl_absorpt_process_details
;
(CrysAlisPro; Rigaku OD, 2021)
;
_exptl_absorpt_correction_T_min     0.68613
_exptl_absorpt_correction_T_max     0.69366
_diffrn_ambient_temperature     100.00(10)
_diffrn_source     'micro-focus sealed X-ray tube'
_diffrn_radiation_type     'Mo K\a'
_diffrn_radiation_wavelength     0.71073
_diffrn_radiation_monochromator     mirror
_diffrn_measurement_device_type     'XtaLAB Synergy, Dualflex, HyPix'
_diffrn_measurement_device     'four-circle diffractometer'
_diffrn_measurement_method     '\w scans'
_diffrn_detector     'Hybrid Pixel Array Detector'
_diffrn_detector_area_resol_mean     10.0000
_diffrn_reflns_number     44996
_diffrn_reflns_av_R_equivalents     0.0295
_diffrn_reflns_av_unetI/netI     0.0159
_diffrn_reflns_theta_min     2.358
_diffrn_reflns_theta_max     27.878
_diffrn_reflns_theta_full     25.242
_diffrn_measured_fraction_theta_max     0.999
_diffrn_measured_fraction_theta_full     0.999
_diffrn_reflns_limit_h_min     -13
_diffrn_reflns_limit_h_max     13
_diffrn_reflns_limit_k_min     -15
_diffrn_reflns_limit_k_max     15
_diffrn_reflns_limit_l_min     -18
_diffrn_reflns_limit_l_max     18
_diffrn_radiation_probe     x-ray
_refine_special_details     ?
_reflns_number_total     7897
_reflns_number_gt     7404
_reflns_threshold_expression     'I > 2\s(I)'
_refine_ls_structure_factor_coef     Fsqd
_refine_ls_matrix_type     full
_refine_ls_R_factor_all     0.0230
_refine_ls_R_factor_gt     0.0213
_refine_ls_wR_factor_gt     0.0585
_refine_ls_wR_factor_ref     0.0594
_refine_ls_goodness_of_fit_ref     1.045
_refine_ls_restrained_S_all     1.045
_refine_ls_number_reflns     7897
_refine_ls_number_parameters     439
_refine_ls_number_restraints     0
_refine_ls_hydrogen_treatment     constr
_refine_ls_weighting_scheme     calc
_refine_ls_weighting_details
              'w=1/[\s^2^(Fo^2^)+(0.0386P)^2^+3.1986P] where P=(Fo^2^+2Fc^2^)/3'
_atom_sites_solution_hydrogens     mixed
_atom_sites_solution_primary     dual
_atom_sites_solution_secondary     ?
_refine_ls_shift/su_max     0.003
_refine_ls_shift/su_mean     0.000
_refine_diff_density_max     2.828
_refine_diff_density_min     -1.127
_refine_ls_extinction_method     none
_refine_ls_extinction_coef     .
loop_
    _atom_type_symbol
    _atom_type_description
    _atom_type_scat_dispersion_real
    _atom_type_scat_dispersion_imag
    _atom_type_scat_source
    'C' 'C' 0.0033 0.0016
                         'International Tables Vol C Tables 4.2.6.8 and 6.1.1.4'
    'H' 'H' 0.0000 0.0000
                         'International Tables Vol C Tables 4.2.6.8 and 6.1.1.4'
    'N' 'N' 0.0061 0.0033
                         'International Tables Vol C Tables 4.2.6.8 and 6.1.1.4'
    'Ni' 'Ni' 0.3393 1.1124
                         'International Tables Vol C Tables 4.2.6.8 and 6.1.1.4'
    'O' 'O' 0.0106 0.0060
                         'International Tables Vol C Tables 4.2.6.8 and 6.1.1.4'
    'Ta' 'Ta' -0.7052 6.5227
                         'International Tables Vol C Tables 4.2.6.8 and 6.1.1.4'
_computing_data_collection
;
CrysAlisPro (Rigaku OD, 2021)
;
_computing_cell_refinement
;
CrysAlisPro (Rigaku OD, 2021)
;
_computing_data_reduction
;
CrysAlisPro (Rigaku OD, 2021)
;
_computing_structure_solution
;
SHELXT (Sheldrick, 2015a)
;
_computing_structure_refinement
;
SHELXL (Sheldrick, 2015b)
;
_computing_molecular_graphics
;
DIAMOND (Brandenburg & Putz, 1999)
;
_computing_publication_material
;
publcif (Westrip, 2010)
;
loop_
    _atom_site_type_symbol
    _atom_site_label
    _atom_site_fract_x
    _atom_site_fract_y
    _atom_site_fract_z
    _atom_site_U_iso_or_equiv
    _atom_site_adp_type
    _atom_site_calc_flag
    _atom_site_occupancy
    _atom_site_disorder_assembly
    _atom_site_disorder_group
    Ta Ta1 0.64607(2) -0.03553(2) 1.12174(2) 0.01205(4) Uani d 1 . .
    Ta Ta2 0.63326(2) 0.13631(2) 0.89100(2) 0.01300(4) Uani d 1 . .
    Ta Ta3 0.37445(2) 0.14420(2) 1.07511(2) 0.01322(4) Uani d 1 . .
    O O1 0.7572(2) -0.0558(2) 1.21206(18) 0.0165(5) Uani d 1 . .
    O O2 0.7303(2) 0.2421(2) 0.8064(2) 0.0217(5) Uani d 1 . .
    O O3 0.2829(3) 0.2550(2) 1.1292(2) 0.0234(6) Uani d 1 . .
    O O4 0.7273(2) 0.0788(2) 1.00901(19) 0.0147(5) Uani d 1 . .
    O O5 0.4815(2) 0.1550(2) 0.81001(18) 0.0158(5) Uani d 1 . .
    O O6 0.7149(2) -0.1593(2) 1.04715(19) 0.0149(5) Uani d 1 . .
    O O7 0.5176(2) 0.0863(2) 1.15884(19) 0.0164(5) Uani d 1 . .
    O O8 0.7070(2) -0.0048(2) 0.85123(18) 0.0159(5) Uani d 1 . .
    O O9 0.5036(2) 0.2344(2) 0.96735(19) 0.0156(5) Uani d 1 . .
    O O10 0.500000 0.000000 1.000000 0.0136(7) Uani d 1 . .
    Ni Ni1 0.92251(4) -0.03103(4) 1.26360(3) 0.01532(9) Uani d 1 . .
    N N1 0.8699(3) 0.1472(3) 1.2539(2) 0.0201(6) Uani d 1 . .
    C C1 0.8585(4) 0.2037(3) 1.1455(3) 0.0230(8) Uani d 1 . .
    H H1A 0.853129 0.288863 1.133133 0.028 Uiso calc 1 . .
    H H1B 0.777943 0.185909 1.127343 0.028 Uiso calc 1 . .
    C C2 0.9754(4) 0.1607(4) 1.0799(3) 0.0270(8) Uani d 1 . .
    H H2A 0.960794 0.188815 1.007761 0.032 Uiso calc 1 . .
    H H2B 1.053812 0.191245 1.088285 0.032 Uiso calc 1 . .
    N N2 0.9951(3) 0.0334(3) 1.1095(2) 0.0211(6) Uani d 1 . .
    H H2C 1.081340 0.008218 1.099923 0.025 Uiso calc 1 . .
    H H2D 0.953545 0.005768 1.069973 0.025 Uiso calc 1 . .
    C C3 0.9730(4) 0.1919(4) 1.2894(3) 0.0292(9) Uani d 1 . .
    H H3A 0.931892 0.250220 1.326166 0.035 Uiso calc 1 . .
    H H3B 1.029801 0.231278 1.229806 0.035 Uiso calc 1 . .
    C C4 1.0561(4) 0.0973(4) 1.3584(3) 0.0253(8) Uani d 1 . .
    H H4A 1.137072 0.126636 1.363251 0.030 Uiso calc 1 . .
    H H4B 1.008365 0.075941 1.427187 0.030 Uiso calc 1 . .
    N N3 1.0883(3) -0.0053(3) 1.3184(2) 0.0197(6) Uani d 1 . .
    H H3C 1.113045 -0.068663 1.368206 0.024 Uiso calc 1 . .
    H H3D 1.155159 0.005610 1.267602 0.024 Uiso calc 1 . .
    C C5 0.7429(4) 0.1552(4) 1.3166(3) 0.0257(8) Uani d 1 . .
    H H5A 0.674670 0.141584 1.280900 0.031 Uiso calc 1 . .
    H H5B 0.721195 0.234233 1.326618 0.031 Uiso calc 1 . .
    C C6 0.7451(4) 0.0670(4) 1.4187(3) 0.0268(8) Uani d 1 . .
    H H6A 0.798205 0.090586 1.460793 0.032 Uiso calc 1 . .
    H H6B 0.655662 0.063614 1.454163 0.032 Uiso calc 1 . .
    N N4 0.8004(3) -0.0488(3) 1.4047(2) 0.0234(7) Uani d 1 . .
    H H4C 0.734953 -0.090387 1.405737 0.028 Uiso calc 1 . .
    H H4D 0.847421 -0.087973 1.456312 0.028 Uiso calc 1 . .
    Ni Ni2 0.37645(4) 0.30477(4) 0.85661(4) 0.01769(9) Uani d 1 . .
    N N11 0.2586(3) 0.3909(3) 0.7352(3) 0.0228(6) Uani d 1 . .
    C C11 0.3553(4) 0.4394(4) 0.6485(4) 0.0384(11) Uani d 1 . .
    H H11A 0.308709 0.496041 0.595074 0.046 Uiso calc 1 . .
    H H11B 0.401692 0.375854 0.619627 0.046 Uiso calc 1 . .
    C C12 0.4526(5) 0.4980(4) 0.6785(4) 0.0476(14) Uani d 1 . .
    H H12A 0.524285 0.514673 0.622820 0.057 Uiso calc 1 . .
    H H12B 0.410697 0.572483 0.691769 0.057 Uiso calc 1 . .
    N N12 0.5045(4) 0.4215(3) 0.7703(3) 0.0384(10) Uani d 1 . .
    H H12C 0.521448 0.465760 0.809050 0.046 Uiso calc 1 . .
    H H12D 0.580819 0.380862 0.752063 0.046 Uiso calc 1 . .
    C C13 0.1726(4) 0.4869(3) 0.7696(3) 0.0282(8) Uani d 1 . .
    H H13A 0.092034 0.504736 0.736649 0.034 Uiso calc 1 . .
    H H13B 0.217298 0.557486 0.748922 0.034 Uiso calc 1 . .
    C C14 0.1381(4) 0.4544(3) 0.8830(3) 0.0260(8) Uani d 1 . .
    H H14A 0.087344 0.521228 0.905006 0.031 Uiso calc 1 . .
    H H14B 0.084937 0.389170 0.903890 0.031 Uiso calc 1 . .
    N N13 0.2613(3) 0.4200(3) 0.9300(3) 0.0247(7) Uani d 1 . .
    H H13C 0.244850 0.385428 0.997304 0.030 Uiso calc 1 . .
    H H13D 0.302153 0.483347 0.922462 0.030 Uiso calc 1 . .
    C C15 0.1831(4) 0.3213(3) 0.6974(3) 0.0222(7) Uani d 1 . .
    H H15A 0.241988 0.254676 0.681442 0.027 Uiso calc 1 . .
    H H15B 0.150923 0.369778 0.633641 0.027 Uiso calc 1 . .
    C C16 0.0684(3) 0.2759(3) 0.7707(3) 0.0197(7) Uani d 1 . .
    H H16A 0.098349 0.228688 0.835662 0.024 Uiso calc 1 . .
    H H16B 0.005448 0.341548 0.784192 0.024 Uiso calc 1 . .
    N N14 0.0054(3) 0.2040(3) 0.7259(2) 0.0202(6) Uani d 1 . .
    H H14C 0.004942 0.240492 0.658896 0.024 Uiso calc 1 . .
    H H14D -0.079034 0.205534 0.754004 0.024 Uiso calc 1 . .
    O O11 0.8066(3) 0.3844(3) 0.9091(3) 0.0378(7) Uani d 1 . .
    H H11C 0.779756 0.353130 0.870404 0.057 Uiso d 1 . .
    H H11D 0.733546 0.387800 0.943614 0.057 Uiso d 1 . .
    O O12 1.4219(4) 0.0650(4) 1.3614(3) 0.0536(10) Uani d 1 . .
    H H12E 1.450539 0.085993 1.299839 0.080 Uiso d 1 . .
    H H12F 1.428029 -0.007777 1.376809 0.080 Uiso d 1 . .
    O O13 -0.1468(4) 0.5884(3) 0.7766(3) 0.0537(11) Uani d 1 . .
    H H13E -0.177526 0.528101 0.812709 0.081 Uiso d 1 . .
    H H13F -0.198956 0.645501 0.786419 0.081 Uiso d 1 . .
    O O14 0.5770(3) 0.3988(3) 1.0444(3) 0.0459(9) Uani d 1 . .
    H H14E 0.550254 0.380175 1.106447 0.069 Uiso d 1 . .
    H H14F 0.528754 0.354705 1.034817 0.069 Uiso d 1 . .
    O O15 0.6112(4) -0.2362(3) 1.5414(3) 0.0511(9) Uani d 1 . .
    H H15C 0.683268 -0.271482 1.557895 0.077 Uiso d 1 . .
    H H15D 0.595218 -0.177272 1.563995 0.077 Uiso d 1 . .
    O O16 1.4662(9) -0.1666(9) 1.3937(7) 0.0297(19) Uani d 0.5 A 1
    O O16' 1.4319(10) -0.1976(9) 1.3891(8) 0.0316(19) Uani d 0.5 B 2
    O O17 -0.1862(9) 0.5860(7) 0.5871(6) 0.0354(18) Uani d 0.5 C 1
    O O17' -0.1465(9) 0.6271(8) 0.5822(8) 0.042(2) Uani d 0.5 D 2
    O O18 1.2376(6) -0.2566(6) 1.4074(4) 0.0351(14) Uani d 0.5 E 1
    O O18' 1.2585(6) -0.3647(6) 1.3875(5) 0.0398(16) Uani d 0.5 F 2
    O O19 -0.0677(7) 0.4198(6) 0.5130(5) 0.0403(15) Uani d 0.5 G 1
    O O19' 1.0608(8) -0.2496(6) 1.4918(5) 0.0445(17) Uani d 0.5 H 2
    O O20 0.5580(6) 0.6592(5) 0.7647(4) 0.0285(12) Uani d 0.5 I 1
loop_
    _atom_site_aniso_label
    _atom_site_aniso_U_11
    _atom_site_aniso_U_22
    _atom_site_aniso_U_33
    _atom_site_aniso_U_12
    _atom_site_aniso_U_13
    _atom_site_aniso_U_23
    Ta1 0.00591(6) 0.01739(7) 0.01444(7) -0.00135(5) -0.00280(5) -0.00589(5)
    Ta2 0.00604(6) 0.01679(7) 0.01625(7) -0.00248(5) -0.00202(5) -0.00348(5)
    Ta3 0.00737(7) 0.01741(7) 0.01720(7) -0.00015(5) -0.00273(5) -0.00837(5)
    O1 0.0090(10) 0.0255(13) 0.0164(11) -0.0017(9) -0.0042(9) -0.0066(10)
    O2 0.0119(11) 0.0221(13) 0.0267(14) -0.0055(10) -0.0021(10) 0.0025(10)
    O3 0.0181(13) 0.0254(14) 0.0306(15) 0.0042(10) -0.0039(11) -0.0168(12)
    O4 0.0074(10) 0.0169(11) 0.0214(12) -0.0026(8) -0.0033(9) -0.0061(9)
    O5 0.0092(11) 0.0213(12) 0.0160(11) -0.0015(9) -0.0029(9) -0.0027(9)
    O6 0.0068(10) 0.0188(12) 0.0204(12) -0.0006(9) -0.0035(9) -0.0065(9)
    O7 0.0117(11) 0.0225(12) 0.0186(12) -0.0007(9) -0.0040(9) -0.0108(10)
    O8 0.0079(10) 0.0237(12) 0.0169(12) -0.0019(9) -0.0003(9) -0.0071(10)
    O9 0.0109(11) 0.0147(11) 0.0230(12) -0.0017(9) -0.0054(9) -0.0060(10)
    O10 0.0076(15) 0.0186(17) 0.0148(16) 0.0005(12) -0.0037(12) -0.0045(13)
    Ni1 0.00831(18) 0.0236(2) 0.0161(2) -0.00135(16) -0.00322(15) -0.00786(17)
    N1 0.0167(14) 0.0240(15) 0.0215(15) -0.0018(11) -0.0066(12) -0.0070(12)
    C1 0.0186(17) 0.0240(18) 0.0272(19) -0.0046(14) -0.0089(15) -0.0035(15)
    C2 0.0162(17) 0.037(2) 0.0244(19) -0.0087(15) -0.0005(14) -0.0015(16)
    N2 0.0090(13) 0.0366(17) 0.0192(14) -0.0031(12) -0.0028(11) -0.0089(13)
    C3 0.028(2) 0.028(2) 0.039(2) -0.0059(16) -0.0168(17) -0.0109(17)
    C4 0.0206(18) 0.033(2) 0.0275(19) -0.0053(15) -0.0093(15) -0.0126(16)
    N3 0.0104(13) 0.0309(17) 0.0186(14) -0.0041(12) -0.0021(11) -0.0068(12)
    C5 0.0177(17) 0.031(2) 0.030(2) 0.0053(15) -0.0036(15) -0.0151(17)
    C6 0.0197(18) 0.041(2) 0.0228(18) -0.0021(16) 0.0011(14) -0.0165(17)
    N4 0.0199(15) 0.0321(18) 0.0201(15) -0.0046(13) -0.0021(12) -0.0093(13)
    Ni2 0.0109(2) 0.0159(2) 0.0260(2) -0.00212(16) -0.00576(17) -0.00300(18)
    N11 0.0168(14) 0.0200(15) 0.0290(17) -0.0044(12) -0.0038(12) -0.0004(13)
    C11 0.023(2) 0.037(2) 0.040(3) -0.0050(17) -0.0006(18) 0.013(2)
    C12 0.027(2) 0.034(2) 0.065(3) -0.0093(19) -0.013(2) 0.020(2)
    N12 0.0217(17) 0.0235(18) 0.060(3) -0.0055(14) -0.0129(17) 0.0115(17)
    C13 0.0221(18) 0.0206(18) 0.041(2) -0.0010(14) -0.0138(17) -0.0023(16)
    C14 0.0184(17) 0.0202(18) 0.041(2) 0.0011(14) -0.0110(16) -0.0091(16)
    N13 0.0204(15) 0.0174(15) 0.0394(19) 0.0006(12) -0.0121(14) -0.0093(13)
    C15 0.0183(17) 0.0265(19) 0.0201(17) -0.0004(14) -0.0057(14) -0.0030(14)
    C16 0.0144(16) 0.0237(18) 0.0233(18) 0.0009(13) -0.0061(13) -0.0094(14)
    N14 0.0122(13) 0.0271(16) 0.0231(15) 0.0001(11) -0.0059(11) -0.0089(13)
    O11 0.0335(17) 0.0356(17) 0.0454(19) -0.0087(13) 0.0052(14) -0.0152(14)
    O12 0.061(2) 0.077(3) 0.0222(16) -0.006(2) 0.0038(16) -0.0188(17)
    O13 0.085(3) 0.0301(17) 0.042(2) -0.0068(18) 0.0191(19) -0.0177(15)
    O14 0.0352(18) 0.058(2) 0.058(2) -0.0262(16) 0.0025(16) -0.0311(18)
    O15 0.0348(19) 0.0385(19) 0.075(3) -0.0001(15) -0.0046(18) -0.0100(18)
    O16 0.026(5) 0.048(6) 0.018(3) -0.007(3) -0.002(3) -0.013(3)
    O16' 0.035(5) 0.037(5) 0.025(4) -0.002(3) -0.006(4) -0.012(3)
    O17 0.043(5) 0.035(5) 0.027(3) 0.006(3) -0.001(3) -0.014(3)
    O17' 0.035(5) 0.047(6) 0.051(5) -0.001(4) -0.005(4) -0.029(4)
    O18 0.035(3) 0.047(4) 0.023(3) -0.009(3) -0.009(2) -0.004(3)
    O18' 0.037(4) 0.050(4) 0.024(3) 0.010(3) -0.003(3) -0.004(3)
    O19 0.039(4) 0.039(4) 0.038(4) -0.003(3) 0.005(3) -0.008(3)
    O19' 0.061(5) 0.040(4) 0.034(3) 0.008(3) -0.005(3) -0.019(3)
    O20 0.026(3) 0.037(3) 0.029(3) -0.008(2) -0.005(2) -0.016(2)
_geom_special_details
;
 All esds (except the esd in the dihedral angle between two l.s. planes)
 are estimated using the full covariance matrix.  The cell esds are taken
 into account individually in the estimation of esds in distances, angles
 and torsion angles; correlations between esds in cell parameters are only
 used when they are defined by crystal symmetry.  An approximate (isotropic)
 treatment of cell esds is used for estimating esds involving l.s. planes.
;
loop_
    _geom_bond_atom_site_label_1
    _geom_bond_atom_site_label_2
    _geom_bond_site_symmetry_2
    _geom_bond_distance
    _geom_bond_publ_flag
    Ta1 Ta2 . 3.30125(19) ?
    Ta1 Ta3 . 3.33250(18) ?
    Ta1 O1 . 1.786(2) ?
    Ta1 O4 . 1.957(2) ?
    Ta1 O5 2_657 2.057(2) ?
    Ta1 O6 . 2.030(2) ?
    Ta1 O7 . 1.957(2) ?
    Ta1 O10 . 2.36409(13) ?
    Ta2 Ta3 2_657 3.30563(19) ?
    Ta2 O2 . 1.803(3) ?
    Ta2 O4 . 1.947(2) ?
    Ta2 O5 . 2.040(2) ?
    Ta2 O8 . 1.947(2) ?
    Ta2 O9 . 2.029(2) ?
    Ta2 O10 . 2.37367(13) ?
    Ta2 Ni2 . 3.1254(4) ?
    Ta3 O3 . 1.791(3) ?
    Ta3 O6 2_657 2.015(2) ?
    Ta3 O7 . 1.964(2) ?
    Ta3 O8 2_657 1.959(3) ?
    Ta3 O9 . 2.045(3) ?
    Ta3 O10 . 2.39119(13) ?
    Ta3 Ni2 . 3.1064(5) ?
    O1 Ni1 . 2.072(2) y
    O5 Ni2 . 2.170(3) y
    O6 Ni2 2_657 2.149(2) y
    O9 Ni2 . 2.103(2) y
    Ni1 N1 . 2.111(3) y
    Ni1 N2 . 2.120(3) y
    Ni1 N3 . 2.105(3) y
    Ni1 N4 . 2.139(3) y
    Ni1 N14 2_657 2.082(3) y
    N1 C1 . 1.482(5) ?
    N1 C3 . 1.486(5) ?
    N1 C5 . 1.478(5) ?
    C1 H1A . 0.9900 ?
    C1 H1B . 0.9900 ?
    C1 C2 . 1.522(6) ?
    C2 H2A . 0.9900 ?
    C2 H2B . 0.9900 ?
    C2 N2 . 1.467(5) ?
    N2 H2C . 0.9100 ?
    N2 H2D . 0.9100 ?
    C3 H3A . 0.9900 ?
    C3 H3B . 0.9900 ?
    C3 C4 . 1.523(5) ?
    C4 H4A . 0.9900 ?
    C4 H4B . 0.9900 ?
    C4 N3 . 1.468(5) ?
    N3 H3C . 0.9100 ?
    N3 H3D . 0.9100 ?
    C5 H5A . 0.9900 ?
    C5 H5B . 0.9900 ?
    C5 C6 . 1.517(6) ?
    C6 H6A . 0.9900 ?
    C6 H6B . 0.9900 ?
    C6 N4 . 1.482(5) ?
    N4 H4C . 0.9100 ?
    N4 H4D . 0.9100 ?
    Ni2 N11 . 2.172(3) y
    Ni2 N12 . 2.094(4) y
    Ni2 N13 . 2.076(3) y
    N11 C11 . 1.493(5) ?
    N11 C13 . 1.494(5) ?
    N11 C15 . 1.484(5) ?
    C11 H11A . 0.9900 ?
    C11 H11B . 0.9900 ?
    C11 C12 . 1.501(7) ?
    C12 H12A . 0.9900 ?
    C12 H12B . 0.9900 ?
    C12 N12 . 1.475(6) ?
    N12 H12C . 0.9100 ?
    N12 H12D . 0.9100 ?
    C13 H13A . 0.9900 ?
    C13 H13B . 0.9900 ?
    C13 C14 . 1.509(6) ?
    C14 H14A . 0.9900 ?
    C14 H14B . 0.9900 ?
    C14 N13 . 1.489(5) ?
    N13 H13C . 0.9100 ?
    N13 H13D . 0.9100 ?
    C15 H15A . 0.9900 ?
    C15 H15B . 0.9900 ?
    C15 C16 . 1.516(5) ?
    C16 H16A . 0.9900 ?
    C16 H16B . 0.9900 ?
    C16 N14 . 1.482(5) ?
    N14 H14C . 0.9100 ?
    N14 H14D . 0.9100 ?
    O11 H11C . 0.8399 ?
    O11 H11D . 0.8396 ?
    O12 H12E . 0.8400 ?
    O12 H12F . 0.8401 ?
    O13 H13E . 0.8402 ?
    O13 H13F . 0.8399 ?
    O14 H14E . 0.8400 ?
    O14 H14F . 0.8400 ?
    O15 H15C . 0.8398 ?
    O15 H15D . 0.8399 ?
loop_
    _geom_angle_atom_site_label_1
    _geom_angle_atom_site_label_2
    _geom_angle_atom_site_label_3
    _geom_angle_site_symmetry_1
    _geom_angle_site_symmetry_3
    _geom_angle
    _geom_angle_publ_flag
    Ta2 Ta1 Ta3 . . 62.304(4) ?
    O1 Ta1 Ta2 . . 132.06(8) ?
    O1 Ta1 Ta3 . . 132.68(8) ?
    O1 Ta1 O4 . . 99.95(11) ?
    O1 Ta1 O5 . 2_657 104.23(11) ?
    O1 Ta1 O6 . . 104.25(10) ?
    O1 Ta1 O7 . . 100.84(11) ?
    O1 Ta1 O10 . . 177.50(8) ?
    O4 Ta1 Ta2 . . 32.17(7) ?
    O4 Ta1 Ta3 . . 84.14(7) ?
    O4 Ta1 O5 . 2_657 155.30(10) ?
    O4 Ta1 O6 . . 89.21(10) ?
    O4 Ta1 O7 . . 90.86(10) ?
    O4 Ta1 O10 . . 78.10(7) ?
    O5 Ta1 Ta2 2_657 . 123.66(7) ?
    O5 Ta1 Ta3 2_657 . 83.23(7) ?
    O5 Ta1 O10 2_657 . 77.86(7) ?
    O6 Ta1 Ta2 . . 83.44(7) ?
    O6 Ta1 Ta3 . . 123.02(7) ?
    O6 Ta1 O5 . 2_657 80.09(10) ?
    O6 Ta1 O10 . . 77.37(7) ?
    O7 Ta1 Ta2 . . 83.14(7) ?
    O7 Ta1 Ta3 . . 31.87(7) ?
    O7 Ta1 O5 . 2_657 89.53(10) ?
    O7 Ta1 O6 . . 154.51(10) ?
    O7 Ta1 O10 . . 77.71(7) ?
    O10 Ta1 Ta2 . . 45.949(3) ?
    O10 Ta1 Ta3 . . 45.842(3) ?
    Ta1 Ta2 Ta3 . 2_657 61.789(4) ?
    O2 Ta2 Ta1 . . 135.83(8) ?
    O2 Ta2 Ta3 . 2_657 134.41(9) ?
    O2 Ta2 O4 . . 103.52(11) ?
    O2 Ta2 O5 . . 100.46(11) ?
    O2 Ta2 O8 . . 102.12(12) ?
    O2 Ta2 O9 . . 102.38(11) ?
    O2 Ta2 O10 . . 178.28(8) ?
    O2 Ta2 Ni2 . . 92.21(8) ?
    O4 Ta2 Ta1 . . 32.35(7) ?
    O4 Ta2 Ta3 . 2_657 81.68(7) ?
    O4 Ta2 O5 . . 155.76(10) ?
    O4 Ta2 O8 . . 87.94(10) ?
    O4 Ta2 O9 . . 89.28(10) ?
    O4 Ta2 O10 . . 78.04(7) ?
    O4 Ta2 Ni2 . . 130.95(7) ?
    O5 Ta2 Ta1 . . 123.50(7) ?
    O5 Ta2 Ta3 . 2_657 84.17(7) ?
    O5 Ta2 O10 . . 77.94(7) ?
    O5 Ta2 Ni2 . . 43.70(7) ?
    O8 Ta2 Ta1 . . 83.13(7) ?
    O8 Ta2 Ta3 . 2_657 32.29(7) ?
    O8 Ta2 O5 . . 90.54(10) ?
    O8 Ta2 O9 . . 155.32(10) ?
    O8 Ta2 O10 . . 78.58(7) ?
    O8 Ta2 Ni2 . . 134.06(7) ?
    O9 Ta2 Ta1 . . 81.47(7) ?
    O9 Ta2 Ta3 . 2_657 123.11(7) ?
    O9 Ta2 O5 . . 82.10(10) ?
    O9 Ta2 O10 . . 76.85(7) ?
    O9 Ta2 Ni2 . . 41.73(7) ?
    O10 Ta2 Ta1 . . 45.710(3) ?
    O10 Ta2 Ta3 . 2_657 46.292(3) ?
    O10 Ta2 Ni2 . . 86.199(9) ?
    Ni2 Ta2 Ta1 . . 115.605(10) ?
    Ni2 Ta2 Ta3 . 2_657 118.719(9) ?
    Ta2 Ta3 Ta1 2_657 . 61.584(4) ?
    O3 Ta3 Ta1 . . 134.81(9) ?
    O3 Ta3 Ta2 . 2_657 135.63(9) ?
    O3 Ta3 O6 . 2_657 102.86(11) ?
    O3 Ta3 O7 . . 103.09(11) ?
    O3 Ta3 O8 . 2_657 103.56(12) ?
    O3 Ta3 O9 . . 102.36(12) ?
    O3 Ta3 O10 . . 178.51(10) ?
    O3 Ta3 Ni2 . . 92.55(9) ?
    O6 Ta3 Ta1 2_657 . 121.97(7) ?
    O6 Ta3 Ta2 2_657 2_657 83.52(7) ?
    O6 Ta3 O9 2_657 . 81.65(10) ?
    O6 Ta3 O10 2_657 . 76.99(7) ?
    O6 Ta3 Ni2 2_657 . 43.43(7) ?
    O7 Ta3 Ta1 . . 31.73(7) ?
    O7 Ta3 Ta2 . 2_657 82.02(7) ?
    O7 Ta3 O6 . 2_657 153.41(10) ?
    O7 Ta3 O9 . . 87.26(10) ?
    O7 Ta3 O10 . . 76.91(7) ?
    O7 Ta3 Ni2 . . 129.41(7) ?
    O8 Ta3 Ta1 2_657 . 82.41(7) ?
    O8 Ta3 Ta2 2_657 2_657 32.08(7) ?
    O8 Ta3 O6 2_657 2_657 91.15(10) ?
    O8 Ta3 O7 2_657 . 88.35(11) ?
    O8 Ta3 O9 2_657 . 154.04(10) ?
    O8 Ta3 O10 2_657 . 77.93(7) ?
    O8 Ta3 Ni2 2_657 . 134.43(7) ?
    O9 Ta3 Ta1 . . 80.45(7) ?
    O9 Ta3 Ta2 . 2_657 121.97(7) ?
    O9 Ta3 O10 . . 76.15(7) ?
    O9 Ta3 Ni2 . . 42.21(7) ?
    O10 Ta3 Ta1 . . 45.177(3) ?
    O10 Ta3 Ta2 . 2_657 45.855(3) ?
    O10 Ta3 Ni2 . . 86.339(9) ?
    Ni2 Ta3 Ta1 . . 115.241(9) ?
    Ni2 Ta3 Ta2 . 2_657 118.381(9) ?
    Ta1 O1 Ni1 . . 155.51(15) ?
    Ta2 O4 Ta1 . . 115.48(11) ?
    Ta1 O5 Ni2 2_657 . 99.62(10) ?
    Ta2 O5 Ta1 . 2_657 112.10(11) ?
    Ta2 O5 Ni2 . . 95.80(10) ?
    Ta1 O6 Ni2 . 2_657 101.20(10) ?
    Ta3 O6 Ta1 2_657 . 114.00(11) ?
    Ta3 O6 Ni2 2_657 2_657 96.43(10) ?
    Ta1 O7 Ta3 . . 116.40(12) ?
    Ta2 O8 Ta3 . 2_657 115.63(12) ?
    Ta2 O9 Ta3 . . 114.78(11) ?
    Ta2 O9 Ni2 . . 98.30(11) ?
    Ta3 O9 Ni2 . . 96.99(10) ?
    Ta1 O10 Ta1 . 2_657 180.0 ?
    Ta1 O10 Ta2 . . 88.341(5) ?
    Ta1 O10 Ta2 2_657 2_657 88.341(5) ?
    Ta1 O10 Ta2 2_657 . 91.659(4) ?
    Ta1 O10 Ta2 . 2_657 91.659(4) ?
    Ta1 O10 Ta3 . . 88.980(4) ?
    Ta1 O10 Ta3 . 2_657 91.020(5) ?
    Ta1 O10 Ta3 2_657 . 91.020(4) ?
    Ta1 O10 Ta3 2_657 2_657 88.980(4) ?
    Ta2 O10 Ta2 2_657 . 180.0 ?
    Ta2 O10 Ta3 2_657 . 87.852(5) ?
    Ta2 O10 Ta3 2_657 2_657 92.147(5) ?
    Ta2 O10 Ta3 . 2_657 87.854(5) ?
    Ta2 O10 Ta3 . . 92.147(5) ?
    Ta3 O10 Ta3 . 2_657 180.0 ?
    O1 Ni1 N1 . . 96.31(11) ?
    O1 Ni1 N2 . . 86.87(11) ?
    O1 Ni1 N3 . . 178.92(11) ?
    O1 Ni1 N4 . . 83.49(11) ?
    O1 Ni1 N14 . 2_657 89.60(11) ?
    N1 Ni1 N2 . . 82.40(13) ?
    N1 Ni1 N4 . . 82.30(13) ?
    N2 Ni1 N4 . . 160.88(12) ?
    N3 Ni1 N1 . . 83.27(12) ?
    N3 Ni1 N2 . . 94.05(12) ?
    N3 Ni1 N4 . . 95.46(12) ?
    N14 Ni1 N1 2_657 . 173.85(12) ?
    N14 Ni1 N2 2_657 . 96.26(13) ?
    N14 Ni1 N3 2_657 . 90.85(12) ?
    N14 Ni1 N4 2_657 . 100.14(13) ?
    C1 N1 Ni1 . . 105.6(2) ?
    C1 N1 C3 . . 111.1(3) ?
    C3 N1 Ni1 . . 109.3(2) ?
    C5 N1 Ni1 . . 105.5(2) ?
    C5 N1 C1 . . 111.5(3) ?
    C5 N1 C3 . . 113.4(3) ?
    N1 C1 H1A . . 109.6 ?
    N1 C1 H1B . . 109.6 ?
    N1 C1 C2 . . 110.2(3) ?
    H1A C1 H1B . . 108.1 ?
    C2 C1 H1A . . 109.6 ?
    C2 C1 H1B . . 109.6 ?
    C1 C2 H2A . . 109.8 ?
    C1 C2 H2B . . 109.8 ?
    H2A C2 H2B . . 108.2 ?
    N2 C2 C1 . . 109.5(3) ?
    N2 C2 H2A . . 109.8 ?
    N2 C2 H2B . . 109.8 ?
    Ni1 N2 H2C . . 109.5 ?
    Ni1 N2 H2D . . 109.5 ?
    C2 N2 Ni1 . . 110.6(2) ?
    C2 N2 H2C . . 109.5 ?
    C2 N2 H2D . . 109.5 ?
    H2C N2 H2D . . 108.1 ?
    N1 C3 H3A . . 108.9 ?
    N1 C3 H3B . . 108.9 ?
    N1 C3 C4 . . 113.3(3) ?
    H3A C3 H3B . . 107.7 ?
    C4 C3 H3A . . 108.9 ?
    C4 C3 H3B . . 108.9 ?
    C3 C4 H4A . . 109.6 ?
    C3 C4 H4B . . 109.6 ?
    H4A C4 H4B . . 108.1 ?
    N3 C4 C3 . . 110.1(3) ?
    N3 C4 H4A . . 109.6 ?
    N3 C4 H4B . . 109.6 ?
    Ni1 N3 H3C . . 110.0 ?
    Ni1 N3 H3D . . 110.0 ?
    C4 N3 Ni1 . . 108.3(2) ?
    C4 N3 H3C . . 110.0 ?
    C4 N3 H3D . . 110.0 ?
    H3C N3 H3D . . 108.4 ?
    N1 C5 H5A . . 109.4 ?
    N1 C5 H5B . . 109.4 ?
    N1 C5 C6 . . 111.1(3) ?
    H5A C5 H5B . . 108.0 ?
    C6 C5 H5A . . 109.4 ?
    C6 C5 H5B . . 109.4 ?
    C5 C6 H6A . . 109.7 ?
    C5 C6 H6B . . 109.7 ?
    H6A C6 H6B . . 108.2 ?
    N4 C6 C5 . . 109.8(3) ?
    N4 C6 H6A . . 109.7 ?
    N4 C6 H6B . . 109.7 ?
    Ni1 N4 H4C . . 109.6 ?
    Ni1 N4 H4D . . 109.6 ?
    C6 N4 Ni1 . . 110.2(2) ?
    C6 N4 H4C . . 109.6 ?
    C6 N4 H4D . . 109.6 ?
    H4C N4 H4D . . 108.1 ?
    Ta3 Ni2 Ta2 . . 66.828(9) ?
    O5 Ni2 Ta2 . . 40.50(6) ?
    O5 Ni2 Ta3 . . 85.33(6) ?
    O5 Ni2 N11 . . 103.85(11) ?
    O6 Ni2 Ta2 2_657 . 84.09(6) ?
    O6 Ni2 Ta3 2_657 . 40.14(6) ?
    O6 Ni2 O5 2_657 . 74.98(9) ?
    O6 Ni2 N11 2_657 . 108.66(11) ?
    O9 Ni2 Ta2 . . 39.97(7) ?
    O9 Ni2 Ta3 . . 40.81(7) ?
    O9 Ni2 O5 . . 77.40(10) ?
    O9 Ni2 O6 . 2_657 77.27(10) ?
    O9 Ni2 N11 . . 174.07(11) ?
    N11 Ni2 Ta2 . . 139.05(9) ?
    N11 Ni2 Ta3 . . 144.70(8) ?
    N12 Ni2 Ta2 . . 82.86(10) ?
    N12 Ni2 Ta3 . . 131.62(11) ?
    N12 Ni2 O5 . . 95.51(14) ?
    N12 Ni2 O6 . 2_657 166.92(12) ?
    N12 Ni2 O9 . . 92.05(13) ?
    N12 Ni2 N11 . . 82.07(13) ?
    N13 Ni2 Ta2 . . 136.14(9) ?
    N13 Ni2 Ta3 . . 82.71(10) ?
    N13 Ni2 O5 . . 167.02(12) ?
    N13 Ni2 O6 . 2_657 92.56(12) ?
    N13 Ni2 O9 . . 96.59(12) ?
    N13 Ni2 N11 . . 83.33(13) ?
    N13 Ni2 N12 . . 96.20(16) ?
    C11 N11 Ni2 . . 103.7(2) ?
    C11 N11 C13 . . 110.2(3) ?
    C13 N11 Ni2 . . 105.8(2) ?
    C15 N11 Ni2 . . 119.3(2) ?
    C15 N11 C11 . . 106.1(3) ?
    C15 N11 C13 . . 111.3(3) ?
    N11 C11 H11A . . 109.0 ?
    N11 C11 H11B . . 109.0 ?
    N11 C11 C12 . . 112.7(4) ?
    H11A C11 H11B . . 107.8 ?
    C12 C11 H11A . . 109.0 ?
    C12 C11 H11B . . 109.0 ?
    C11 C12 H12A . . 109.8 ?
    C11 C12 H12B . . 109.8 ?
    H12A C12 H12B . . 108.3 ?
    N12 C12 C11 . . 109.2(4) ?
    N12 C12 H12A . . 109.8 ?
    N12 C12 H12B . . 109.8 ?
    Ni2 N12 H12C . . 109.0 ?
    Ni2 N12 H12D . . 109.0 ?
    C12 N12 Ni2 . . 112.7(3) ?
    C12 N12 H12C . . 109.0 ?
    C12 N12 H12D . . 109.0 ?
    H12C N12 H12D . . 107.8 ?
    N11 C13 H13A . . 109.4 ?
    N11 C13 H13B . . 109.4 ?
    N11 C13 C14 . . 111.3(3) ?
    H13A C13 H13B . . 108.0 ?
    C14 C13 H13A . . 109.4 ?
    C14 C13 H13B . . 109.4 ?
    C13 C14 H14A . . 110.1 ?
    C13 C14 H14B . . 110.1 ?
    H14A C14 H14B . . 108.4 ?
    N13 C14 C13 . . 107.9(3) ?
    N13 C14 H14A . . 110.1 ?
    N13 C14 H14B . . 110.1 ?
    Ni2 N13 H13C . . 110.4 ?
    Ni2 N13 H13D . . 110.4 ?
    C14 N13 Ni2 . . 106.8(2) ?
    C14 N13 H13C . . 110.4 ?
    C14 N13 H13D . . 110.4 ?
    H13C N13 H13D . . 108.6 ?
    N11 C15 H15A . . 108.7 ?
    N11 C15 H15B . . 108.7 ?
    N11 C15 C16 . . 114.4(3) ?
    H15A C15 H15B . . 107.6 ?
    C16 C15 H15A . . 108.7 ?
    C16 C15 H15B . . 108.7 ?
    C15 C16 H16A . . 109.9 ?
    C15 C16 H16B . . 109.9 ?
    H16A C16 H16B . . 108.3 ?
    N14 C16 C15 . . 108.9(3) ?
    N14 C16 H16A . . 109.9 ?
    N14 C16 H16B . . 109.9 ?
    Ni1 N14 H14C 2_657 . 107.1 ?
    Ni1 N14 H14D 2_657 . 107.1 ?
    C16 N14 Ni1 . 2_657 120.8(2) ?
    C16 N14 H14C . . 107.1 ?
    C16 N14 H14D . . 107.1 ?
    H14C N14 H14D . . 106.8 ?
    H11C O11 H11D . . 92.0 ?
    H12E O12 H12F . . 106.4 ?
    H13E O13 H13F . . 107.5 ?
    H14E O14 H14F . . 89.4 ?
    H15C O15 H15D . . 108.4 ?
loop_
    _geom_torsion_atom_site_label_1
    _geom_torsion_atom_site_label_2
    _geom_torsion_atom_site_label_3
    _geom_torsion_atom_site_label_4
    _geom_torsion_site_symmetry_1
    _geom_torsion_site_symmetry_2
    _geom_torsion_site_symmetry_3
    _geom_torsion_site_symmetry_4
    _geom_torsion
    _geom_torsion_publ_flag
    Ta2 Ta1 O1 Ni1 . . . . -5.5(4) ?
    Ta3 Ta1 O1 Ni1 . . . . -94.3(3) ?
    O4 Ta1 O1 Ni1 . . . . -3.1(4) ?
    O5 Ta1 O1 Ni1 2_657 . . . 171.7(3) ?
    O6 Ta1 O1 Ni1 . . . . 88.6(4) ?
    O7 Ta1 O1 Ni1 . . . . -96.0(3) ?
    Ni1 N1 C1 C2 . . . . -46.8(3) ?
    Ni1 N1 C3 C4 . . . . -22.4(4) ?
    Ni1 N1 C5 C6 . . . . 47.6(3) ?
    N1 C1 C2 N2 . . . . 50.5(4) ?
    N1 C3 C4 N3 . . . . 42.7(5) ?
    N1 C5 C6 N4 . . . . -48.8(4) ?
    C1 N1 C3 C4 . . . . -138.5(4) ?
    C1 N1 C5 C6 . . . . 161.7(3) ?
    C1 C2 N2 Ni1 . . . . -27.3(4) ?
    C3 N1 C1 C2 . . . . 71.5(4) ?
    C3 N1 C5 C6 . . . . -72.0(4) ?
    C3 C4 N3 Ni1 . . . . -40.5(4) ?
    C5 N1 C1 C2 . . . . -161.0(3) ?
    C5 N1 C3 C4 . . . . 95.1(4) ?
    C5 C6 N4 Ni1 . . . . 24.0(4) ?
    Ni2 N11 C11 C12 . . . . -45.1(4) ?
    Ni2 N11 C13 C14 . . . . -32.3(3) ?
    Ni2 N11 C15 C16 . . . . 70.5(4) ?
    N11 C11 C12 N12 . . . . 48.2(6) ?
    N11 C13 C14 N13 . . . . 55.0(4) ?
    N11 C15 C16 N14 . . . . -177.5(3) ?
    C11 N11 C13 C14 . . . . -143.9(3) ?
    C11 N11 C15 C16 . . . . -173.1(3) ?
    C11 C12 N12 Ni2 . . . . -24.9(6) ?
    C13 N11 C11 C12 . . . . 67.8(4) ?
    C13 N11 C15 C16 . . . . -53.2(4) ?
    C13 C14 N13 Ni2 . . . . -48.0(3) ?
    C15 N11 C11 C12 . . . . -171.6(4) ?
    C15 N11 C13 C14 . . . . 98.6(4) ?
    C15 C16 N14 Ni1 . . . 2_657 82.7(3) ?
loop_
    _geom_hbond_atom_site_label_D
    _geom_hbond_atom_site_label_H
    _geom_hbond_atom_site_label_A
    _geom_hbond_site_symmetry_A
    _geom_hbond_distance_DH
    _geom_hbond_distance_HA
    _geom_hbond_distance_DA
    _geom_hbond_angle_DHA
    C1 H1B O4 . 0.99 2.52 3.293(5) 135.0
    N2 H2C O4 2_757 0.91 2.59 3.394(4) 148.4
    N2 H2C O8 2_757 0.91 2.42 3.208(4) 145.7
    N2 H2D O4 . 0.91 2.59 3.236(4) 128.9
    N2 H2D N2 2_757 0.91 2.62 3.338(6) 136.3
    C3 H3A O19' 2_758 0.99 2.53 3.253(8) 129.3
    C3 H3B O13 2_667 0.99 2.64 3.301(6) 124.0
    C4 H4B O19' 2_758 0.99 2.60 3.135(7) 113.7
    N3 H3C O18 . 0.91 2.40 3.197(7) 146.1
    N3 H3C O19' . 0.91 2.45 3.266(8) 149.1
    N3 H3D O8 2_757 0.91 2.02 2.915(4) 169.4
    N4 H4C O15 . 0.91 2.54 3.244(5) 134.8
    C11 H11B O16' 2_757 0.99 2.57 3.497(12) 156.1
    C12 H12B O20 . 0.99 2.47 2.977(8) 111.1
    N12 H12C O20 . 0.91 2.33 2.995(7) 130.2
    N12 H12D O2 . 0.91 2.16 2.951(4) 144.6
    N12 H12D O18' 2_757 0.91 2.39 3.168(8) 143.6
    C13 H13A O13 . 0.99 2.59 3.380(6) 137.1
    N13 H13C O3 . 0.91 2.10 2.937(5) 152.5
    N13 H13D O14 2_667 0.91 2.23 3.103(5) 159.9
    C15 H15A O1 2_657 0.99 2.45 3.105(5) 123.6
    C16 H16A O6 2_657 0.99 2.63 3.514(4) 148.8
    C16 H16B O11 1_455 0.99 2.58 3.400(5) 140.4
    N14 H14C O19 . 0.91 2.62 3.447(7) 150.8
    N14 H14C O19' 2_657 0.91 2.27 3.082(7) 148.3
    N14 H14D O2 1_455 0.91 2.04 2.941(4) 169.2
    O11 H11C O2 . 0.84 1.97 2.794(4) 165.0
    O11 H11D O14 . 0.84 2.00 2.826(5) 169.9
    O12 H12E O7 1_655 0.84 1.97 2.784(4) 163.0
    O12 H12F O16 . 0.84 1.86 2.686(11) 170.1
    O12 H12F O16' . 0.84 2.25 3.079(11) 169.1
    O13 H13E O11 1_455 0.84 1.89 2.696(5) 161.4
    O13 H13F O3 2_567 0.84 1.93 2.698(4) 151.6
    O13 H13F O20 1_455 0.84 2.59 3.101(7) 120.2
    O14 H14E O20 2_667 0.84 1.94 2.757(7) 163.8
    O14 H14F O9 . 0.84 2.01 2.762(4) 149.2
    O15 H15C O17 1_646 0.84 2.01 2.787(9) 153.0
    O15 H15C O17' 1_646 0.84 2.02 2.850(10) 170.3
    O15 H15D O12 2_758 0.84 1.90 2.723(6) 167.6
_shelx_space_group_comment
;
The symmetry employed for this shelxl refinement is uniquely defined
by the following loop, which should always be used as a source of
symmetry information in preference to the above space-group names.
They are only intended as comments.
;
_shelx_estimated_absorpt_T_min     0.373
_shelx_estimated_absorpt_T_max     0.861
_shelx_hkl_file
;
   0   0   2 6.01481 0.80049   4
   0   0  -2 7.69356 0.85353   1
   0   0   2 7.17666 0.65172   2
   0   0   2 7.52162 0.68819  16
   0   0   2 6.54511 0.55474  12
   0   0   3 789.636 10.4694  12
   0   0   3 783.428 11.0812  11
   0   0   3 791.577 10.9778   2
   0   0  -3 780.909 11.2338   1
   0   0  -3 759.336 10.2276   8
   0   0  -3 799.341 11.0880   9
   0   0   3 842.917 10.7359  16
   0   0   3 783.344 11.1674   4
   0   0  -4 3185.08 39.5298  12
   0   0   4 3092.67 39.5743  12
   0   0   4 3011.26 40.4243  11
   0   0   4 3092.63 40.2806   2
   0   0  -4 3069.30 40.6368   1
   0   0  -4 3061.36 39.2282   8
   0   0  -4 3106.55 40.4413   9
   0   0   4 3282.66 39.9304  16
   0   0  -4 3278.02 40.3420  15
   0   0   4 3074.57 40.4385   4
   0   0   5 3040.86 37.6837  12
   0   0  -5 2969.53 37.5798  12
   0   0   5 2930.35 38.7290  11
   0   0  -5 2896.68 38.9030   1
   0   0   5 2870.29 38.5907   2
   0   0  -5 2898.27 37.1821   8
   0   0  -5 2967.89 38.7509   9
   0   0   5 2717.09 38.3002   9
   0   0   5 3126.95 38.1177  16
   0   0  -5 3067.64 38.5818  15
   0   0   5 2924.84 38.6722   4
   0   0  -6 1562.36 20.7605  12
   0   0   6 1607.03 20.9194  12
   0   0  -6 1580.80 21.9275  11
   0   0   6 1499.01 22.0721  11
   0   0   6 1535.38 21.9401   2
   0   0  -6 1564.35 22.3325   1
   0   0  -6 1524.35 20.2983   8
   0   0  -6 1584.48 22.1190   9
   0   0   6 1574.21 21.6638   9
   0   0   6 1653.22 21.3693  16
   0   0  -6 1611.66 21.9361  15
   0   0   6 1575.29 21.9777   4
   0   0  -7 16.4803 1.25818  12
   0   0   7 20.0336 1.51056  12
   0   0  -7 19.3331 2.14759  11
   0   0   7 16.9548 1.95414  11
   0   0  -7 14.9726 1.86426   1
   0   0   7 16.1849 1.68322   2
   0   0  -7 17.6717 1.03618   8
   0   0  -7 16.6234 1.83437   9
   0   0   7 18.2651 2.22774  10
   0   0  -7 16.5377 1.88080  15
   0   0   7 15.5678 1.87364   4
   0   0   8 789.103 11.2439  12
   0   0  -8 734.563 10.9855  12
   0   0   8 731.290 12.6376  11
   0   0  -8 773.221 12.4329  11
   0   0  -8 749.620 12.6206   1
   0   0   8 733.235 12.4187   2
   0   0  -8 747.447 10.4018   8
   0   0   8 797.629 12.8955  10
   0   0  -8 750.913 12.4441   5
   0   0   8 748.685 12.2718   4
   0   0  -8 760.129 12.2084  15
   0   0   9 339.129 6.02455  12
   0   0   9 312.830 7.29649  11
   0   0  -9 336.698 7.22285  11
   0   0   9 323.262 7.20940   2
   0   0  -9 328.598 7.30891   1
   0   0  -9 319.558 5.70197  12
   0   0  -9 318.953 5.13836   8
   0   0   9 351.538 7.59737  10
   0   0  -9 331.588 7.22206   5
   0   0   9 321.614 6.97924   4
   0   0  10 103.314 3.84267  13
   0   0  10 108.252 3.26464  12
   0   0 -10 104.089 4.32577  11
   0   0  10 103.806 4.31812  11
   0   0  10 106.530 4.07184   2
   0   0 -10 114.469 4.27216   1
   0   0 -10 103.231 2.92615  12
   0   0 -10 105.754 2.39414   8
   0   0  10 122.795 4.59390  10
   0   0  10 100.686 3.96431   4
   0   0 -10 111.587 4.22270   5
   0   0  11-0.16720 2.26526  13
   0   0 -11 2.03072 1.41752  12
   0   0  11 2.11540 1.78442  12
   0   0  11 0.11869 2.45180  11
   0   0 -11 1.34429 2.60320  11
   0   0 -11 7.06720 2.37701   1
   0   0  11 2.34004 1.93862   2
   0   0 -11 2.10286 0.98696   8
   0   0 -11 2.35148 2.14677   5
   0   0  11 2.95003 2.22941   4
   0   0  11 7.52187 2.77816  10
   0   0 -12 31.5890 3.40563  11
   0   0  12 27.6266 3.26185  11
   0   0  12 30.5109 2.99962   2
   0   0 -12 27.7905 3.01042   1
   0   0  12 30.7960 2.94112  13
   0   0 -12 23.6056 1.26304   8
   0   0  12 30.6313 2.97450   4
   0   0 -12 26.3335 3.02651   5
   0   0 -12 29.6527 2.78503  15
   0   0  13 104.569 4.70736   2
   0   0 -13 104.952 4.76601   1
   0   0 -13 97.7628 4.16451  15
   0   0 -13 75.1306 1.74285   8
   0   0  13 102.122 5.01827  11
   0   0 -13 101.612 4.80984   5
   0   0 -14 4.89521 3.01387   5
   0   0  14 2.28653 3.40331  11
   0   0 -14 0.97477 2.89363   1
   0   0  14 1.81611 2.60523   2
   0   0 -15 99.9899 5.43248   5
   0   0 -15 92.2563 5.05051   1
   0   0  15 92.9937 5.14077   2
   0   0  15 89.8847 5.33135  11
   0   0  16 133.291 6.24161   2
   0   0 -16 129.111 6.25061   5
   0   0 -16 119.458 5.77393   1
   0   0  16 118.456 6.20301  11
   0   0  17 67.2392 5.28836   2
   0   0  17 61.5560 5.47544  11
   0   0 -17 55.2177 5.34786   5
   0  -1  17 361.318 10.2175   2
   0   1 -17 361.292 10.4561   5
   0  -1  17 327.867 9.75827  11
   0   1 -16 512.789 12.1734   5
   0  -1  16 467.208 11.4283  11
   0   1 -16 493.717 11.6177   1
   0  -1  16 510.259 12.0018   2
   0   1 -15 410.886 10.4685   5
   0  -1  15 380.873 9.85042  11
   0   1 -15 392.871 9.99038   1
   0  -1  15 420.615 10.3219   2
   0   1 -14 3.99607 3.11913   5
   0  -1  14 10.3014 3.50765  11
   0  -1  14 7.58167 2.99921   2
   0   1 -14 6.03432 3.16362   1
   0   1 -13 291.125 8.07826   5
   0  -1  13 293.761 6.88816   6
   0  -1  13 267.102 6.89956   4
   0  -1  13 284.815 7.88231  11
   0   1 -13 286.829 7.34225  15
   0   1 -13 279.510 7.83097   1
   0  -1  13 293.930 7.97155   2
   0   1 -12 395.782 9.15010   1
   0  -1  12 393.774 9.03813   2
   0  -1  12 373.743 8.93877  11
   0   1 -12 401.577 8.89531  11
   0   1 -12 370.283 8.44962  15
   0  -1  12 362.702 8.06339   4
   0   1 -12 386.819 9.16043   5
   0  -1  12 396.131 8.05049   6
   0  -1  11 312.818 5.74564  12
   0  -1  11 309.954 7.68634  11
   0  -1  11 316.185 7.63999   2
   0   1 -11 305.770 7.74625   1
   0   1 -11 323.305 7.60454  11
   0  -1  11 295.179 6.85690   4
   0  -1  11 322.798 6.82787   6
   0   1 -11 310.743 7.78749   5
   0   1 -11 311.920 7.28733  15
   0   1 -10 84.6544 3.92163  11
   0  -1  10 84.5178 3.91335  11
   0   1 -10 84.8839 3.94949   1
   0  -1  10 94.6607 3.91104   2
   0  -1  10 84.5840 2.67229  12
   0  -1  10 85.3127 3.98757  10
   0   1 -10 87.7369 3.73173  15
   0  -1  10 84.1073 3.48602   4
   0   1 -10 87.8897 3.94738   5
   0  -1   9 1.58456 1.30054  12
   0   1  -9 1.09759 2.13566  11
   0  -1   9 1.34320 1.90750  11
   0  -1   9 3.54189 2.17177  10
   0  -1   9 1.30432 1.70045   4
   0   1  -9 2.10270 1.71628   5
   0  -1   9 3.28630 1.63007   2
   0   1  -9 1.11281 1.83532   1
   0  -1   8 268.376 4.54007  12
   0  -1   8 257.282 5.93414   2
   0   1  -8 261.828 6.21911   1
   0  -1   8 254.949 5.89764  11
   0   1  -8 245.563 5.72450  11
   0  -1   8 279.328 6.25534  10
   0   1  -8 222.218 3.49224   8
   0  -1   8 258.322 5.74177   9
   0  -1   8 261.155 5.53768   4
   0   1  -8 250.749 5.91810   5
   0  -1   7 600.558 8.45970  12
   0  -1   7 597.487 10.0347   2
   0   1  -7 616.384 10.5055   1
   0   1  -7 589.631 9.77901  11
   0  -1   7 562.246 9.95585  11
   0  -1   7 639.430 10.3767  10
   0   1  -7 531.896 7.58411   8
   0  -1   7 620.821 9.94849   9
   0   1  -7 597.859 10.1972  15
   0   1  -7 579.878 9.96438   5
   0  -1   7 609.789 9.61601   4
   0  -1   6 9.96942 1.03589  12
   0  -1   6 8.88769 1.28669   2
   0   1  -6 8.72768 1.67937   1
   0  -1   6 9.28870 1.60475  11
   0   1  -6 10.0138 1.72407  11
   0   1  -6 8.86406 0.57425   8
   0   1  -6 9.87288 1.83519  15
   0  -1   6 10.1616 1.48912   4
   0   1  -6 8.72673 1.40028   5
   0  -1   5 257.114 3.96074  12
   0   1  -5 244.651 5.45451   1
   0  -1   5 239.307 4.99042   2
   0  -1   5 244.939 5.00686  11
   0   1  -5 250.466 4.96879  11
   0   1  -5 255.105 5.39282  15
   0   1  -5 259.931 4.90873  16
   0  -1   5 240.223 4.81684   4
   0   1  -5 235.242 5.04241   5
   0  -1   4 617.856 8.22859  12
   0   1  -4 596.547 9.76569   1
   0  -1   4 610.012 9.28383   2
   0   1  -4 616.274 9.13982  11
   0  -1   4 609.948 9.26219  11
   0   1  -4 602.412 9.59821   9
   0   1  -4 619.754 9.30591  16
   0  -1   4 627.876 9.47947  16
   0  -1   4 583.586 9.04073   4
   0  -1   3 192.917 2.97931  12
   0  -1   3 206.981 3.68965  11
   0   1  -3 201.255 4.16854   1
   0  -1   3 194.977 3.66581   2
   0  -1   3 199.204 3.57912   6
   0  -1   3 199.644 3.58508   4
   0  -1   3 210.734 4.08303  16
   0  -1   2 82.1058 1.74322  11
   0   1  -2 77.5372 2.16274   1
   0  -1   2 83.4789 2.14010   9
   0  -1   2 82.2792 2.20186  16
   0  -1   2 82.0257 1.80802   6
   0  -1   2 79.1581 1.64796   4
   0  -1   2 79.0458 1.91821   5
   0  -1   1 587.235 6.64988   5
   0   1  -1 587.593 6.69761   3
   0  -1   1 612.504 6.81963   9
   0  -1   1 595.194 6.60522   6
   0  -1   1 600.787 6.63563   7
   0  -1   1 665.265 7.11027  16
   0   1  -1 573.061 6.90019   1
   0  -1  -2 646.086 8.82156  11
   0   1   2 603.656 8.65662   2
   0   1   2 643.980 8.57505  13
   0   1   2 671.104 8.82522  12
   0  -1  -3 200.793 3.81337  11
   0  -1  -3 194.294 3.46463   1
   0   1   3 202.753 3.59120   2
   0  -1  -3 201.378 3.33309   9
   0   1   3 203.429 3.43061  13
   0   1   3 213.644 3.66983  12
   0  -1  -4 2802.60 37.4968   1
   0   1   4 2827.35 37.5671   2
   0   1   4 2995.92 36.5805  16
   0  -1  -4 2920.79 37.3390   9
   0   1   4 2989.37 37.2943  13
   0   1   4 3013.07 37.4379  12
   0  -1  -4 2735.28 37.2072  12
   0  -1  -5 3876.77 49.1062  12
   0   1   5 3851.19 49.2651  12
   0   1   5 3725.98 49.8907  11
   0  -1  -5 3664.31 49.6114   1
   0   1   5 3717.78 49.5971   2
   0  -1  -5 3825.65 49.4409   9
   0   1   5 3849.94 49.2101  13
   0   1   5 3746.43 50.1606   4
   0  -1  -6 1617.75 21.5093  12
   0   1   6 1612.70 21.7264  12
   0   1   6 1557.48 22.4716  11
   0   1   6 1520.41 22.1151   2
   0  -1  -6 1483.04 22.2257   1
   0   1   6 1708.55 21.1008  16
   0  -1  -6 1669.78 21.6744  15
   0  -1  -6 1588.14 22.1349   9
   0   1   6 1549.83 22.6713   4
   0   1   6 1575.53 21.7273  13
   0   1   7 47.6680 2.26077  13
   0   1   7 56.1347 2.31897  12
   0  -1  -7 50.3360 2.00047  12
   0   1   7 50.7227 2.62297  11
   0  -1  -7 50.8553 2.72426  11
   0   1   7 41.4825 2.14501   2
   0  -1  -7 41.2533 2.32507   1
   0  -1  -7 45.7334 1.74681   8
   0  -1  -7 49.8350 2.43859   9
   0   1   7 46.2480 2.70734   4
   0  -1  -7 56.5005 2.25575  15
   0   1   8 687.366 10.9834  13
   0   1   8 721.512 10.8259  12
   0  -1  -8 683.459 10.6047  12
   0   1   8 673.651 11.8167  11
   0  -1  -8 705.938 11.6949  11
   0  -1  -8 699.392 11.5818   1
   0   1   8 678.039 11.5959   2
   0  -1  -8 670.578 10.0675   8
   0  -1  -8 687.230 11.4406   9
   0   1   8 726.448 12.0439  10
   0   1   8 690.136 11.7949   4
   0  -1  -8 704.584 10.8830  15
   0   1   9 957.630 14.0786  12
   0   1   9 924.436 14.3327  13
   0  -1  -9 925.021 13.8448  12
   0   1   9 925.546 15.4165  11
   0  -1  -9 955.625 15.1987  11
   0   1   9 936.380 15.1525   2
   0  -1  -9 931.286 14.9682   1
   0  -1  -9 976.702 14.9268   2
   0  -1  -9 927.512 13.1977   8
   0  -1  -9 940.415 14.8912   9
   0   1   9 977.351 15.4904  10
   0   1   9 929.623 15.1782   4
   0  -1  -9 951.769 14.2198  15
   0   1  10 1025.74 15.0181  12
   0   1  10 968.331 15.2677  13
   0  -1 -10 961.072 14.6190  12
   0   1  10 963.910 16.5046  11
   0  -1 -10 1008.68 16.1475  11
   0  -1 -10 1044.31 15.9729   2
   0  -1 -10 998.321 15.9966   1
   0   1  10 990.003 16.2412   2
   0  -1 -10 988.819 13.9747   8
   0   1  10 1042.20 16.4721  10
   0  -1 -10 993.293 15.0720  15
   0   1  10 973.837 16.0596   4
   0  -1 -11 991.321 16.2918  11
   0   1  11 930.586 16.5458  11
   0  -1 -11 1006.35 16.0013   2
   0   1  11 983.187 16.4015   2
   0  -1 -11 978.318 16.0575   1
   0   1  11 961.310 16.0686   4
   0  -1 -11 951.000 13.7763   8
   0   1  11 992.048 14.9229  12
   0   1  11 944.499 15.2981  13
   0   1  11 1033.81 16.5828  10
   0  -1 -12 54.8203 3.41450   1
   0   1  12 59.8865 3.58614   2
   0   1  12 58.4255 3.70192   4
   0  -1 -12 60.2664 3.64079   5
   0  -1 -12 58.0522 2.20871   8
   0   1  12 60.3122 4.07114  11
   0  -1 -12 57.7973 4.04683  11
   0   1  12 59.8808 3.10253  12
   0   1  12 56.3329 3.38796  13
   0  -1 -13 103.612 4.54500   1
   0   1  13 106.579 4.73057   2
   0  -1 -13 105.757 4.78216   5
   0  -1 -13 92.1668 2.69361   8
   0   1  13 87.8060 4.06898  13
   0   1  13 97.1816 4.98579  11
   0   1  14 202.289 7.06164  11
   0  -1 -14 184.475 3.91750   8
   0  -1 -14 208.032 6.52950   1
   0  -1 -14 226.809 6.99688   5
   0   1  14 237.035 7.09876   2
   0   1  15 30.2061 4.19619  11
   0  -1 -15 22.0861 1.48771   8
   0  -1 -15 31.6459 3.93117   5
   0   1  15 32.9920 3.68340   2
   0  -1 -15 30.5723 3.77777   1
   0   1  16 0.85226 3.89472  11
   0   1  16 4.45353 3.38790   2
   0  -1 -16 2.08424 3.31777   1
   0  -1 -16 2.87748 3.54397   5
   0   1  17 8.78788 4.55229  11
   0   1  17 9.68951 3.88927   2
   0  -1 -17 11.8241 4.10645   5
   0  -2  16 643.885 13.7223  11
   0  -2  16 719.698 14.8139   2
   0   2 -16 656.715 14.2795   1
   0   2 -16 699.177 14.9510   5
   0  -2  15 597.872 12.7539  11
   0  -2  15 648.180 13.5640   2
   0   2 -15 615.383 13.3583   1
   0   2 -15 645.950 13.8224   5
   0  -2  14 54.9485 4.30319  11
   0   2 -14 54.7755 4.46426   1
   0  -2  14 57.8892 4.29247   2
   0   2 -14 52.5988 4.40992   5
   0   2 -13 356.647 9.20677   1
   0  -2  13 369.540 9.14737   2
   0  -2  13 363.042 8.83409  11
   0   2 -13 338.742 8.52841  15
   0  -2  13 340.950 7.73478   4
   0   2 -13 374.916 9.51684   5
   0  -2  12 894.935 15.7311   2
   0   2 -12 869.550 15.8378   1
   0  -2  12 862.527 15.2297  11
   0   2 -12 843.055 15.1541  15
   0  -2  12 817.812 14.0183   4
   0   2 -12 877.417 15.8913   5
   0  -2  12 903.955 14.4188   6
   0   2 -11 1140.31 19.0430   1
   0  -2  11 1179.97 18.9064   2
   0  -2  11 1172.11 17.5906   6
   0   2 -11 1155.24 19.0244   5
   0  -2  11 1087.42 17.2712   4
   0   2 -11 1118.38 18.4599  15
   0  -2  11 1143.45 18.3840  11
   0  -2  10 654.308 9.76858  12
   0   2 -10 685.180 11.9474  11
   0  -2  10 705.776 12.2872  11
   0  -2  10 696.646 12.5597   2
   0   2 -10 694.889 12.8701   1
   0  -2  10 715.078 12.3934  10
   0   2 -10 684.304 12.4387  15
   0  -2  10 709.777 11.5904   6
   0   2 -10 671.419 12.5992   5
   0  -2  10 660.792 11.3126   4
   0  -2   9 4.77053 1.17251  12
   0  -2   9 5.88735 2.11195  11
   0   2  -9 3.16847 2.06163  11
   0  -2   9 4.70668 2.03710   3
   0  -2   9 5.03422 1.71285   4
   0   2  -9 1.95290 2.01340   1
   0  -2   9 4.39108 1.82145   2
   0  -2   9 4.77678 2.27485  10
   0  -2   9 4.23400 2.22071   9
   0   2  -9 3.71130 2.15507  15
   0  -2   9 5.12631 1.79180   6
   0   2  -9 6.27200 1.98409   5
   0  -2   8 536.754 7.60175  12
   0   2  -8 528.855 9.33219  11
   0  -2   8 517.267 9.76808   3
   0  -2   8 515.723 8.99583   6
   0  -2   8 499.782 8.79779   4
   0   2  -8 486.677 9.70596   5
   0   2  -8 513.554 10.1524   1
   0  -2   8 513.645 9.66741   2
   0  -2   8 545.116 9.79283  10
   0  -2   8 527.196 9.65208   9
   0  -2   8 521.995 9.50424  11
   0  -2   7 969.172 15.1375  11
   0   2  -7 982.122 15.9428   1
   0  -2   7 984.812 15.4152   2
   0   2  -7 995.379 14.9216  11
   0  -2   7 1014.30 13.2871  12
   0  -2   7 1049.38 15.5482  10
   0  -2   7 976.088 14.4862   4
   0   2  -7 943.335 15.3949   5
   0  -2   7 999.680 14.7355   6
   0  -2   6 258.531 5.47783  11
   0   2  -6 261.092 6.07961   1
   0  -2   6 269.575 5.65278   2
   0  -2   6 257.751 4.15019  12
   0   2  -6 268.638 5.39700  11
   0  -2   6 284.859 5.86916  10
   0   2  -6 275.051 5.67024  16
   0   2  -6 267.513 5.78956   5
   0  -2   6 259.150 4.99577   4
   0  -2   6 270.167 5.28682   6
   0  -2   5 38.7428 1.92759  11
   0   2  -5 37.8100 2.32658   1
   0  -2   5 38.1128 1.89271   2
   0   2  -5 39.8355 1.97303  11
   0  -2   5 38.6337 1.15218  12
   0   2  -5 33.7650 2.31148  15
   0   2  -5 38.5460 2.12375  16
   0  -2   5 38.1444 1.69747   4
   0  -2   5 38.7364 1.85279   6
   0  -2   4 61.2257 2.00132  11
   0   2  -4 56.9874 2.52727   1
   0  -2   4 59.5016 1.32534  12
   0  -2   4 58.1253 2.51355   9
   0   2  -4 60.8981 2.43204  16
   0  -2   4 58.8862 2.08797   6
   0  -2   4 58.0174 1.80001   4
   0  -2   4 58.1016 2.27158   5
   0   2  -3 6.33675 0.89581   4
   0  -2   3 4.76923 0.76349   4
   0  -2   3 5.75674 1.22006   5
   0  -2   3 5.34206 1.09031   6
   0  -2   3 5.13700 0.91031  11
   0   2  -3 4.13433 1.18834   1
   0  -2   3 4.59104 1.14036   7
   0  -2   3 7.52526 1.47391   9
   0  -2   2 443.079 6.18631  11
   0  -2   2 457.878 6.43653  14
   0  -2   2 465.559 6.96726   9
   0  -2   2 415.965 5.85048   4
   0   2  -2 429.102 6.72374   3
   0   2  -2 412.457 6.95780   1
   0  -2   2 441.989 6.55782   6
   0  -2   2 434.212 6.60599   7
   0  -2   2 440.105 6.65359   5
   0   2  -2 414.586 5.94177   4
   0   2  -1 29.9630 1.20875   3
   0  -2   1 30.8606 1.47039   1
   0  -2   1 30.7450 1.23931   7
   0  -2   1 29.0030 0.94726  14
   0   2   0 359.187 5.44842   3
   0  -2   0 384.742 5.22310  14
   0   2   0 385.333 5.62349  13
   0  -2   0 379.785 5.49313   1
   0   2   1 32.6575 1.02533  15
   0   2   1 30.0569 1.12107  13
   0  -2  -1 25.7890 0.95176   2
   0  -2  -1 29.2942 1.02029  11
   0  -2  -2 5.14456 1.00269  11
   0   2   2 4.32904 0.83989  13
   0   2   2 5.41338 1.23221  12
   0  -2  -3 15.1109 1.57683  11
   0   2   3 17.1214 1.28335  13
   0   2   3 19.1279 1.79982  12
   0  -2  -4 833.373 11.9883  11
   0  -2  -4 812.734 11.1867   1
   0   2   4 868.370 11.5238  13
   0   2   4 884.026 12.0424  12
   0  -2  -5 526.080 8.29410  12
   0  -2  -5 537.523 8.65877  11
   0  -2  -5 521.857 7.74086   9
   0   2   5 497.689 8.20919   2
   0  -2  -5 527.686 7.99409   1
   0  -2  -5 475.782 7.86717  13
   0   2   5 549.875 8.49393  12
   0   2   5 526.931 8.01668  13
   0   2   6 692.189 10.6609  13
   0   2   6 698.820 11.0436  12
   0  -2  -6 744.295 10.0216  15
   0   2   6 742.056 9.46953  16
   0  -2  -6 693.658 10.6221   9
   0   2   6 656.855 10.9710   2
   0  -2  -6 673.602 10.7765   1
   0  -2  -6 714.643 10.8772  12
   0   2   7 110.184 3.15925  13
   0   2   7 108.100 3.39930  12
   0  -2  -7 106.967 3.12249  12
   0   2   7 108.119 3.63887  11
   0  -2  -7 115.228 2.69903  15
   0   2   7 112.641 2.24689  16
   0  -2  -7 109.575 3.14578   9
   0   2   7 99.3786 3.23196   2
   0   2   7 114.843 3.98429   4
   0  -2  -7 99.7999 3.14173   1
   0   2   8 443.188 7.82315  13
   0   2   8 449.104 8.06516  12
   0  -2  -8 422.073 7.69504  12
   0   2   8 448.528 8.82898   4
   0   2   8 438.131 8.66094  11
   0  -2  -8 459.516 7.18367  15
   0  -2  -8 447.460 7.95971   9
   0  -2  -8 434.901 8.02621   1
   0   2   8 436.964 8.34746   2
   0  -2  -9 784.763 12.5494   2
   0  -2  -9 736.262 12.1844   1
   0   2   9 740.023 11.8917  13
   0   2   9 770.530 12.1219  12
   0  -2  -9 723.455 11.6952  12
   0  -2  -9 743.914 12.7638  11
   0   2   9 719.828 12.9420  11
   0  -2  -9 767.026 11.2364  15
   0  -2  -9 771.866 12.2558   9
   0  -2  -9 747.713 11.2049   8
   0   2   9 715.134 12.5506   2
   0   2   9 736.623 12.9552   4
   0   2  10 1075.06 16.4160  13
   0   2  10 1110.85 16.5834  12
   0   2  10 1063.85 17.4953   4
   0   2  10 1036.72 17.6285  11
   0  -2 -10 1095.79 17.4398  11
   0  -2 -10 1102.31 15.6982  15
   0  -2 -10 1091.59 16.7875   9
   0  -2 -10 1072.89 15.4916   8
   0  -2 -10 1143.84 17.1807   2
   0  -2 -10 1086.63 16.8249   1
   0   2  10 1080.86 17.2976   2
   0   2  11 1077.46 16.2876  12
   0   2  11 1049.83 16.2492  13
   0   2  11 1001.59 17.1688   4
   0   2  11 1027.13 17.6326  11
   0  -2 -11 1084.36 17.3555  11
   0  -2 -11 1045.21 15.4325  15
   0  -2 -11 1044.38 15.1219   8
   0   2  11 1041.10 17.2071   2
   0   2  11 1058.61 17.3202  10
   0  -2 -11 1096.09 17.0400   2
   0  -2 -11 1020.55 16.5652   1
   0   2  12 248.059 7.28453  11
   0   2  12 255.869 6.12827  12
   0   2  12 253.980 6.23916  13
   0  -2 -12 244.972 5.09358   8
   0  -2 -12 232.274 6.26624   1
   0   2  12 250.431 6.80973   2
   0   2  12 240.299 6.79656   4
   0   2  13 63.9766 4.41343  11
   0   2  13 64.2136 3.69403  13
   0   2  13 74.8226 4.03238   2
   0  -2 -13 74.7530 3.81746   1
   0  -2 -13 70.2843 2.76628   8
   0  -2 -13 67.0207 3.11149  12
   0  -2 -14 408.396 7.35014   8
   0  -2 -14 389.749 8.04213  12
   0   2  14 450.543 10.0918   2
   0  -2 -14 446.893 9.51238   1
   0   2  14 403.701 10.2312  11
   0  -2 -14 450.177 10.1116   5
   0  -2 -15 285.355 5.72224   8
   0  -2 -15 289.227 6.57641  12
   0   2  15 327.386 8.72615   2
   0  -2 -15 311.000 8.00494   1
   0   2  15 303.485 9.02145  11
   0  -2 -15 332.472 8.76511   5
   0  -2 -16 119.560 4.27240  12
   0   2  16 137.636 6.62698  11
   0   2  16 139.263 6.18969   2
   0  -2 -16 132.367 5.61266   1
   0  -2 -16 149.886 6.35634   5
   0  -2 -17 80.6235 5.39794   5
   0   2  17 78.8483 5.26732   2
   0   2  17 75.8870 5.70928  11
   0  -3  16 150.158 6.83147   2
   0   3 -16 140.045 7.10230   5
   0  -3  16 117.446 6.72075  14
   0  -3  16 146.923 6.32469  11
   0  -3  15 398.213 10.2554   2
   0   3 -15 384.564 10.2650   1
   0   3 -15 392.033 10.4459   5
   0  -3  15 326.243 9.93246  14
   0  -3  15 352.722 9.21471  11
   0  -3  14 110.707 5.28311  11
   0   3 -14 113.388 5.82303   5
   0  -3  14 119.626 5.68009   2
   0   3 -14 105.354 5.69474   1
   0   3 -13 78.8616 5.00110   1
   0  -3  13 88.1579 4.84513   2
   0  -3  13 84.8065 4.62674  11
   0  -3  13 78.7204 3.76292   4
   0   3 -13 71.4359 4.63923  15
   0   3 -13 83.1152 5.00416   5
   0   3 -12 600.530 12.4634   5
   0  -3  12 612.951 12.3743   2
   0   3 -12 606.983 12.6602   1
   0  -3  12 580.224 10.5666   4
   0  -3  12 615.513 11.1463   6
   0   3 -12 572.520 12.0947  15
   0  -3  12 600.188 11.6784  11
   0  -3  11 1035.48 17.2002  11
   0  -3  11 1031.80 16.1428   4
   0   3 -11 1036.81 18.0746   5
   0  -3  11 1099.48 18.1079   2
   0   3 -11 1079.51 18.4052   1
   0  -3  11 1119.74 16.8825   6
   0   3 -11 1017.32 17.8118  15
   0  -3  10 695.608 11.4063   6
   0  -3  10 580.883 8.71073  12
   0   3 -10 682.608 12.5430   5
   0  -3  10 651.811 10.7088   4
   0  -3  10 673.950 11.7433  11
   0  -3  10 711.451 12.0748  10
   0   3 -10 692.004 12.8597   1
   0  -3  10 704.318 12.4787   2
   0   3 -10 667.886 12.4901  15
   0  -3   9 44.6157 3.12442   7
   0  -3   9 41.8877 2.70095   6
   0  -3   9 33.7204 1.41967  12
   0  -3   9 40.0184 2.83083  11
   0  -3   9 41.3131 3.03255   3
   0   3  -9 43.6119 3.23076   1
   0  -3   9 44.5168 2.93218   2
   0  -3   9 43.4969 3.06803  10
   0  -3   9 41.5934 3.16780   9
   0   3  -9 39.5581 2.98723   5
   0  -3   9 38.8597 2.29267   4
   0   3  -9 38.0242 3.26286  15
   0  -3   8 970.499 15.4233   7
   0  -3   8 984.621 14.8363   6
   0  -3   8 936.967 12.6837  12
   0  -3   8 977.326 15.0731  11
   0  -3   8 968.707 15.5577   3
   0  -3   8 970.003 15.5987   2
   0   3  -8 985.622 16.3091   1
   0  -3   8 1007.54 15.4549  10
   0   3  -8 927.334 15.6497   5
   0  -3   8 944.992 14.1318   4
   0   3  -8 962.720 16.0558  15
   0  -3   7 3000.01 38.5409   6
   0  -3   7 2855.47 39.0044   7
   0  -3   7 2714.70 36.4564  12
   0  -3   7 2933.98 38.6007  11
   0  -3   7 2939.45 39.2311   3
   0  -3   7 3140.26 39.1051  10
   0   3  -7 3044.24 40.0510  15
   0   3  -7 2912.91 39.4520   5
   0  -3   7 2888.03 37.6977   4
   0  -3   7 2912.44 39.1308   2
   0   3  -7 2939.83 40.0116   1
   0  -3   6 2311.31 13.5375   7
   0  -3   6 2377.18 12.6637   6
   0  -3   6 2268.02 7.15143  12
   0  -3   6 2331.56 12.5413  11
   0  -3   6 2318.55 13.6334   2
   0   3  -6 2333.55 15.6719   1
   0  -3   6 2303.78 10.3724   4
   0  -3   6 2431.13 13.6638  10
   0  -3   5 566.143 7.76693  12
   0  -3   5 558.866 8.98035  11
   0  -3   5 556.840 8.38948   4
   0   3  -5 551.658 10.0935   1
   0  -3   5 587.153 9.94076   9
   0  -3   5 602.705 9.47303  10
   0   3  -5 600.593 10.1212  16
   0  -3   5 584.200 9.25433   6
   0  -3   5 543.896 9.41466   7
   0   3  -4 2.68179 0.99844   4
   0  -3   4 2.47790 1.37321   5
   0   3  -4 2.34841 1.01896   6
   0  -3   4 2.64369 1.22301   6
   0  -3   4 3.90611 1.02694  11
   0  -3   4 2.54455 0.81479   4
   0   3  -4 1.43417 1.43502   1
   0  -3   4 3.39924 1.25897  10
   0  -3   4 2.90988 0.55460   8
   0  -3   4 3.43424 1.64161   9
   0  -3   4 2.21335 1.38491   7
   0  -3   4 2.35684 1.15780  14
   0  -3   3 357.838 5.51577  11
   0  -3   3 359.186 5.83607  14
   0  -3   3 353.396 5.87647  10
   0  -3   3 366.891 6.56230   9
   0  -3   3 333.001 6.67182   1
   0   3  -3 338.061 6.30088   3
   0  -3   3 338.352 5.00569   4
   0  -3   3 355.120 6.15487   7
   0   3  -3 343.228 5.22188   4
   0  -3   3 353.073 6.21882   5
   0  -3   2 1630.04 21.3260  14
   0  -3   2 1613.26 21.2877  10
   0  -3   2 1686.14 22.1515   9
   0  -3   2 1642.87 22.4642   1
   0   3  -2 1590.25 21.9058   3
   0  -3   2 1663.51 21.7997   7
   0   3  -2 1625.24 20.6453   4
   0  -3   2 1612.92 21.7898   5
   0  -3   1 921.800 12.1335  10
   0   3  -1 976.233 12.4829  14
   0  -3   1 976.658 12.4736  14
   0  -3   1 921.554 13.2876   1
   0   3   0 177.053 3.69994  15
   0   3   0 171.882 2.93083  14
   0  -3   0 170.114 2.91740  14
   0  -3   0 163.183 3.29066   1
   0   3   1 35.4287 1.55968  13
   0  -3  -1 32.5323 1.30826  11
   0   3   1 35.9776 1.53114  15
   0  -3  -1 31.1406 1.33181   2
   0  -3  -1 33.9020 1.15587   1
   0  -3  -1 38.0406 1.76587  12
   0  -3  -2 4.08879 1.25438  15
   0   3   2 3.92452 0.93976  10
   0  -3  -2 1.33031 0.97278   2
   0  -3  -2 1.85186 1.24279  11
   0   3   2 3.96943 1.24154  13
   0  -3  -3 50.5303 1.78768   2
   0  -3  -3 55.0621 1.42225  15
   0  -3  -3 54.7559 2.05289  11
   0   3   3 58.2136 2.52911  12
   0   3   3 53.6216 1.88526  13
   0  -3  -4 31.0678 1.87313  11
   0   3   4 33.4714 1.64399  13
   0   3   4 32.8896 2.10699  12
   0  -3  -4 30.9200 1.59351   2
   0  -3  -5 21.3322 1.98284  11
   0  -3  -5 20.2180 1.54985   2
   0   3   5 21.5611 1.98422  12
   0   3   5 25.0699 1.60602  13
   0  -3  -5 19.5370 1.15979   1
   0  -3  -6 57.1375 2.74176  11
   0  -3  -6 54.9547 1.84050   9
   0  -3  -6 55.9777 1.96645   1
   0  -3  -6 57.8300 2.31899   2
   0   3   6 59.7301 2.28427  13
   0   3   6 56.2783 2.76445  12
   0  -3  -6 55.7225 2.15176  13
   0  -3  -6 58.4310 2.48594  12
   0  -3  -7 123.362 4.01962  11
   0  -3  -7 122.629 2.30116  15
   0  -3  -7 123.119 3.11061   9
   0  -3  -7 126.737 3.22917   1
   0   3   7 113.026 3.29945  13
   0  -3  -7 120.393 3.32740  13
   0   3   7 120.280 3.79463  12
   0  -3  -7 127.000 3.62233  12
   0  -3  -8 296.794 3.10822  15
   0  -3  -8 292.189 4.53971   9
   0  -3  -8 276.898 4.52367   1
   0   3   8 288.385 4.68436  13
   0   3   8 299.104 5.42867  12
   0   3   8 296.872 6.11866   4
   0   3   9 175.319 5.35750  11
   0  -3  -9 196.933 3.64157  15
   0  -3  -9 194.506 4.67389   9
   0  -3  -9 196.973 5.09471   2
   0  -3  -9 183.858 4.57112   1
   0   3   9 202.720 5.22154  12
   0   3   9 189.079 4.69670  13
   0   3   9 191.051 5.72685   4
   0   3  10 9.69343 2.39402  12
   0   3  10 9.44210 2.32735  11
   0  -3 -10 15.2145 1.42042  15
   0  -3 -10 12.9174 1.97137   1
   0  -3 -10 9.41990 2.06457   2
   0   3  10 9.85617 2.11671  13
   0  -3 -10 12.2427 1.97144   9
   0   3  10 9.37662 2.59590   4
   0   3  11 11.5847 2.64954  12
   0  -3 -11 12.7510 2.02668  12
   0  -3 -11 15.4451 3.02959  11
   0   3  11 13.0666 2.75436  11
   0  -3 -11 13.7865 2.25308   9
   0   3  11 10.9281 2.40396  13
   0  -3 -11 14.7183 1.85910   8
   0  -3 -11 12.8767 2.09092   1
   0  -3 -11 14.1137 2.34620   2
   0   3  11 12.1420 2.90787   4
   0   3  12-2.48563 2.55249  13
   0  -3 -12-0.84020 2.01294  12
   0  -3 -12 1.15201 1.75732   8
   0   3  12 3.43914 2.30642   2
   0  -3 -12 2.11944 2.10684   1
   0   3  12 2.22418 2.79709  11
   0   3  13 85.9003 4.85864  11
   0   3  13 80.0878 4.02092  13
   0  -3 -13 91.7955 3.25900   8
   0  -3 -13 89.8273 3.97054   1
   0  -3 -13 87.2367 3.72728  12
   0   3  13 90.9742 4.41328   2
   0   3  14 190.175 6.42994   2
   0  -3 -14 184.630 4.67952   8
   0  -3 -14 185.534 5.73608   1
   0  -3 -14 176.801 5.29415  12
   0   3  14 179.655 6.87428  11
   0   3  15 107.758 5.38062   2
   0  -3 -15 107.742 3.70581   8
   0  -3 -15 114.478 4.85177   1
   0  -3 -15 110.261 4.36478  12
   0   3  15 108.961 5.99467  11
   0   3  16 15.4838 3.64711   2
   0   3  16 18.7502 4.32519  11
   0  -3 -16 15.9439 3.27298   1
   0  -3 -16 11.9399 2.82614  12
   0  -3 -16 20.6025 3.75526   5
   0   3  17 16.3829 4.08109   2
   0  -3 -17 21.3521 2.99754  12
   0  -3 -17 22.8432 4.21743   5
   0   3  17 25.0280 4.67311  11
   0  -4  15 25.4503 4.06886  11
   0  -4  15 20.0086 4.55391  14
   0  -4  15 29.5708 4.35030   2
   0  -4  14 30.6324 3.98309  11
   0  -4  14 30.3979 4.28501  14
   0  -4  14 44.8455 4.25833   2
   0   4 -14 40.4567 4.51383   1
   0  -4  13 0.53842 2.97678  11
   0   4 -13 1.84082 3.43409   1
   0  -4  13 0.70961 2.83486   2
   0  -4  13 1.60031 3.14451  14
   0   4 -12 9.93902 3.46960  15
   0  -4  12 5.66368 3.15942  14
   0  -4  12 10.8716 2.30019   4
   0  -4  12 8.87616 2.91441  11
   0  -4  12 10.3636 3.02974   2
   0   4 -12 10.4516 3.37939   1
   0   4 -12 9.82887 3.02981   5
   0   4 -11 113.603 5.15483   5
   0  -4  11 115.453 4.58702  11
   0  -4  11 113.938 4.53481   6
   0  -4  11 113.811 3.80991   4
   0  -4  11 99.3092 4.84850  14
   0   4 -11 111.383 5.30046  15
   0  -4  11 123.466 5.13005   2
   0   4 -11 126.921 5.57540   1
   0   4 -10 196.028 6.21729   5
   0  -4  10 194.284 5.53180  11
   0  -4  10 202.194 5.75521  10
   0  -4  10 204.480 5.56334   6
   0  -4  10 179.605 4.61119   4
   0   4 -10 190.474 6.40405  15
   0  -4  10 175.047 5.87312  14
   0  -4  10 196.647 6.02766   2
   0   4 -10 209.026 6.57069   1
   0   4  -9 17.3747 2.51170   5
   0  -4   9 21.1836 2.43185  11
   0  -4   9 21.8883 2.69776  10
   0  -4   9 17.5556 2.38163   6
   0  -4   9 17.6211 1.89343   4
   0  -4   9 17.4230 2.61396  14
   0   4  -9 22.1959 3.11260  15
   0   4  -9 22.9711 2.95082   1
   0  -4   9 20.4208 2.49272   2
   0  -4   8 124.681 4.23382   2
   0   4  -8 120.219 4.72309   1
   0  -4   8 119.265 4.20597   7
   0  -4   8 121.168 3.94074   6
   0  -4   8 96.8709 2.00599  12
   0  -4   8 113.401 3.80334  11
   0  -4   8 124.761 4.13984  10
   0  -4   8 104.244 3.97270  14
   0   4  -8 108.954 4.62555  15
   0   4  -8 111.976 4.17142  16
   0  -4   8 116.864 4.27968   3
   0  -4   8 110.229 3.06905   4
   0   4  -8 113.861 4.29710   5
   0  -4   7 1108.63 15.0622  12
   0  -4   7 1166.92 17.1117  11
   0  -4   7 1195.75 18.0460   3
   0  -4   7 1167.94 16.1230   4
   0  -4   7 1225.63 17.4691   6
   0  -4   7 1181.74 17.8059   7
   0  -4   7 1246.21 17.5981  10
   0   4  -7 1172.78 18.8595  15
   0   4  -7 1158.60 18.1799  16
   0  -4   7 1090.40 17.4820  14
   0   4  -7 1218.30 18.9172   1
   0  -4   7 1176.01 17.8908   2
   0  -4   6 1577.55 20.9174  12
   0  -4   6 1626.58 22.4872  11
   0  -4   6 1615.39 21.5622   4
   0  -4   6 1631.28 23.3905   3
   0  -4   6 1655.32 23.3130   7
   0  -4   6 1725.00 22.9904  10
   0  -4   6 1743.57 23.9992   9
   0  -4   6 1567.24 22.9088  14
   0   4  -6 1661.67 24.2777   1
   0  -4   5 316.421 5.62392  11
   0  -4   5 295.090 4.83786   4
   0  -4   5 325.643 6.39247   5
   0  -4   5 274.153 4.49516   8
   0  -4   5 328.311 6.02516  10
   0  -4   5 337.516 6.88313   9
   0  -4   5 303.676 5.92195  14
   0  -4   5 315.712 6.28403   7
   0  -4   4 46.3146 2.31664   7
   0  -4   4 47.0972 1.79703  11
   0   4  -4 40.7289 2.30565   3
   0  -4   4 44.9613 2.02872  10
   0  -4   4 50.9536 2.64212   9
   0  -4   4 43.4175 2.69278   1
   0  -4   4 44.4210 1.99792  14
   0   4  -4 49.1273 1.62672   4
   0  -4   4 48.0748 2.35327   5
   0   4  -3 239.646 3.72708   4
   0  -4   3 230.497 4.94408   5
   0  -4   3 233.003 5.60369   1
   0  -4   3 253.650 5.37705   9
   0  -4   3 242.585 4.42598  10
   0  -4   3 245.162 4.96790   7
   0  -4   3 229.124 4.44483  14
   0   4  -2 1822.22 24.3590  14
   0  -4   2 1949.05 25.3663   9
   0  -4   2 1881.29 25.7239   1
   0  -4   2 1883.19 24.0272  10
   0  -4   2 1798.64 24.2641  14
   0   4  -2 1846.19 23.4509   4
   0  -4   2 1864.45 24.8271   7
   0  -4   1 2041.22 27.1827   1
   0   4  -1 1853.38 26.7102   1
   0  -4   1 2037.40 25.4078  10
   0  -4   1 1976.31 26.6439   3
   0  -4   1 2014.46 26.0779  14
   0   4  -1 1889.56 26.4226   7
   0   4  -1 2102.86 27.7365  15
   0   4  -1 2113.92 26.0538  14
   0   4   0 330.183 6.29614  16
   0   4   0 337.334 6.11539  15
   0   4   0 290.787 5.22132   1
   0  -4   0 302.593 5.55076   1
   0   4   0 327.288 4.98439  14
   0  -4   0 322.948 4.97707  14
   0  -4   0 296.380 5.31689   3
   0  -4   0 323.339 5.80785  12
   0  -4  -1 18.5335 1.59879  12
   0   4   1 21.3005 1.54608  15
   0  -4  -1 12.9463 1.16252   1
   0  -4  -1 16.6252 1.15948  11
   0   4   1 18.7868 1.19762  14
   0   4   1 17.7590 1.56512  13
   0  -4  -1 14.7832 1.18276   3
   0   4   2 3.02283 1.32150  13
   0  -4  -2 3.03813 1.26637  12
   0  -4  -2 3.60537 1.19555  11
   0   4   2 3.23845 0.98605  11
   0   4   2 2.50419 0.66452  10
   0  -4  -2 3.85326 1.04405   2
   0   4   2 1.87192 0.99332  15
   0  -4  -2 3.35333 1.46129  15
   0  -4  -2 4.16309 0.74431   1
   0  -4  -3 6.39407 1.24838  15
   0   4   3 3.92780 0.98890  10
   0  -4  -3 4.05586 1.10544   2
   0  -4  -3 3.78195 1.34777  11
   0   4   3 6.25376 1.29924  13
   0  -4  -4 377.238 5.71684  15
   0  -4  -4 391.658 6.56439   2
   0   4   4 385.360 6.56918  13
   0   4   4 399.552 7.40018  12
   0   4   4 395.774 6.45914  10
   0  -4  -4 388.469 6.75279  11
   0   4   5 258.978 5.14581  10
   0   4   5 261.245 5.81923  12
   0   4   5 257.456 5.04313  13
   0  -4  -5 253.995 5.07517   2
   0  -4  -5 250.224 3.88337   1
   0  -4  -5 258.985 5.37931  11
   0   4   6 131.694 3.93394  10
   0  -4  -6 146.390 3.60224  13
   0   4   6 150.854 4.41947  12
   0   4   6 151.892 3.66328  13
   0  -4  -6 140.019 3.65095   2
   0  -4  -6 132.593 2.82952   1
   0  -4  -6 143.061 4.11874  11
   0  -4  -7 406.964 7.49982   2
   0  -4  -7 384.058 6.53657   1
   0   4   7 421.825 7.33673  13
   0   4   7 415.185 8.22418  12
   0   4   7 391.712 7.82542  10
   0  -4  -7 416.815 6.50688   9
   0  -4  -7 420.516 8.07059  11
   0  -4  -8 441.712 4.99698   1
   0  -4  -8 455.652 6.26570   2
   0   4   8 474.175 7.07582  12
   0   4   8 469.380 5.96555  13
   0  -4  -8 471.513 5.04431   9
   0   4   8 437.128 6.82727  10
   0  -4  -8 482.213 7.07202  11
   0  -4  -9 20.4587 1.75260   1
   0  -4  -9 22.7619 2.28665   2
   0   4   9 24.5946 2.76491  12
   0  -4  -9 24.5224 2.01333  13
   0   4   9 23.2777 2.21053  13
   0   4   9 23.8471 2.58889  10
   0  -4  -9 24.3183 1.87363   9
   0   4   9 23.0523 2.72502   4
   0   4   9 22.8999 2.42169  11
   0  -4  -9 25.1514 2.86573  11
   0   4  10 67.0337 3.69183  11
   0  -4 -10 62.2273 2.69792   1
   0  -4 -10 71.3899 3.33436   2
   0   4  10 68.6205 3.63952  12
   0   4  10 64.9787 3.10317  13
   0   4  10 67.4254 3.55223  10
   0  -4 -10 69.7967 2.84439   9
   0  -4 -10 67.8268 3.19833  12
   0   4  10 64.0237 3.89332   4
   0   4  11 338.649 8.60826  11
   0  -4 -11 385.403 8.16044   2
   0  -4 -11 354.008 7.16998   1
   0  -4 -11 357.415 7.74580  12
   0   4  11 367.801 7.56116  13
   0  -4 -11 364.851 7.29035   9
   0   4  11 381.245 8.41661  10
   0   4  11 368.823 8.87157   4
   0  -4 -12 550.201 9.63545   8
   0   4  12 558.088 10.1709  13
   0  -4 -12 539.506 9.82452   1
   0  -4 -12 523.484 10.1982  12
   0   4  12 529.381 11.5322  11
   0  -4 -13 379.807 7.49828   8
   0   4  13 375.900 8.15651  13
   0  -4 -13 370.876 8.25663  12
   0   4  13 357.730 9.43574  11
   0  -4 -13 379.534 7.95601   1
   0  -4 -14 90.9742 4.17700  12
   0   4  14 93.0230 5.41799  11
   0  -4 -14 91.8655 4.14182   1
   0  -4 -14 92.8011 3.62446   8
   0  -4 -15 29.7764 3.29879  12
   0   4  15 33.6189 4.38961  11
   0  -4 -15 31.7538 3.24857   1
   0  -4 -15 35.1132 2.80135   8
   0  -4 -16 181.035 5.10078   8
   0   4  16 186.428 7.46770  11
   0  -4 -16 175.710 5.86550  12
   0   4  17 80.2888 5.86707  11
   0  -4 -17 76.9656 4.37441  12
   0   4  18 44.6682 5.55579  11
   0  -4 -18 48.5336 4.97526   5
   0  -4 -18 41.4849 3.79419  12
   0  -5  14 13.1228 3.65373  11
   0  -5  14 11.5375 3.80721  14
   0   5 -14 18.3835 4.38224   1
   0  -5  14 18.5568 3.82606   2
   0  -5  13 4.98728 3.17470  11
   0  -5  13 8.63902 3.40447  14
   0  -5  13 5.27812 3.23402   2
   0   5 -13 12.0118 3.84268   1
   0  -5  12 56.3081 3.85017  11
   0  -5  12 59.3827 4.22996   2
   0   5 -12 57.8556 4.60864   1
   0   5 -12 54.7027 4.72158  15
   0  -5  12 56.3111 4.16231  14
   0  -5  11 120.071 4.58002  11
   0  -5  11 116.273 3.60038   4
   0  -5  11 120.770 5.14905   2
   0   5 -11 119.162 5.71851   1
   0   5 -11 118.730 5.73803  15
   0  -5  11 100.025 4.84375  14
   0  -5  10 39.1134 3.11278  11
   0  -5  10 38.8669 3.20678  10
   0  -5  10 36.2122 2.21777   4
   0   5 -10 37.6800 3.73595   1
   0  -5  10 37.3396 3.24241   2
   0   5 -10 35.6390 3.91158  15
   0  -5  10 34.0393 3.26977  14
   0  -5   9-3.91676 2.27493  11
   0  -5   9 1.92037 1.44612   4
   0  -5   9-1.29632 2.39961  10
   0   5  -9-1.08618 2.96831  15
   0  -5   9-1.04251 2.24371  14
   0  -5   9 1.78075 2.11736   2
   0   5  -9 1.62957 2.65317   1
   0  -5   8 14.3080 2.53121   7
   0  -5   8 12.4063 0.85624  12
   0  -5   8 16.1226 2.12216  11
   0  -5   8 16.8339 2.34135  10
   0  -5   8 14.4236 1.47971   4
   0  -5   8 16.6975 2.55195   3
   0  -5   8 14.0793 2.24668   2
   0   5  -8 12.1250 2.75880   1
   0   5  -8 14.9090 2.62274  16
   0   5  -8 16.7497 3.13766  15
   0  -5   8 14.6862 2.23135  14
   0  -5   7 41.2010 2.89057   7
   0  -5   7 35.1534 1.28303  12
   0  -5   7 38.2178 2.28354  11
   0  -5   7 39.5431 2.58455  10
   0  -5   7 39.1135 1.66491   4
   0  -5   7 41.9555 2.84758   3
   0  -5   7 40.9852 3.19063   9
   0   5  -7 35.5951 3.05204   1
   0   5  -7 36.9890 3.25241  15
   0  -5   7 37.4336 2.50666  14
   0   5  -7 37.5608 2.97776  16
   0  -5   6 58.6019 3.07588   5
   0  -5   6 56.5237 2.41602  11
   0  -5   6 59.8473 2.67063  10
   0  -5   6 57.4145 2.92284   3
   0  -5   6 60.2349 3.40691   9
   0  -5   6 50.6403 1.44798   8
   0  -5   6 56.6620 2.66369  14
   0   5  -6 55.4270 3.28104  16
   0  -5   6 62.9346 3.10008   7
   0  -5   5 200.042 5.08232   5
   0   5  -5 196.157 4.88266   6
   0  -5   5 196.386 4.19861  11
   0  -5   5 202.306 4.48409  10
   0  -5   5 205.419 5.04314   3
   0  -5   5 208.071 5.50577   9
   0  -5   5 191.948 4.48070  14
   0   5  -5 203.260 5.72707  16
   0  -5   5 202.198 5.03174   7
   0  -5   4 17.6841 1.94501   7
   0  -5   4 16.2858 1.89758   5
   0   5  -4 14.7548 1.06648   4
   0  -5   4 15.8547 1.33242  11
   0  -5   4 15.6566 1.50838  10
   0  -5   4 15.2471 2.07661   9
   0  -5   4 15.5667 1.44349  14
   0  -5   4 16.3656 2.21540   1
   0  -5   4 2.41688 1.15615   3
   0  -5   3 3.26818 1.53263   7
   0  -5   3 2.75283 1.40998   5
   0   5  -3 2.25923 0.61508   4
   0  -5   3 1.66562 1.85914   1
   0  -5   3 1.88205 1.07181  14
   0  -5   3 2.31523 1.03712  10
   0  -5   3 5.90326 1.79366   9
   0   5  -2 285.497 5.06739  14
   0  -5   2 313.770 6.03294   9
   0   5  -2 284.926 5.92263   1
   0  -5   2 283.228 6.25633   1
   0  -5   2 301.548 4.49813  10
   0  -5   2 288.567 4.96593  14
   0   5  -2 284.066 5.53483   7
   0   5  -2 259.756 4.06232   4
   0  -5   2 278.972 5.58577   3
   0   5  -1 461.797 8.53007  15
   0   5  -1 463.571 6.97470  14
   0  -5   1 449.841 7.59058   3
   0   5  -1 467.009 7.78597   1
   0  -5   1 459.926 8.17643   1
   0  -5   1 434.182 6.05680  10
   0  -5   1 462.753 7.84574  12
   0   5  -1 451.827 7.45201   7
   0  -5   1 449.699 6.99960  14
   0  -5   0 72.6725 2.33957   3
   0   5   0 60.6415 2.86963  16
   0   5   0 65.5371 2.74431  15
   0   5   0 74.7220 2.26229   1
   0  -5   0 74.8991 2.66011   1
   0  -5   0 62.8441 1.84409  11
   0  -5   0 65.8465 2.60653  12
   0   5   0 69.5954 2.15150   7
   0  -5   0 60.5352 1.87543  14
   0   5   0 62.4520 1.93026  14
   0  -5  -1 264.467 5.45700  12
   0  -5  -1 248.735 4.38543  11
   0   5   1 253.469 5.69752  16
   0   5   1 265.522 5.25524  15
   0  -5  -1 249.083 4.73352   1
   0  -5  -1 252.150 4.79440   3
   0   5   1 247.953 5.22545  13
   0   5   1 251.291 4.51064  14
   0  -5  -2 97.2051 3.21288  12
   0   5   2 95.3789 2.64963  15
   0   5   2 87.6761 3.17774  16
   0  -5  -2 89.4296 2.50218  11
   0  -5  -2 88.8683 2.21428   1
   0   5   2 85.8446 1.58250  10
   0  -5  -2 90.7153 2.63130   2
   0   5   2 91.7137 2.39951  14
   0   5   2 91.2170 2.87127  13
   0   5   3 100.351 2.73831  11
   0  -5  -3 98.1384 2.86989  11
   0   5   3 100.121 2.18100  10
   0  -5  -3 101.181 2.84795   2
   0   5   3 96.3292 2.95385  13
   0  -5  -3 110.495 2.05094   1
   0   5   4 861.582 11.9265  10
   0  -5  -4 829.537 12.5942  11
   0   5   4 826.908 12.4408  11
   0  -5  -4 825.383 12.4111   2
   0   5   4 844.036 12.5625  13
   0  -5  -5 350.984 6.58064   2
   0   5   5 369.393 6.46194  10
   0  -5  -5 367.214 6.92392  11
   0   5   5 373.067 6.69692  13
   0  -5  -6 2.02557 0.69088   1
   0  -5  -6 2.58135 1.39400   2
   0   5   6 1.74357 1.51364  10
   0  -5  -6 0.46890 1.91444  11
   0   5   6 0.92749 1.49289  13
   0  -5  -7 3.87990 0.89314   1
   0  -5  -7 4.64109 1.53875   2
   0   5   7 2.33977 1.64422  13
   0   5   7 0.23367 2.33235  12
   0   5   7 2.18732 1.75370  10
   0  -5  -7 1.90612 2.03973  11
   0  -5  -8 7.17973 2.41811  11
   0  -5  -8 5.34997 1.12392   1
   0  -5  -8 5.55751 1.63222   2
   0  -5  -8 7.99925 1.18377   9
   0   5   8 6.66651 2.04731  10
   0   5   8 10.4299 1.94906  13
   0   5   8 4.68306 2.50037  12
   0   5   8 9.73388 0.93860  16
   0  -5  -8 6.01244 1.82454  12
   0  -5  -9 51.8321 3.39078  11
   0   5   9 48.7342 3.04756  11
   0  -5  -9 63.2930 3.06150   2
   0  -5  -9 64.9383 2.24085   1
   0   5   9 53.9183 2.82160  13
   0  -5  -9 51.2447 2.66874  13
   0  -5  -9 58.6611 2.27760   9
   0   5   9 54.5676 3.10487  10
   0  -5  -9 47.7991 2.97356  12
   0   5   9 62.5782 3.76796   4
   0   5  10 125.608 4.93521  11
   0  -5 -10 139.237 5.11995  11
   0  -5 -10 144.043 4.57992   2
   0  -5 -10 135.896 3.54799   1
   0  -5 -10 137.696 4.33702  13
   0   5  10 139.332 4.28409  13
   0   5  10 139.353 4.78630  10
   0  -5 -10 139.179 3.71352   9
   0  -5 -10 133.739 4.67275  12
   0   5  10 145.269 5.50523   4
   0   5  11 307.963 8.34136  11
   0  -5 -11 344.228 7.66979   2
   0  -5 -11 320.894 6.43484   1
   0   5  11 348.709 7.28967  13
   0   5  11 342.843 7.93637  10
   0  -5 -11 341.146 6.68699   9
   0  -5 -11 337.813 7.76597  12
   0   5  11 340.519 8.68876   4
   0   5  12 362.604 7.67310  13
   0  -5 -12 341.554 7.96030  12
   0  -5 -12 319.601 6.73379   1
   0   5  12 349.492 8.92995  11
   0  -5 -12 346.258 7.04254   9
   0  -5 -13 287.731 7.28327  12
   0   5  13 291.917 7.03691  13
   0  -5 -13 282.428 6.61995   8
   0  -5 -13 269.968 6.25399   1
   0   5  13 269.564 8.13834  11
   0  -5 -14 133.685 5.10495  12
   0  -5 -14 126.580 4.37732   8
   0  -5 -14 110.146 4.20601   1
   0   5  14 116.631 5.98639  11
   0  -5 -15 124.031 5.07029  12
   0  -5 -15 127.881 4.49223   8
   0  -5 -15 128.522 4.63894   1
   0   5  15 121.077 6.22954  11
   0  -5 -16 473.692 10.3085  12
   0  -5 -16 467.769 9.25027   8
   0   5  16 478.168 12.0611  11
   0  -5 -17 351.234 8.75806  12
   0   5  17 368.513 10.7236  11
   0  -6  14 42.9687 4.47565  14
   0  -6  14 45.0013 4.68904   2
   0  -6  14 42.3157 3.99458  11
   0  -6  13 54.5135 4.46422  14
   0  -6  13 60.4724 4.76336   2
   0  -6  13 46.0617 3.96467  11
   0  -6  12 43.5723 4.03081  14
   0  -6  12 51.9457 4.26250   2
   0   6 -12 48.7319 4.68186   1
   0  -6  12 47.1956 3.66290  11
   0  -6  11 78.5873 4.34932  14
   0   6 -11 78.7825 5.29159  15
   0   6 -11 87.4578 5.30473   1
   0  -6  11 84.5472 4.73519   2
   0  -6  11 80.4287 3.93118  11
   0  -6  10 116.829 4.55910  10
   0   6 -10 106.902 5.74242  15
   0  -6  10 117.037 4.72127  14
   0   6 -10 126.623 5.84764   1
   0  -6  10 127.018 5.11573   2
   0  -6  10 113.650 4.31019  11
   0  -6   9 3.72267 2.47269  10
   0   6  -9 0.47343 3.43568  15
   0  -6   9 6.43997 2.46774  14
   0   6  -9 1.81160 2.99787   1
   0  -6   9 8.40935 2.48890   2
   0  -6   9 3.20912 2.26565  11
   0  -6   8 1.59707 1.84682  11
   0  -6   8 4.45509 2.08061  14
   0   6  -8-2.35112 3.44906  15
   0   6  -8 2.60889 2.55724  16
   0  -6   8-0.04004 2.11629  10
   0  -6   8 3.12278 2.02867   2
   0  -6   8 3.09671 0.85134  12
   0  -6   8 2.74364 0.97505  12
   0  -6   7 6.41510 0.82224   8
   0  -6   7 9.27792 2.40451   7
   0  -6   7 6.98124 1.02690  12
   0  -6   7 7.68321 1.19747  12
   0  -6   7 5.93579 1.71766  11
   0  -6   7 11.6055 2.36905   3
   0  -6   7 7.88614 0.81972   8
   0  -6   7 10.3404 1.91875  10
   0   6  -7 8.47235 2.46651  16
   0  -6   7 7.63156 1.85435  14
   0  -6   6 231.509 4.44593  12
   0  -6   6 253.656 6.12574   5
   0  -6   6 239.492 5.00577  11
   0  -6   6 245.341 5.23936  10
   0  -6   6 254.418 6.10809   3
   0  -6   6 257.761 6.58619   9
   0  -6   6 211.089 3.98346   8
   0  -6   6 225.904 5.29882  14
   0   6  -6 223.497 6.57453  16
   0  -6   6 249.331 6.01102   7
   0  -6   5 1086.13 15.9627  12
   0  -6   5 1202.37 17.6069   5
   0   6  -5 1156.06 17.5559   6
   0  -6   5 1120.09 16.0104  11
   0  -6   5 1139.62 16.2528  10
   0  -6   5 1186.42 17.5086   3
   0  -6   5 1204.22 18.1659   9
   0   6  -5 1020.69 18.4741  15
   0  -6   5 1104.92 16.5232  14
   0  -6   5 1194.61 17.4342   7
   0   6  -4 715.285 13.2033  15
   0  -6   4 760.048 12.5530   9
   0  -6   4 744.384 11.9600   3
   0  -6   4 700.375 10.9962  14
   0  -6   4 685.561 10.9792  12
   0  -6   4 704.889 10.5662  11
   0   6  -4 717.854 11.9720   6
   0  -6   4 729.021 11.9471   5
   0  -6   4 719.672 10.6520  10
   0  -6   4 735.870 11.8081   7
   0   6  -4 704.913 12.4485   1
   0  -6   4 742.356 12.6873   1
   0  -6   3 20.5672 1.51427  14
   0  -6   3 20.5971 1.83324  12
   0   6  -3 17.5327 2.07290  15
   0  -6   3 19.9897 2.37122   9
   0  -6   3 19.3981 1.85101   3
   0  -6   3 17.6098 1.89959   5
   0   6  -3 16.7570 0.82386   4
   0  -6   3 18.7058 1.30050  10
   0  -6   3 14.9416 2.33250   1
   0   6  -3 17.6000 2.03445   1
   0   6  -3 19.3244 1.80439   6
   0   6  -2 7.21351 1.96451  15
   0   6  -2 4.90127 1.30916  14
   0  -6   2 10.8197 1.96919   9
   0  -6   2 4.42914 1.51864  12
   0   6  -2 6.83558 1.56661   1
   0  -6   2 6.70081 1.93265   1
   0  -6   2 6.05677 0.84284  10
   0   6  -2 6.20343 0.65128   4
   0  -6   2 6.23182 1.53865   3
   0  -6   2 5.62970 1.72500  13
   0  -6   2 7.99011 1.19158  14
   0   6  -1 171.317 3.62795  14
   0   6  -1 179.093 5.07618  15
   0   6  -1 188.063 4.38939   1
   0  -6   1 186.548 4.74920   1
   0  -6   1 170.782 3.65544  14
   0  -6   1 184.379 4.30604   3
   0   6  -1 176.982 4.10755   7
   0  -6   1 166.989 4.42440  12
   0  -6   0 587.666 10.0877  12
   0  -6   0 579.603 8.59360  11
   0  -6   0 565.658 8.80198  14
   0   6   0 580.037 8.76745  14
   0  -6   0 603.794 9.52013   3
   0  -6   0 600.334 9.74803   1
   0   6   0 579.305 9.22842   7
   0   6   0 600.991 10.3549  15
   0   6   0 584.494 10.7491  16
   0  -6  -1 1225.78 17.1864   3
   0  -6  -1 1212.18 18.0775  12
   0  -6  -1 1254.17 17.1836   1
   0  -6  -1 1184.98 16.4771  11
   0   6   1 1177.32 17.6054  13
   0   6   1 1206.72 16.6246  14
   0   6   1 1241.34 17.8528  15
   0   6   1 1170.91 18.4340  16
   0  -6  -2 15.6687 1.57492   2
   0  -6  -2 18.8433 1.60231  11
   0  -6  -2 22.0059 2.08051  12
   0  -6  -2 13.1967 1.40132   1
   0   6   2 22.4845 2.01834  13
   0   6   2 20.9739 1.51077  14
   0   6   2 21.2371 1.76732  15
   0   6   2 21.4776 2.15377  16
   0  -6  -3 1.85410 1.57605  12
   0  -6  -3 0.62883 1.37067  11
   0   6   3 1.39861 0.68432  10
   0   6   3 1.09748 1.14105  11
   0  -6  -3 0.78243 1.19656   2
   0  -6  -3 1.41250 0.91565   1
   0   6   3 0.77761 1.55490  16
   0   6   3 2.32499 1.57350  13
   0   6   3 2.59765 1.25912  14
   0  -6  -4 6.98847 1.64406  11
   0   6   4 8.41258 1.42269  11
   0   6   4 7.23340 1.05649  10
   0   6   4 8.57925 1.28740   2
   0  -6  -4 8.43471 1.42487   2
   0  -6  -4 7.49051 0.79938   1
   0   6   4 5.09690 1.66294  13
   0   6   4 5.30882 1.62850  16
   0  -6  -5 139.933 3.95531  11
   0   6   5 140.825 3.31806  10
   0   6   5 130.819 3.76377  13
   0   6   5 139.509 3.86342   2
   0  -6  -5 144.771 3.80792   2
   0   6   5 121.551 3.68976  16
   0  -6  -6 198.515 4.99330  11
   0   6   6 191.492 4.43896  10
   0   6   6 186.608 4.72832   2
   0  -6  -6 197.414 4.66239   2
   0   6   6 191.846 4.38184  16
   0   6   6 200.070 4.78300  13
   0  -6  -7 89.3484 3.68879  11
   0   6   7 87.9128 3.28470  13
   0  -6  -7 85.7156 3.16419  13
   0   6   7 85.6931 3.15316  10
   0   6   7 86.3403 2.66735  16
   0  -6  -7 89.5528 3.19594   2
   0   6   7 82.4488 3.17606   2
   0   6   8 0.79382 1.88799  13
   0  -6  -8 1.98485 1.44500  13
   0  -6  -8 0.32760 2.40940  11
   0  -6  -8 0.31128 1.67034   2
   0  -6  -8 1.58617 0.78636   1
   0  -6  -8 0.97124 1.85123  12
   0   6   8 1.79736 1.80277  10
   0   6   8 1.32751 1.16654  16
   0   6   8-0.17473 1.60235   2
   0  -6  -9 1.82362 1.99321  12
   0   6   9 1.53114 0.91061  16
   0  -6  -9 2.13688 1.19430   9
   0   6   9 0.17273 1.96858  10
   0  -6  -9 2.01344 1.00210   1
   0  -6  -9 1.23232 1.82221   2
   0  -6  -9 1.40842 1.61456  13
   0   6   9 1.03504 2.08175  13
   0  -6  -9 2.15634 2.53263  11
   0  -6 -10 67.0461 4.01805  11
   0  -6 -10 63.4586 3.60329  12
   0  -6 -10 63.7553 2.44664   9
   0   6  10 69.8095 3.56284  10
   0  -6 -10 67.3452 3.28383  13
   0   6  10 69.7453 3.33395  13
   0  -6 -10 63.7124 2.20944   1
   0  -6 -10 71.5369 3.37171   2
   0   6  11 32.3523 3.28057  11
   0   6  11 31.9939 3.14363  10
   0   6  11 38.0802 3.00385  13
   0  -6 -11 34.9394 2.82991  13
   0  -6 -11 25.8484 1.87472   1
   0  -6 -11 34.0876 3.05326  12
   0  -6 -11 31.7346 2.19715   9
   0  -6 -12 14.1953 2.10489   9
   0  -6 -12 12.7616 2.74246  12
   0  -6 -12 12.0674 1.76832   1
   0   6  12 18.7630 2.81873  13
   0   6  12 13.1339 3.10361  11
   0  -6 -13 17.7273 3.07601  12
   0  -6 -13 17.4286 2.75434   8
   0   6  13 18.5446 3.57038  11
   0  -6 -13 14.0726 2.05897   1
   0  -6 -14 99.4530 4.81457  12
   0   6  14 95.3919 5.45000  11
   0  -6 -15 41.2904 3.82792  12
   0   6  15 39.1629 4.58338  11
   0  -6 -16 482.485 10.7126  12
   0   6  16 472.866 12.1116  11
   0  -6 -17 270.943 7.91243  12
   0   6  17 262.493 9.29756  11
   0  -7  13 52.9896 4.81593   2
   0  -7  13 51.0585 4.47427  14
   0  -7  12 22.7876 3.12285  11
   0  -7  12 22.6786 3.86942   2
   0  -7  12 14.4613 3.57060  14
   0  -7  11 3.84784 2.54400  11
   0  -7  11-2.69916 3.00529  14
   0  -7  11-1.75538 3.10960   2
   0   7 -11 5.20767 3.68314   1
   0  -7  10 8.65303 2.40763  11
   0   7 -10 4.75286 3.88435  15
   0  -7  10 9.60257 2.66908  14
   0  -7  10 10.0477 2.95943   2
   0   7  -9 38.1315 4.53411  15
   0  -7   9 41.5191 3.09427  14
   0  -7   9 37.5052 2.89515  10
   0  -7   9 43.7105 3.42060   2
   0  -7   9 31.9503 2.79675  11
   0  -7   8 27.5364 2.54031  10
   0  -7   8 25.9838 2.61244  14
   0   7  -8 27.1817 3.51606  16
   0  -7   8 25.4774 2.36216  11
   0  -7   8 22.3036 1.21129  12
   0  -7   8 21.9004 1.35939  12
   0  -7   7 1.80328 1.27364  12
   0  -7   7 2.80253 1.77480  11
   0  -7   7 2.54814 1.83064  10
   0  -7   7 1.18587 1.83312  14
   0  -7   7 2.64214 0.95017   8
   0   7  -7 3.65787 2.71580  16
   0  -7   7 2.11155 1.02323   8
   0   7  -6 27.0591 3.21652  16
   0  -7   6 22.7554 1.52752   8
   0  -7   6 27.1457 2.21108  14
   0  -7   6 27.3209 1.88201  12
   0   7  -6 29.8181 2.61608   6
   0  -7   6 27.2435 2.05055  11
   0  -7   6 30.8685 2.19850  10
   0   7  -6 30.0762 3.10323   1
   0  -7   6 32.0512 2.91724   7
   0  -7   5 293.709 6.11761  14
   0  -7   5 303.891 5.89624  12
   0   7  -5 306.768 7.07146   6
   0  -7   5 329.870 7.21504   5
   0  -7   5 297.775 5.67497  11
   0  -7   5 300.445 5.75807  10
   0  -7   5 327.317 7.14221   3
   0  -7   5 337.331 7.67573   9
   0   7  -5 314.640 7.68467   1
   0   7  -5 297.476 8.14091  15
   0  -7   4 267.122 6.80447  13
   0  -7   4 272.729 5.46180  14
   0  -7   4 275.203 5.72342  12
   0  -7   4 265.177 5.05259  11
   0  -7   4 282.512 6.38856   5
   0   7  -4 260.823 6.34919   6
   0  -7   4 271.416 4.97940  10
   0  -7   4 281.520 6.34110   3
   0  -7   4 292.084 6.93955   9
   0   7  -4 261.595 7.41019  15
   0   7  -4 264.469 6.74078   1
   0  -7   3 186.239 4.09998  14
   0  -7   3 186.883 5.33621  13
   0  -7   3 177.000 4.58956  12
   0   7  -3 175.862 5.81673  16
   0   7  -3 180.537 5.85382  15
   0  -7   3 198.265 5.37061   9
   0  -7   3 193.211 4.88410   3
   0  -7   3 193.979 4.86788   5
   0   7  -3 150.982 2.63482   4
   0  -7   3 185.917 3.39076  10
   0  -7   3 193.460 5.49869   1
   0   7  -3 184.631 5.15479   1
   0   7  -3 184.465 4.95791   6
   0   7  -2 5.45326 1.69347   1
   0  -7   2 4.01509 2.11782   1
   0  -7   2 4.99279 1.79235  12
   0   7  -2 4.83969 2.05838  16
   0   7  -2 4.49952 2.22368  15
   0   7  -2 5.06133 1.45966  14
   0  -7   2 6.80908 2.16060   9
   0   7  -2 5.00453 0.65454   4
   0  -7   2 4.57031 0.79368  10
   0  -7   2 5.96575 1.79354  13
   0  -7   2 5.88865 1.30254  14
   0  -7   2 5.10885 1.68190   3
   0  -7   1 230.037 5.20260   3
   0  -7   1 225.308 5.64937  13
   0  -7   1 217.356 4.47039  14
   0  -7   1 226.358 4.11031  11
   0  -7   1 233.820 5.40295   9
   0  -7   1 233.466 5.66256   1
   0   7  -1 218.318 6.03758  15
   0   7  -1 216.041 6.18526  16
   0   7  -1 216.581 4.43791  14
   0  -7   1 212.429 5.44853  12
   0  -7   0 1631.44 10.7587   3
   0  -7   0 1527.52 12.1514  12
   0  -7   0 1597.58 11.2825   1
   0  -7   0 1613.05 8.05158  11
   0   7   0 1536.39 8.60160  14
   0   7   0 1589.38 12.8612  15
   0   7   0 1538.76 13.7163  16
   0  -7  -1 3117.35 40.6718   3
   0  -7  -1 3046.07 41.8159  12
   0  -7  -1 3009.31 40.6256   1
   0  -7  -1 3081.39 39.8020  11
   0   7   1 3093.63 39.9742  14
   0   7   1 3117.75 41.5240  15
   0   7   1 3099.94 42.4475  16
   0  -7  -2 569.857 9.53867   2
   0  -7  -2 600.719 9.16140  11
   0  -7  -2 586.768 10.7011  12
   0  -7  -2 520.781 9.03172   1
   0   7   2 589.895 10.0364  13
   0   7   2 606.776 9.15436  14
   0   7   2 592.994 10.8807  16
   0  -7  -3 18.5830 2.33719  12
   0  -7  -3 20.4038 1.86927  11
   0   7   3 18.0008 0.83183  10
   0   7   3 22.7386 2.29601  16
   0  -7  -3 24.8702 1.51401   1
   0   7   3 18.3441 1.69348  14
   0   7   3 18.4898 2.14598  13
   0  -7  -3 19.6929 1.89174   2
   0  -7  -4 769.229 13.4156  12
   0  -7  -4 781.724 12.0344  11
   0   7   4 736.528 10.5405  10
   0   7   4 743.378 12.8214  16
   0  -7  -4 766.958 10.5673   1
   0   7   4 789.231 12.3965  13
   0   7   4 789.767 11.7684  14
   0  -7  -4 799.367 12.1045   2
   0  -7  -5 2092.25 27.0890  11
   0   7   5 2081.71 25.6550  10
   0   7   5 1974.23 27.3363  16
   0   7   5 2104.91 27.1138  13
   0   7   5 2124.81 27.2046   2
   0  -7  -5 2170.21 26.9149   2
   0   7   6 1867.00 25.6488  13
   0  -7  -6 1763.80 25.6700  13
   0   7   6 1817.90 24.6594  10
   0   7   6 1786.80 25.6144  11
   0  -7  -6 1850.65 25.8251  11
   0  -7  -6 1790.49 26.9430  12
   0   7   6 1804.26 25.8113   2
   0  -7  -6 1885.73 25.4480   2
   0   7   6 1796.29 25.4242  16
   0   7   7 641.109 11.4488  11
   0  -7  -7 681.609 11.7387  11
   0   7   7 668.146 11.4408   2
   0  -7  -7 681.862 11.2631   2
   0   7   7 653.769 10.7010  10
   0   7   7 661.101 10.6561  16
   0   7   7 674.620 11.2830  13
   0  -7  -7 643.370 11.2633  13
   0  -7  -8 53.5934 3.43707  11
   0   7   8 48.2886 2.99833  11
   0   7   8 53.8603 2.78132  10
   0  -7  -8 48.5237 2.82166  13
   0   7   8 49.1070 2.88984  13
   0   7   8 45.7960 2.19423  16
   0   7   8 55.1645 2.94864   2
   0  -7  -8 62.2642 2.94638   2
   0   7   9 578.684 10.2827  13
   0  -7  -9 556.836 10.3913  13
   0  -7  -9 550.578 11.2159  12
   0  -7  -9 568.699 11.0013  11
   0   7   9 578.656 10.1949  10
   0  -7  -9 562.531 8.35333   9
   0  -7  -9 597.424 10.5393   2
   0   7   9 579.265 10.7206   2
   0   7   9 537.578 8.46075  16
   0  -7 -10 423.972 9.53753  12
   0  -7 -10 437.560 9.56739  11
   0   7  10 428.000 8.72474  10
   0   7  10 423.706 8.60021  13
   0  -7 -10 423.331 8.85319  13
   0  -7 -10 441.912 8.81689   2
   0  -7 -10 435.573 7.07035   9
   0   7  10 424.100 9.16700   2
   0   7  11 148.464 5.07207  10
   0   7  11 153.198 5.06785  13
   0  -7 -11 150.267 5.13062  13
   0  -7 -11 155.883 3.80382   9
   0  -7 -11 147.842 5.53107  12
   0   7  11 163.456 5.35898   2
   0  -7 -12 41.3737 3.31330  13
   0  -7 -12 48.7476 2.52149   9
   0   7  12 52.5949 3.59829   2
   0  -7 -12 42.6979 3.72095  12
   0   7  13 27.9954 3.28142   2
   0  -7 -13 24.1688 3.41782  12
   0   7  14 182.692 7.11947  11
   0   7  14 197.963 6.65431   2
   0  -7 -14 181.000 6.49265  12
   0   7  15 20.8171 4.26502  11
   0   7  15 24.0286 3.64713   2
   0  -7 -15 16.2133 3.50437  12
   0   7  16 52.2152 5.25755  11
   0   7  16 50.6183 4.60634   2
   0  -7 -16 53.3971 4.57893  12
   0   7  17 47.3386 5.57536  11
   0  -7 -17 44.9918 4.58458  12
   0   7  17 42.9215 4.64976   2
   0  -8  12 29.5277 3.81655  14
   0  -8  12 40.9592 4.62531   2
   0  -8  11 51.4646 3.95842  14
   0  -8  11 53.5631 3.36264  11
   0  -8  11 54.1166 4.58860   2
   0  -8  10 59.7115 3.77786  14
   0  -8  10 68.9903 4.50259   2
   0  -8  10 63.9140 3.31514  11
   0  -8   9 89.3370 3.54489  11
   0  -8   9 96.4562 3.88338  10
   0   8  -9 88.6142 5.65119  15
   0  -8   9 82.8352 3.96538  14
   0  -8   9 102.111 4.79109   2
   0  -8   8 15.2282 0.87726   8
   0  -8   8 17.2019 1.40365  12
   0  -8   8 15.8730 1.26445  12
   0  -8   8 16.4920 2.28828  11
   0  -8   8 21.5496 2.46974  10
   0   8  -8 23.4143 3.75444  16
   0  -8   8 14.3148 0.83192   8
   0  -8   8 19.2346 2.56596  14
   0   8  -8 24.7169 3.75660   1
   0  -8   7 25.6796 1.61945   8
   0  -8   7 25.7336 1.83903  12
   0  -8   7 26.5088 2.29297  11
   0  -8   7 28.1066 2.36663  10
   0  -8   7 27.0123 2.56375  14
   0  -8   7 21.2568 1.53172   8
   0   8  -7 27.7610 3.64824  16
   0   8  -7 31.6370 3.61444   1
   0   8  -6 69.3962 4.13309   1
   0  -8   6 64.0882 2.65131  11
   0  -8   6 63.3478 2.68991  10
   0  -8   6 59.1514 2.58687  12
   0  -8   6 63.8838 2.97616  14
   0   8  -6 63.1434 4.58040  15
   0   8  -6 60.2861 4.22894  16
   0   8  -6 65.8556 3.67523   6
   0   8  -5 1.46882 2.35680   1
   0  -8   5 1.89926 1.73321  12
   0  -8   5 4.37684 1.52840  11
   0  -8   5 1.82103 1.47522  10
   0  -8   5 3.45648 2.47230  13
   0  -8   5 3.07224 1.65521  14
   0   8  -5 1.98426 1.91658   6
   0   8  -5 1.56926 2.89557  15
   0   8  -4 3.35110 2.85096  15
   0  -8   4 4.65452 2.64123   9
   0  -8   4 4.98662 2.11155   3
   0  -8   4 2.78200 1.89487  12
   0  -8   4 3.77216 1.44131  11
   0  -8   4 3.60195 1.25187  10
   0   8  -4 4.12383 2.27857   1
   0  -8   4 2.56677 2.26913  13
   0  -8   4 5.44090 1.62224  14
   0   8  -4 4.94518 1.97584   6
   0  -8   4 4.31156 2.09802   5
   0   8  -3 4.56188 2.42753  16
   0   8  -3 3.98921 2.70736  15
   0  -8   3 6.20643 2.53105   9
   0  -8   3 3.49133 2.00502  12
   0  -8   3 6.79269 1.98693   5
   0   8  -3 6.89788 1.90772   6
   0  -8   3 4.63069 1.04984  10
   0  -8   3 4.98927 1.88802   3
   0  -8   3 4.36310 1.56653  14
   0  -8   3 7.26188 2.28691  13
   0  -8   2 23.3917 2.41402  12
   0   8  -2 24.9403 1.95850  14
   0   8  -2 21.5484 2.86410  16
   0   8  -2 24.3014 3.08357  15
   0  -8   2 26.7004 2.83585   9
   0   8  -2 20.5965 0.92577   4
   0  -8   2 23.2116 2.33859   3
   0  -8   2 18.0635 0.75640  10
   0  -8   2 24.5172 2.52763  13
   0  -8   2 25.7178 1.82072  14
   0   8  -2 23.9037 2.11103   7
   0   8  -1 14.2503 1.78080   7
   0  -8   1 12.9848 2.17188  12
   0  -8   1 12.0151 1.45370  11
   0  -8   1 12.2290 2.25570   1
   0   8  -1 9.08713 1.56180  14
   0   8  -1 9.75552 2.49324  16
   0   8  -1 14.0021 2.50914  15
   0  -8   1 12.3374 2.33762   9
   0  -8   1 10.9539 2.08149  13
   0  -8   1 9.96362 1.48357  14
   0  -8   1 12.4183 1.87644   3
   0  -8   0 255.973 5.72359   3
   0  -8   0 262.172 4.78118  11
   0  -8   0 247.670 5.87612   1
   0  -8   0 244.074 6.23668  12
   0  -8   0 262.173 5.84918   9
   0   8   0 238.029 4.92129  14
   0  -8   0 234.927 6.05625  13
   0   8   0 238.757 6.88812  16
   0   8   0 243.819 6.51692  15
   0  -8  -1 1119.90 18.0010  12
   0  -8  -1 1093.29 16.7269   1
   0  -8  -1 1165.63 15.9696  11
   0   8   1 1123.00 16.0384  14
   0  -8  -1 1140.86 17.5624  13
   0   8   1 1116.32 17.7134  15
   0   8   1 1115.20 18.5787  16
   0  -8  -2 654.664 12.0032  12
   0   8   2 660.930 12.2484  16
   0  -8  -2 596.605 10.1911   1
   0  -8  -2 659.319 10.2227  11
   0  -8  -2 642.437 10.7350   2
   0   8   2 659.428 10.2177  14
   0   8   2 671.116 11.4306  13
   0  -8  -3 13.5804 2.41754  12
   0  -8  -3 13.3131 1.95207  11
   0   8   3 13.8815 2.42715  16
   0  -8  -3 7.95178 1.46701   1
   0   8   3 13.3892 1.73428  14
   0   8   3 12.2252 2.27812  13
   0   8   3 6.11867 1.76442   3
   0  -8  -3 7.06884 1.81980   2
   0  -8  -4 325.428 6.55169  11
   0   8   4 306.136 4.79624  10
   0  -8  -4 308.711 7.69423  12
   0   8   4 313.043 7.42620  16
   0   8   4 328.880 6.26903  14
   0   8   4 325.155 6.94876  13
   0  -8  -4 337.417 6.62044   2
   0   8   4 327.320 6.87927   3
   0  -8  -5 1414.69 20.6847  11
   0   8   5 1375.69 18.8831  10
   0  -8  -5 1402.16 22.3512  12
   0   8   5 1381.59 21.3258  16
   0   8   5 1452.30 21.0231  13
   0   8   5 1475.84 20.3089  14
   0  -8  -5 1458.92 20.6009   2
   0   8   5 1415.90 20.8913   3
   0   8   6 2149.04 29.4010  13
   0   8   6 2089.61 29.2542  11
   0  -8  -6 2110.82 29.4075  11
   0   8   6 2072.87 27.7170  10
   0  -8  -6 2079.76 30.8534  12
   0  -8  -6 2010.67 29.4502  13
   0   8   6 2055.05 29.4366  16
   0   8   6 2078.62 29.3573   2
   0  -8  -6 2162.30 29.0950   2
   0   8   7 1210.01 17.8887  13
   0  -8  -7 1125.87 17.9121  13
   0  -8  -7 1188.80 18.1836  11
   0   8   7 1139.03 17.9256  11
   0   8   7 1138.79 16.6536  10
   0  -8  -7 1141.53 19.1615  12
   0   8   7 1155.57 17.9782   2
   0  -8  -7 1165.94 17.5525   2
   0   8   7 1157.26 17.5122  16
   0  -8  -8 1.51195 2.73028  11
   0   8   8 2.07273 2.07897  11
   0  -8  -8 4.81202 1.99108   2
   0   8   8 1.57793 1.79942   2
   0   8   8 4.38405 1.80874  10
   0   8   8 1.81033 1.78910  16
   0  -8  -8 0.43861 1.94538  13
   0   8   8 2.86563 2.31792  13
   0   8   9 854.098 15.1410  11
   0  -8  -9 893.052 15.3686  11
   0   8   9 893.352 14.1018  10
   0  -8  -9 861.823 14.7709  13
   0   8   9 896.343 14.6382  13
   0   8   9 841.846 13.1007  16
   0  -8  -9 957.158 14.8308   2
   0   8   9 943.473 15.1382   2
   0  -8 -10 1186.34 18.6037  13
   0   8  10 1214.24 18.3608  13
   0   8  10 1144.72 19.1445  11
   0   8  10 1169.80 17.9695  10
   0  -8 -10 1148.02 19.5269  12
   0  -8 -10 1211.60 15.8089   9
   0   8  10 1241.64 18.9247   2
   0  -8 -11 1058.74 18.5424  12
   0   8  11 1083.34 17.2227  10
   0  -8 -11 1070.27 17.6701  13
   0  -8 -11 1092.93 15.0297   9
   0   8  11 979.549 18.1023  11
   0   8  11 1122.76 18.1281   2
   0   8  12 529.688 10.9699   2
   0  -8 -12 484.953 11.2068  12
   0  -8 -12 506.541 10.6367  13
   0   8  13 3.86320 2.83204   2
   0  -8 -13 4.80927 3.06463  12
   0  -8 -13 2.59096 2.78821  13
   0  -8 -14 490.063 11.5259  12
   0   8  14 543.039 11.7141   2
   0  -8 -15 409.848 10.5710  12
   0   8  15 467.602 10.9439   2
   0  -8 -16 109.246 5.92467  12
   0   8  16 122.298 6.78642  11
   0   8  16 137.391 6.26399   2
   0  -8 -17 24.6348 4.34314  12
   0   8  17 26.5853 5.15808  11
   0   8  17 26.5197 4.25045   2
   0  -9  11 388.449 9.91780   2
   0  -9  11 337.594 8.22315  14
   0  -9  10 342.235 8.99555   2
   0  -9  10 301.872 7.48392  14
   0  -9   9 93.4040 4.86116   2
   0  -9   9 90.8591 4.07794  14
   0  -9   9 90.2726 5.45080  13
   0  -9   9 84.1633 3.37100  11
   0  -9   8 7.36375 2.05269  11
   0  -9   8 3.05804 1.12430   8
   0  -9   8 0.64024 3.26700  13
   0  -9   8 5.82498 2.41557  14
   0  -9   8 2.70420 1.33359  12
   0  -9   7 297.691 5.79334  12
   0  -9   7 320.463 6.22115  11
   0  -9   7 348.033 6.54958  10
   0  -9   7 335.397 5.68422   8
   0  -9   7 300.083 5.57059   8
   0  -9   7 340.139 7.00783  14
   0  -9   7 332.119 8.91624  13
   0   9  -7 328.142 9.37447  16
   0   9  -6 597.773 13.3457  16
   0   9  -6 639.321 13.8239  15
   0  -9   6 631.569 9.87629  10
   0  -9   6 621.900 9.80308  11
   0  -9   6 584.331 10.0351  12
   0  -9   6 638.840 12.8755  13
   0  -9   6 632.673 10.6314  14
   0   9  -6 654.996 12.4434   6
   0   9  -5 240.326 7.85437  15
   0  -9   5 230.201 4.62214  10
   0  -9   5 234.556 4.79292  11
   0   9  -5 249.341 6.81901   6
   0  -9   5 237.488 7.24848  13
   0  -9   5 251.518 5.51373  14
   0  -9   5 235.512 5.56045  12
   0  -9   4 55.4200 2.31564  11
   0  -9   4 54.5696 3.07074  12
   0  -9   4 53.2481 1.94083  10
   0   9  -4 54.8945 3.41612   6
   0  -9   4 56.0375 3.94488  13
   0  -9   4 51.7886 2.65070  14
   0   9  -4 60.4576 4.40976  15
   0  -9   3 2.28903 2.13255  12
   0   9  -3 2.67053 2.77656  16
   0   9  -3 2.29100 3.02089  15
   0  -9   3 5.78034 2.79386   9
   0  -9   3 0.81128 1.36290  11
   0  -9   3 2.60332 0.86923  10
   0  -9   3 1.92504 1.59077  14
   0  -9   3 4.52173 2.53537  13
   0   9  -3 4.88319 2.16154   6
   0  -9   2 114.742 4.27375  12
   0  -9   2 136.719 4.49928   3
   0  -9   2 135.376 3.12757  11
   0   9  -2 94.1325 1.93606   4
   0  -9   2 127.547 3.44805  14
   0  -9   2 131.053 4.82909  13
   0  -9   2 133.797 4.75994   9
   0   9  -2 123.133 5.41574  16
   0   9  -2 119.761 5.28304  15
   0   9  -2 117.184 3.51196  14
   0   9  -2 127.442 4.56822   6
   0   9  -2 135.654 4.26929   7
   0   9  -1 427.918 8.18266   7
   0  -9   1 407.680 8.77208  12
   0  -9   1 426.782 6.95761  11
   0  -9   1 414.140 9.02045  13
   0  -9   1 437.006 8.72202   9
   0  -9   1 435.167 8.48077   3
   0   9  -1 410.314 7.36630  14
   0   9  -1 409.032 9.42497  15
   0   9  -1 399.975 9.90737  16
   0   9   0 167.400 4.47068   7
   0  -9   0 167.140 5.36349  12
   0  -9   0 171.567 3.86702  11
   0   9   0 142.533 4.78417   3
   0  -9   0 161.542 4.69515   3
   0  -9   0 166.637 4.86318   9
   0  -9   0 167.383 5.21590  13
   0   9   0 161.978 3.98980  14
   0   9   0 167.085 5.57783  15
   0   9   0 157.168 5.86892  16
   0  -9  -1 53.3255 2.44943  11
   0   9   1 47.9833 3.67217  16
   0  -9  -1 56.7994 2.97768   9
   0  -9  -1 48.7833 3.32045  12
   0  -9  -1 44.1648 2.93215  13
   0   9   1 46.8469 2.33217  14
   0   9   1 51.6436 2.97452   3
   0   9   2 111.557 3.37322  14
   0  -9  -2 113.652 3.43554  11
   0  -9  -2 100.794 3.98032  13
   0   9   2 100.672 3.83625   3
   0   9   2 108.497 4.76693  16
   0  -9  -2 108.765 4.59122  12
   0  -9  -2 107.606 3.77783   2
   0  -9  -3 28.9143 2.98278  12
   0  -9  -3 30.6902 2.37274  11
   0  -9  -3 27.0431 2.32061   2
   0   9   3 26.3815 2.35183   3
   0   9   3 28.8554 3.08288  16
   0   9   3 26.7552 2.74372  13
   0   9   3 26.4087 2.08689  14
   0  -9  -4 0.73000 2.03721  11
   0   9   4 0.66114 0.57227  10
   0  -9  -4 1.80953 2.33474  12
   0   9   4 1.87862 2.26112  16
   0  -9  -4 0.86068 1.76945   2
   0   9   4 0.42108 1.73036   3
   0   9   4 0.63240 1.66092  14
   0   9   4 2.06479 2.20021  13
   0  -9  -5 128.301 4.26210  11
   0   9   5 110.096 2.52033  10
   0  -9  -5 119.752 5.10120  12
   0   9   5 118.656 4.62346  16
   0   9   5 112.599 4.10502   3
   0  -9  -5 118.974 4.01534   2
   0   9   5 124.769 3.84674  14
   0   9   5 128.952 4.48225  13
   0  -9  -6 190.226 5.51535  13
   0  -9  -6 198.181 5.59041  11
   0   9   6 182.965 3.89542  10
   0   9   6 194.779 5.24246  11
   0  -9  -6 192.943 6.35708  12
   0   9   6 192.466 5.72959  16
   0   9   6 198.901 5.43695   3
   0  -9  -6 191.775 5.25431   2
   0   9   6 207.221 5.65573  13
   0   9   6 201.777 5.10494  14
   0  -9  -7 364.044 8.17309  13
   0  -9  -7 389.963 8.36695  11
   0   9   7 372.929 8.05561  11
   0   9   7 365.505 6.63968  10
   0  -9  -7 382.656 9.34274  12
   0   9   7 371.447 8.03856  16
   0  -9  -7 388.747 7.88102   2
   0   9   7 393.238 8.19290  13
   0  -9  -8 9.51151 2.90434  12
   0  -9  -8 7.10443 2.83148  11
   0   9   8 8.75864 2.24351  16
   0   9   8 9.43945 2.38109  11
   0   9   8 7.30707 1.80312  10
   0  -9  -8 8.10965 2.29083  13
   0   9   8 7.60303 2.55536  13
   0  -9  -8 6.11189 2.22672   2
   0   9   8 4.66135 2.05337   2
   0   9   9 257.164 6.96414  11
   0   9   9 267.342 5.93789  10
   0   9   9 256.944 5.78963  16
   0  -9  -9 258.662 6.81357  13
   0   9   9 270.875 6.87014   2
   0   9  10 707.165 13.4973  11
   0   9  10 733.533 12.2007  10
   0   9  10 657.669 10.8249  16
   0  -9 -10 720.592 9.94468   9
   0  -9 -10 726.812 13.1427  13
   0   9  10 771.179 13.4445   2
   0   9  11 1086.29 19.2447  11
   0   9  11 1134.45 17.8709  10
   0   9  11 1169.95 19.0635   2
   0  -9 -11 1130.33 19.8390  12
   0  -9 -11 1135.90 18.8223  13
   0  -9 -11 1146.07 15.3599   9
   0   9  12 715.907 13.5812   2
   0   9  12 671.222 13.8460  11
   0  -9 -12 682.944 14.2046  12
   0  -9 -12 689.659 13.1661  13
   0   9  13 41.8457 3.76919   2
   0   9  13 40.3173 4.34672  11
   0  -9 -13 46.3311 3.93616  13
   0  -9 -13 41.7251 4.31314  12
   0   9  14 390.250 9.65991   2
   0  -9 -14 341.170 9.05658  13
   0  -9 -14 347.404 9.69699  12
   0  -9 -15 773.471 16.0485  12
   0   9  15 853.074 16.2061   2
   0  -9 -16 560.086 13.1634  12
   0   9  16 616.469 13.4857   2
   0 -10  10 397.364 9.99684   2
   0 -10  10 355.899 10.3360  13
   0 -10   9 211.232 6.95242   2
   0 -10   9 194.804 7.70305  13
   0 -10   9 199.687 5.73732  14
   0 -10   8 3.62224 3.76713  13
   0 -10   8 4.22667 2.40444  14
   0 -10   7 382.496 7.07374  12
   0 -10   7 380.510 6.88826   8
   0 -10   7 466.768 10.8951  13
   0 -10   7 466.130 8.36222  14
   0  10  -7 421.798 11.1544  16
   0 -10   7 412.840 7.06257  11
   0 -10   6 1116.33 15.9794  11
   0 -10   6 1208.78 17.3195  14
   0 -10   6 1193.38 20.2046  13
   0  10  -6 1239.12 19.7864   6
   0 -10   5 649.393 11.3402  12
   0 -10   5 677.043 10.1557  11
   0 -10   5 625.356 9.76697  10
   0  10  -5 683.172 14.5500  15
   0 -10   5 724.527 11.2433  14
   0 -10   5 710.921 13.9429  13
   0  10  -5 713.901 13.3593   6
   0 -10   4 121.241 4.39408  12
   0 -10   4 113.031 3.19167  11
   0 -10   4 120.693 3.08729  11
   0 -10   4 96.8580 2.32631  10
   0  10  -4 125.790 6.10461  15
   0  10  -4 122.374 6.05368  16
   0 -10   4 129.104 3.84441  14
   0 -10   4 126.259 5.46923  13
   0  10  -4 113.641 5.16597   3
   0  10  -4 122.351 4.99311   6
   0 -10   3 16.2549 2.82484  12
   0 -10   3 17.7853 1.84160  11
   0  10  -3 20.0586 3.15030   3
   0 -10   3 17.3561 2.09927  14
   0 -10   3 16.7015 3.21701  13
   0  10  -3 18.8549 3.66177  16
   0  10  -3 16.3911 3.73934  15
   0  10  -3 21.3261 2.89146   6
   0 -10   2 576.507 11.4750  12
   0 -10   2 644.747 9.55997  11
   0  10  -2 663.419 12.3413   3
   0 -10   2 623.021 12.4175  13
   0 -10   2 616.700 10.1030  14
   0 -10   2 664.148 12.0676   9
   0  10  -2 590.022 10.1630  14
   0  10  -2 591.350 13.2743  16
   0  10  -2 656.173 11.5307   7
   0  10  -2 624.667 12.1307   6
   0 -10   1 1203.49 20.0423  12
   0 -10   1 1301.21 17.7102  11
   0  10  -1 1304.59 20.3074   3
   0 -10   1 1265.66 20.5307  13
   0 -10   1 1333.57 19.9815   9
   0  10  -1 1201.79 21.6304  16
   0  10  -1 1213.12 18.1679  14
   0  10  -1 1335.34 19.4769   7
   0 -10   0 744.710 13.9531  12
   0 -10   0 801.883 11.7702  11
   0  10   0 780.567 13.7441   3
   0 -10   0 773.953 14.0644  13
   0 -10   0 811.214 13.3638   9
   0  10   0 737.849 11.9270  14
   0  10   0 752.228 15.1262  16
   0  10   0 789.283 12.8893   7
   0  10   1 26.0093 2.30124   7
   0 -10  -1 26.6013 3.24906  12
   0 -10  -1 30.9467 2.30653  11
   0  10   1 20.4460 2.55363   3
   0 -10  -1 23.3322 2.81669  13
   0  10   1 23.0117 2.12352  14
   0 -10  -1 29.0205 2.78094   9
   0 -10  -1 19.7438 2.49503   2
   0  10   1 29.7456 3.55816  16
   0  10   2 45.2610 3.87912  16
   0 -10  -2 47.4730 2.86263   9
   0  10   2 47.4031 3.07662   3
   0 -10  -2 44.7016 3.56584  12
   0 -10  -2 46.0191 2.60070  11
   0  10   2 42.8992 2.47431  14
   0 -10  -2 38.8381 3.17897  13
   0  10   2 44.4233 2.49871   7
   0 -10  -2 45.7045 3.00406   2
   0 -10  -3 239.701 7.26324  12
   0 -10  -3 278.770 6.35445   2
   0  10   3 275.261 6.59821   3
   0  10   3 228.264 7.21676  16
   0  10   3 244.832 5.55484  14
   0 -10  -3 260.967 5.80815  11
   0 -10  -4 404.945 7.87465  11
   0 -10  -4 384.730 9.52788  12
   0  10   4 359.486 9.10383  16
   0 -10  -4 408.627 8.15199   2
   0  10   4 412.241 8.52730   3
   0  10   4 380.951 7.48792  14
   0 -10  -5 120.279 4.27961  11
   0  10   5 85.7354 2.07974  10
   0 -10  -5 120.462 5.27744  12
   0  10   5 110.200 4.80927  16
   0  10   5 116.727 4.36113   3
   0 -10  -5 114.830 4.05368   2
   0  10   5 115.174 3.84889  14
   0 -10  -6 1.92932 2.30349  13
   0 -10  -6-0.46874 2.55931  11
   0  10   6 0.47146 1.16380  10
   0 -10  -6 1.24137 2.81135  12
   0  10   6 0.78964 2.50041  16
   0 -10  -6 1.69430 2.10759   2
   0  10   6-0.80524 2.04775   3
   0  10   6 1.16263 2.05445  14
   0 -10  -7 23.5112 2.92076  13
   0 -10  -7 19.4618 3.01545  11
   0  10   7 19.2946 1.75871  10
   0  10   7 21.3641 2.54755  11
   0 -10  -7 20.8168 3.23774  12
   0  10   7 21.3246 2.88113  16
   0  10   7 23.1383 2.58396   3
   0 -10  -7 21.9035 2.64586   2
   0  10   7 25.0016 2.69369  14
   0  10   8 2.34053 1.66213  10
   0  10   8 2.11798 2.30138  11
   0 -10  -8 0.82644 2.98368  11
   0  10   8 2.85365 2.39964  16
   0 -10  -8 1.52115 2.36045  13
   0 -10  -8 3.33725 2.85693  12
   0  10   9 3.96327 1.91132  10
   0  10   9 3.23140 2.57694  11
   0  10   9 5.50299 2.27900  16
   0 -10  -9 1.99032 2.51565  13
   0  10   9 3.06334 2.20010   2
   0  10  10 19.0735 3.18061  11
   0  10  10 18.2674 2.44319  10
   0  10  10 19.7376 2.31046  16
   0 -10 -10 15.6518 1.13261   9
   0  10  10 16.2147 2.82944   2
   0 -10 -10 17.5952 3.05174  13
   0  10  11 109.748 4.29576  10
   0 -10 -11 115.971 5.03901  13
   0  10  11 115.327 5.42283  11
   0  10  11 119.713 4.97821   2
   0 -10 -11 112.267 5.82666  12
   0 -10 -12 228.868 7.06758  13
   0  10  12 221.651 7.49075  11
   0  10  12 231.477 7.16314   2
   0 -10 -12 224.689 7.87600  12
   0 -10 -13 55.2541 4.28067  13
   0  10  13 51.5242 4.64820  11
   0  10  13 55.9527 4.27835   2
   0 -10 -13 55.0256 4.74899  12
   0 -10 -14 84.1229 5.08579  13
   0  10  14 85.2921 5.64441  11
   0  10  14 97.1340 5.36800   2
   0 -10 -14 94.4926 5.75328  12
   0 -10 -15 368.061 9.76221  13
   0  10  15 358.905 10.6321  11
   0 -10 -15 362.032 10.5126  12
   0  10  15 387.133 10.2001   2
   0 -10 -16 342.680 10.1943  12
   0  10  16 352.685 9.95610   2
   0 -11   9 138.767 7.08834  13
   0 -11   9 160.859 6.37583   2
   0 -11   8 37.4703 4.89669  13
   0 -11   7 110.128 6.05900  13
   0 -11   7 103.817 4.01424  14
   0 -11   6 613.923 10.3096  14
   0 -11   6 627.786 13.4030  13
   0  11  -6 664.252 13.0560   6
   0 -11   5 448.426 7.55324  11
   0  11  -5 552.887 11.9276   3
   0 -11   5 444.809 9.05570  12
   0 -11   5 509.415 11.7375  13
   0 -11   5 507.097 8.81541  14
   0  11  -5 532.594 11.3926   6
   0 -11   4 132.759 3.49509  11
   0  11  -4 159.567 6.28146   3
   0 -11   4 142.477 5.00195  12
   0  11  -4 150.768 7.00714  16
   0 -11   4 157.296 6.31522  13
   0 -11   4 146.408 4.29154  14
   0  11  -4 158.705 6.01184   6
   0 -11   3 5.21077 1.75557  11
   0  11  -3 5.02240 3.06323   3
   0 -11   3 10.0257 2.86262  12
   0  11  -3 6.28398 3.69555  16
   0 -11   3 8.29853 3.32291  13
   0  11  -3 7.14600 2.81722   6
   0 -11   2 332.340 5.93739  11
   0  11  -2 356.960 8.75276   3
   0 -11   2 298.479 7.84058  12
   0  11  -2 303.746 6.50108  14
   0  11  -2 298.688 9.40773  16
   0 -11   2 338.301 8.81336  13
   0  11  -2 336.271 8.55407   6
   0  11  -1 1525.34 19.9780   7
   0 -11   1 1365.38 20.5337  12
   0 -11   1 1510.30 17.7139  11
   0  11  -1 1555.36 21.2323   3
   0  11  -1 1060.92 15.9092   4
   0  11  -1 1358.92 22.4175  16
   0  11  -1 1387.86 18.2041  14
   0  11  -1 1132.79 16.1544   4
   0 -11   1 1440.55 21.3344  13
   0  11   0 1422.50 21.0432   7
   0 -11   0 1308.18 22.1872  12
   0 -11   0 1479.81 19.7240  11
   0  11   0 1450.27 22.2434   3
   0  11   0 1360.37 23.7826  16
   0  11   0 1346.44 19.8875  14
   0 -11   0 1455.99 21.5508   9
   0  11   0 1349.57 19.2363   4
   0 -11   0 1392.77 22.5157  13
   0 -11  -1 158.921 6.04672  12
   0 -11  -1 186.825 4.56367  11
   0  11   1 157.991 5.50836   3
   0 -11  -1 165.581 5.98932  13
   0 -11  -1 169.064 5.33963   9
   0  11   1 156.948 4.48555  14
   0  11   1 168.263 6.83404  16
   0  11   1 163.328 4.92587   7
   0  11   2 58.7605 4.70743  16
   0 -11  -2 70.1916 3.57067   9
   0 -11  -2 48.7455 3.86391  13
   0 -11  -2 56.8856 4.29397  12
   0 -11  -2 70.2166 3.22930  11
   0  11   2 68.8394 3.88497   3
   0  11   2 66.1569 3.22705   7
   0  11   2 55.0242 2.94281  14
   0 -11  -2 66.4187 3.75605   2
   0 -11  -3 542.857 9.99085   2
   0 -11  -3 506.850 9.21190  11
   0  11   3 535.049 10.4238   3
   0 -11  -3 479.437 11.2890  12
   0 -11  -3 490.266 9.17064   9
   0  11   3 477.422 8.90410  14
   0  11   3 464.728 11.2972  16
   0 -11  -4 907.446 14.3972  11
   0  11   4 934.194 15.4511   3
   0 -11  -4 864.576 13.7126   9
   0  11   4 827.766 16.2704  16
   0 -11  -4 847.690 16.5460  12
   0  11   4 894.523 14.0699  14
   0 -11  -5 854.267 14.0591  11
   0  11   5 881.569 14.9442   3
   0  11   5 782.788 15.3973  16
   0  11   5 829.611 13.5421  14
   0 -11  -5 820.546 16.0723  12
   0 -11  -6 87.0993 5.18020  12
   0 -11  -6 80.6535 4.27041  11
   0  11   6 72.6981 1.93789  10
   0 -11  -6 83.1238 4.31794  13
   0  11   6 82.6005 4.61554  16
   0  11   6 86.3888 4.20286   3
   0  11   6 91.1654 3.81828  14
   0 -11  -7 72.4939 4.89293  12
   0 -11  -7 76.5128 4.32606  11
   0  11   7 70.9362 2.33102  10
   0 -11  -7 69.0358 4.00567  13
   0  11   7 63.2699 4.14800  16
   0  11   7 93.5523 4.32193   3
   0  11   7 70.3994 3.62084  14
   0  11   8 116.184 3.29818  10
   0 -11  -8 113.742 4.93368  13
   0  11   8 108.549 4.69816  16
   0 -11  -8 113.027 5.89658  12
   0  11   8 136.988 5.12764   3
   0  11   9 64.9511 2.91039  10
   0  11   9 69.8153 4.14450  11
   0 -11  -9 66.7261 4.23036  13
   0  11   9 61.1369 3.65406  16
   0 -11  -9 66.6737 4.99175  12
   0  11   9 70.5509 4.16907   3
   0  11  10 58.9221 3.27284  16
   0 -11 -10 57.0521 4.12323  13
   0  11  10 66.4686 3.96728   2
   0  11  10 67.3288 4.19063  11
   0  11  10 65.9449 3.17378  10
   0 -11 -11 30.3649 3.66192  13
   0  11  11 27.2370 3.33585   2
   0  11  11 30.9666 3.86056  11
   0  11  11 27.5368 2.82333  10
   0 -11 -12 9.38154 3.38448  13
   0 -11 -12 3.37408 3.81981  12
   0  11  12 10.1446 3.03132   2
   0  11  12 5.85524 3.54604  11
   0 -11 -13 22.2025 3.81658  13
   0 -11 -13 22.3493 4.25876  12
   0  11  13 30.8243 3.79700   2
   0  11  13 23.1041 4.23928  11
   0 -11 -14 3.53196 3.65904  13
   0 -11 -14 4.37975 4.14569  12
   0  11  14-0.74049 3.51246   2
   0  11  14 3.82118 4.02002  11
   0  11  15 36.9415 4.35330   2
   0 -11 -15 31.6563 4.49622  13
   0 -11 -15 33.6665 4.96658  12
   0  11  15 37.0421 5.19688  11
   0 -12   7 40.1164 5.01701  13
   0 -12   6 10.0069 4.11762  13
   0  12  -6 5.79672 3.60153   6
   0  12  -5 33.6255 4.00477   6
   0  12  -5 37.7988 4.49768   3
   0 -12   5 27.2789 3.05955  12
   0 -12   5 33.4298 2.71380  14
   0 -12   5 28.7967 4.50334  13
   0  12  -4 64.2095 4.53370   6
   0  12  -4 73.7511 4.97223   3
   0  12  -4 70.9153 5.61174  16
   0 -12   4 65.9540 5.01393  13
   0 -12   4 55.0156 3.74643  12
   0  12  -3 50.2057 4.34525   3
   0  12  -3 46.3883 4.09761   6
   0  12  -3 43.5142 4.89208  16
   0 -12   3 33.1826 2.13578  11
   0 -12   3 39.6295 3.53713  12
   0 -12   3 45.7918 4.42663  13
   0  12  -2 0.61198 2.99638   3
   0 -12   2 1.85913 3.14303  13
   0  12  -2-0.30134 3.74515  16
   0 -12   2 1.63317 2.92983  12
   0  12  -2 2.56254 2.86767   6
   0  12  -1 237.890 7.22652   3
   0 -12   1 200.794 6.73830  12
   0  12  -1 204.569 7.97549  16
   0  12  -1 198.747 5.13905  14
   0 -12   1 211.722 7.26790  13
   0  12  -1 211.089 6.95926   6
   0  12  -1 226.424 6.27077   7
   0  12   0 325.971 7.46894   7
   0 -12   0 289.794 8.30419  12
   0 -12   0 323.331 6.22735  11
   0  12   0 338.659 8.46522   3
   0  12   0 301.840 6.42231  14
   0  12   0 300.191 9.47900  16
   0  12   0 271.680 5.22200   4
   0 -12   0 317.331 8.58006  13
   0 -12  -1 132.547 5.78513  13
   0 -12  -1 135.468 5.96593  12
   0 -12  -1 153.205 4.36368  11
   0  12   1 156.181 5.74694   3
   0  12   1 141.259 6.60813  16
   0  12   1 135.246 4.24110  14
   0 -12  -1 146.262 5.22201   9
   0  12   1 131.905 3.87660   4
   0  12   1 146.463 4.87447   7
   0 -12  -2-0.43804 3.17848  13
   0 -12  -2-0.08099 3.16826  12
   0 -12  -2 2.90677 2.41190  11
   0  12   2 0.85708 2.77346   3
   0  12   2 3.95573 3.62944  16
   0 -12  -2 6.94191 2.78003   9
   0  12   2-3.63712 2.39804  14
   0  12   2 1.46580 2.25229   7
   0  12   3 278.373 6.43555   7
   0 -12  -3 243.877 8.08944  12
   0 -12  -3 280.326 6.48664  11
   0  12   3 290.426 7.57180   3
   0  12   3 244.331 5.98293  14
   0 -12  -3 257.976 6.48230   9
   0  12   3 232.412 8.15675  16
   0  12   3 277.409 6.72548   4
   0 -12  -4 816.699 16.7074  12
   0 -12  -4 900.976 14.5892  11
   0  12   4 951.587 15.8891   3
   0  12   4 854.147 14.0483  14
   0 -12  -4 870.083 14.0896   9
   0  12   4 785.072 16.4858  16
   0  12   4 944.947 15.3481   4
   0 -12  -5 1000.06 19.1262  12
   0 -12  -5 1086.10 17.0196  11
   0  12   5 1107.91 18.0543   3
   0  12   5 1041.44 16.4135  14
   0 -12  -5 1005.73 15.7917   9
   0  12   5 1109.89 17.8645   4
   0  12   5 967.584 18.5421  16
   0  12   6 274.136 8.15564  16
   0 -12  -6 270.118 5.92987   9
   0 -12  -6 278.476 7.99977  13
   0 -12  -6 282.548 8.89127  12
   0 -12  -6 298.057 7.55740  11
   0  12   6 301.581 8.05653   4
   0  12   6 294.405 6.87530  14
   0  12   6 293.701 7.79012   3
   0 -12  -7 77.5817 5.42890  12
   0  12   7 72.5706 2.05444  10
   0  12   7 95.5797 4.65962   3
   0 -12  -7 78.5828 3.06495   9
   0  12   7 69.1835 4.62535  16
   0 -12  -7 71.2460 4.62902  13
   0 -12  -8 409.601 11.0425  12
   0  12   8 393.113 6.81827  10
   0 -12  -8 426.537 6.89036   9
   0 -12  -8 406.703 9.79599  13
   0  12   8 376.123 9.24413  16
   0  12   9 319.638 7.99261  16
   0  12   9 336.250 6.39745  10
   0 -12  -9 340.860 8.93188  13
   0 -12  -9 337.055 10.0101  12
   0  12  10 356.334 8.72397   3
   0  12  10 279.047 6.98592  16
   0 -12 -10 310.819 8.55112  13
   0  12  10 307.287 6.34987  10
   0 -12 -10 309.137 9.57972  12
   0 -12 -11 184.344 6.69581  13
   0  12  11 180.224 5.04842  10
   0  12  11 194.695 6.90574  11
   0  12  11 202.074 6.71215   3
   0 -12 -12 2.43363 3.45339  13
   0  12  12-2.16803 3.97910  11
   0  12  12 4.80806 2.98331   2
   0  12  13 87.5132 5.76617  11
   0 -12 -13 88.7194 5.47900  13
   0 -12 -13 85.9504 6.17360  12
   0  12  13 114.985 5.56966   2
   0  12  14 30.6639 4.88797  11
   0 -12 -14 26.6339 4.30312  13
   0 -12 -14 26.5721 5.07688  12
   0  12  14 31.5633 4.16568   2
   0 -13   5 28.8555 4.74917  13
   0  13  -5 30.8764 4.39454   6
   0  13  -5 30.9940 4.64461   3
   0  13  -4 4.67078 3.62735   3
   0 -13   4 1.21613 2.88501  12
   0  13  -4-3.59604 4.50184  16
   0 -13   4-7.74437 4.39343  13
   0  13  -4 2.00176 3.38864   6
   0  13  -3 44.1403 4.57394   3
   0 -13   3 32.9990 3.72197  12
   0  13  -3 32.9954 5.13076  16
   0 -13   3 35.2319 4.66641  13
   0  13  -3 44.6142 4.35870   6
   0  13  -2 101.052 5.47028   3
   0 -13   2 80.9549 4.80945  12
   0  13  -2 91.1380 6.29468  16
   0  13  -2 102.802 5.42628   6
   0 -13   2 91.3759 5.64370  13
   0  13  -1 34.2039 3.94174   3
   0 -13   1 27.7643 3.85279  12
   0  13  -1 30.0220 2.70590  14
   0  13  -1 25.7451 4.78845  16
   0 -13   1 27.2773 4.00680  13
   0  13  -1 30.4367 3.94958   6
   0  13   0 1.76892 1.24643   4
   0  13   0 5.95627 3.26743   3
   0 -13   0 6.21260 3.50691  12
   0  13   0 5.16795 4.10192  16
   0  13   0 6.51410 2.30552  14
   0 -13   0 1.76133 3.37342  13
   0  13   0 6.23610 2.69193   7
   0 -13  -1 7.42032 3.46646  13
   0 -13  -1 7.99513 3.61421  12
   0  13   1 8.07047 1.86412   4
   0  13   1 14.1260 3.31271   3
   0  13   1 7.28008 4.01950  16
   0  13   1 9.52981 2.34728  14
   0  13   1 14.8438 2.78430   7
   0 -13  -2 13.9259 3.83600  12
   0  13   2 13.8672 2.48221  14
   0  13   2 15.9572 3.24645   3
   0  13   2 14.4606 4.08974  16
   0 -13  -2 15.4717 3.21355   9
   0  13   2 17.3475 2.78536   7
   0 -13  -2 11.9391 3.54150  13
   0 -13  -3 5.12176 3.69292  12
   0  13   3 8.06607 2.50290   4
   0  13   3 3.87531 2.96742   3
   0  13   3 5.73647 3.76778  16
   0 -13  -3 6.71201 2.87947   9
   0  13   3 5.32755 2.40066   7
   0  13   3 5.40178 2.37676  14
   0 -13  -4 41.2825 4.72344  12
   0 -13  -4 54.3383 3.83328  11
   0  13   4 42.5338 4.75687  16
   0  13   4 52.4863 4.08659   3
   0  13   4 46.7144 3.23832  14
   0  13   4 49.9732 3.30846   7
   0  13   4 50.3355 3.66213   4
   0 -13  -5 144.950 5.43854  11
   0  13   5 129.847 6.40691  16
   0  13   5 153.063 5.82390   3
   0 -13  -5 126.783 6.51287  12
   0  13   5 140.151 4.82826  14
   0  13   5 145.833 5.52195   4
   0  13   6 58.5626 4.75655  16
   0  13   6 52.0353 4.22169   3
   0  13   6 59.5558 4.24431   4
   0 -13  -6 54.0703 5.15675  12
   0 -13  -6 50.6199 4.53559  13
   0  13   7 16.5783 3.55654   3
   0  13   7 14.8103 3.74086  16
   0 -13  -7 14.0328 4.30343  12
   0 -13  -7 9.25156 3.64014  13
   0  13   8 199.268 6.67720   3
   0  13   8 165.366 6.18515  16
   0  13   8 141.070 3.02652  10
   0 -13  -8 179.924 7.66870  12
   0 -13  -8 162.678 6.49859  13
   0  13   9 216.279 7.02654   3
   0  13   9 179.133 6.15980  16
   0  13   9 175.066 4.05624  10
   0 -13  -9 192.318 7.90246  12
   0 -13  -9 199.888 7.12655  13
   0  13  10 157.583 5.47718  16
   0 -13 -10 171.000 6.73999  13
   0 -13 -10 182.792 7.77506  12
   0  13  10 183.952 6.64528   3
   0 -13 -11 57.3580 4.75728  13
   0 -13 -11 59.8913 5.63566  12
   0  13  11 54.7699 4.46895   3
   0 -13 -12 11.1356 4.02851  13
   0  13  12 21.4138 3.81529   3
   0 -13 -13 118.130 6.25133  13
   0  13  13 155.210 6.43743   3
   0  14  -3 64.0394 5.17994   6
   0  14  -3 42.0469 5.58449  16
   0  14  -3 61.1731 5.41027   3
   0 -14   3 45.3463 5.41095  13
   0 -14   3 38.3797 4.14803  12
   0  14  -2 78.8714 6.37297  16
   0  14  -2 108.312 5.87015   3
   0  14  -2 96.3806 5.68292   6
   0 -14   2 82.4361 5.86055  13
   0 -14   2 63.0309 4.77120  12
   0  14  -1 55.0232 5.88751  16
   0  14  -1 76.9402 5.21058   3
   0  14  -1 65.9663 5.08652   6
   0 -14   1 62.7409 5.33958  13
   0 -14   1 57.9158 4.88295  12
   0  14   0 40.7729 5.33096  16
   0  14   0 36.7103 4.31425   3
   0 -14   0 40.1771 4.84356  13
   0  14   0 38.4730 4.41836   6
   0  14   0 36.6936 3.78817   7
   0 -14   0 30.5123 4.33657  12
   0  14   1 39.2500 5.32626  16
   0  14   1 48.1901 4.48684   3
   0 -14  -1 48.2492 4.85104  13
   0  14   1 51.9836 3.89076   7
   0 -14  -1 43.0524 4.86483  12
   0  14   2 29.5440 5.03829  16
   0  14   2 43.8306 4.26415   3
   0 -14  -2 32.8925 4.51459  13
   0 -14  -2 22.9521 4.59402  12
   0  14   2 41.7789 3.56465   7
   0  14   3-2.02464 3.16301   3
   0  14   3 2.33610 2.70915   7
   0  14   3-3.97608 4.35221  16
   0  14   3 1.36018 2.47796  14
   0  14   4 16.8160 2.89180   4
   0  14   4 13.3419 4.16263  16
   0  14   4 21.3195 3.65704   3
   0  14   4 18.3658 3.00168   7
   0 -14  -4 11.3837 4.27987  12
   0  14   4 16.3674 2.81399  14
   0  14   5 29.6886 4.68029  16
   0  14   5 31.8220 3.81880   3
   0  14   5 30.6639 3.21716   7
   0 -14  -5 32.5502 4.94319  12
   0  14   5 33.7138 3.60244   4
   0  14   6 80.4389 4.95596   3
   0 -14  -6 72.6633 5.15536  13
   0 -14  -6 66.3531 5.80531  12
   0  14   6 64.7332 5.30839  16
   0  14   7 137.060 6.06140   3
   0 -14  -7 122.308 7.05762  12
   0  14   7 118.735 6.09002  16
   0 -14  -7 127.070 6.20661  13
   0  14   8 45.1779 4.40657  16
   0 -14  -8 33.7481 5.19085  12
   0  14   8 53.0218 4.41729   3
   0 -14  -8 42.2352 4.75705  13
   0  14   9 6.07636 3.39398  16
   0 -14  -9 0.99423 3.85922  13
   0  14   9 4.91446 3.37273   3
   0 -14  -9 0.32805 4.23776  12
   0 -14 -10 15.2345 4.22305  13
   0  14  10 27.3600 4.07516   3
   0 -14 -10 15.4414 4.80372  12
   0 -14 -11 31.8779 4.67820  13
   0  14  11 43.4149 4.56529   3
   0 -14 -11 34.5225 5.51157  12
   0 -14 -12 103.675 6.18045  13
   0  14  12 130.926 6.34162   3
   0  15   0 2.06102 4.78900  16
   0  15   0 1.81931 3.71532   3
   0 -15   0-2.93698 4.68399  13
   0  15   0-3.36845 3.87056   6
   0 -15   0-0.49196 4.02259  12
   0  15   1 0.45338 4.77622  16
   0  15   1 3.07659 3.69990   3
   0 -15  -1-3.93543 4.49576  13
   0 -15  -1-0.43917 4.11581  12
   0  15   1 1.44656 3.15014   7
   0  15   2-1.76916 4.77516  16
   0  15   2 5.68316 3.72273   3
   0 -15  -2-0.95049 4.43334  13
   0 -15  -2-4.31690 4.76618  12
   0  15   2 3.75451 3.05347   7
   0  15   3 12.7734 4.84343  16
   0  15   3 24.9725 4.13195   3
   0  15   3 14.4959 3.21718   7
   0  15   4 20.5923 4.82308  16
   0  15   4 33.6797 4.25217   3
   0 -15  -4 13.2499 4.83050  12
   0  15   4 30.8881 3.53877   7
   0  15   5 34.8156 5.14555  16
   0  15   5 40.0488 4.46807   3
   0 -15  -5 30.9215 5.14913  12
   0  15   5 39.6242 3.59631   7
   0  15   6 75.3545 6.02388  16
   0  15   6 87.3027 5.43448   3
   0 -15  -6 95.3594 6.01811  13
   0 -15  -6 91.4307 6.68759  12
   0  15   6 94.3073 4.48479   7
   0  15   7 113.279 5.94512   3
   0 -15  -7 98.4959 6.18612  13
   0 -15  -7 97.9026 6.93702  12
   0  15   7 87.5791 5.95003  16
   0  15   8 35.8081 4.57495   3
   0 -15  -8 31.9624 5.65726  12
   0  15   8 32.6972 4.55386  16
   0 -15  -8 37.4668 5.02455  13
   0 -15  -9 29.5461 4.87647  13
   0 -15  -9 38.2432 5.65755  12
   0  15   9 41.4600 4.73915   3
   1 -15  -8 145.967 7.89386  12
   1 -15  -8 140.500 7.04962  13
  -1  15   8 165.740 6.82945   3
   1 -15  -7 195.437 8.70531  12
   1 -15  -7 194.743 7.97115  13
  -1  15   7 238.966 7.88067   3
  -1  15   6 88.9286 5.43991   3
   1 -15  -6 76.1998 6.32363  12
  -1  15   5-1.72525 3.78877   3
  -1  15   5-0.05968 3.17452   7
   1 -15  -5 9.12595 4.62398  12
  -1  15   4 148.329 6.57282   3
   1 -15  -4 132.154 7.02239  12
  -1  15   4 154.628 5.79243   7
   1 -15  -3 325.285 9.90690  13
  -1  15   3 338.050 9.51255   3
   1 -15  -3 278.288 9.54232  12
  -1  15   3 334.774 8.41391   7
   1 -15  -2 481.685 12.3232  13
  -1  15   2 530.411 11.9970   3
  -1  15   2 509.655 10.8060   7
  -1  15   2 477.143 12.0896   6
   1 -15  -1 191.642 8.06433  13
  -1  15   1 237.848 8.04417   3
   1 -15  -1 183.627 7.60025  12
  -1  15   1 221.567 7.16353   7
   1 -14 -11 8.99337 4.86184  12
  -1  14  11 6.37506 3.75742   3
   1 -14 -11 1.33589 4.28414  13
   1 -14 -10-1.13568 4.69175  12
  -1  14  10 2.37526 3.43409   3
   1 -14 -10-1.13833 4.32652  13
   1 -14  -9 0.11258 4.54741  12
  -1  14   9-1.33793 3.36351   3
   1 -14  -9-2.07703 4.13333  13
   1 -14  -8 2.99057 4.51561  12
  -1  14   8 1.15908 3.30240   3
   1 -14  -8 0.86160 3.81882  13
   1 -14  -7 30.1140 4.51329  13
   1 -14  -7 29.8338 5.00425  12
  -1  14   7 34.6843 4.08116   3
   1 -14  -6 40.3308 5.06357  12
  -1  14   6 39.1745 4.11140   3
   1 -14  -5 3.08001 4.12896  12
  -1  14   5-1.86965 3.34024   3
  -1  14   4 43.1005 4.87650  16
  -1  14   4 49.9362 4.31281   3
  -1  14   4 48.7660 3.84221   7
   1 -14  -4 40.3069 5.00442  12
  -1  14   3 123.180 6.77223  16
  -1  14   3 148.250 6.17237   3
   1 -14  -3 140.809 6.58267  13
  -1  14   3 153.924 5.57302   7
   1 -14  -3 127.746 6.65240  12
  -1  14   2 297.028 9.91961  16
  -1  14   2 371.149 9.44343   3
   1 -14  -2 312.368 9.41524  13
  -1  14   2 367.688 8.57140   7
   1 -14  -2 286.621 9.23511  12
  -1  14   1 119.948 6.97554  16
  -1  14   1 164.640 6.45568   3
   1 -14  -1 124.882 6.23545  12
   1 -14  -1 133.933 6.62249  13
  -1  14   1 143.134 5.67376   7
  -1  14   1 135.998 6.51059   6
  -1  14   0 12.1075 3.77661   3
   1 -14   0 9.96078 3.83077  12
   1 -14   0 9.50933 4.14943  13
  -1  14   0 6.76967 3.42793   7
  -1  14  -1 223.373 7.73819   3
   1 -14   1 192.571 6.86425  12
   1 -14   1 201.673 7.95038  13
  -1  14  -1 207.806 7.03168   7
   1 -14   2 336.070 8.83614  12
   1 -14   2 369.840 10.6480  13
  -1  14  -2 369.817 10.3810   6
  -1  14  -3 499.081 11.9085   3
   1 -14   3 432.430 11.6642  13
  -1  14  -3 453.730 11.6199   6
  -1  13  13 304.588 8.69072   3
   1 -13 -13 258.959 8.93893  13
  -1  13  12 72.0463 4.85473   3
   1 -13 -12 61.2635 5.18895  13
  -1  13  11 5.77300 3.40690   3
   1 -13 -11 1.92974 3.66295  13
   1 -13 -11 5.42658 4.34869  12
  -1  13  10 198.834 6.88503   3
   1 -13 -10 177.633 7.10587  13
   1 -13 -10 190.673 8.17512  12
  -1  13   9 485.718 10.8677   3
   1 -13  -9 446.614 12.2229  12
   1 -13  -9 432.198 10.9933  13
  -1  13   8 178.882 6.51118   3
  -1  13   8 131.630 2.98123  10
   1 -13  -8 152.763 6.45723  13
   1 -13  -8 156.678 7.35927  12
   1 -13  -7-0.63250 3.57607  13
   1 -13  -7 7.86164 4.08305  12
  -1  13   6 99.2087 5.36074  16
  -1  13   6 104.105 5.21926   3
  -1  13   6 104.235 4.21872  14
   1 -13  -6 103.760 6.17241  12
  -1  13   6 112.196 4.99910   4
  -1  13   5 92.2923 5.50419  16
  -1  13   5 98.4087 4.90688   3
  -1  13   5 99.1009 4.01369  14
   1 -13  -5 92.1817 5.93764  12
  -1  13   5 93.7054 4.50171   4
   1 -13  -4 50.9827 3.86533  11
  -1  13   4 45.7615 3.28796   4
  -1  13   4 44.4823 2.96355  14
  -1  13   4 45.9150 3.86187   3
  -1  13   4 39.4741 4.60180  16
   1 -13  -4 38.1563 4.65111  12
   1 -13  -3 1.54553 3.82923  12
  -1  13   3 2.69009 2.08506   4
  -1  13   3 6.46911 2.24095  14
  -1  13   3 4.27710 2.98373   3
   1 -13  -3 6.19861 3.38496  13
  -1  13   3 5.29651 2.64379   7
  -1  13   3 4.68257 3.81842  16
  -1  13   2 99.7361 4.41742   7
   1 -13  -2 93.2002 5.32500  13
  -1  13   2 101.754 5.04944   3
   1 -13  -2 81.3117 5.40365  12
  -1  13   2 77.9697 5.61350  16
  -1  13   2 84.8917 3.37671  14
  -1  13   1 76.4057 2.34135   4
  -1  13   1 96.6750 4.50390   7
   1 -13  -1 90.6918 5.26119  13
  -1  13   1 104.772 5.06719   3
  -1  13   1 65.7567 5.40128  16
  -1  13   1 75.7349 3.11625  14
   1 -13  -1 78.3172 5.15002  12
  -1  13   0 1.03848 2.77386   7
   1 -13   0 1.86026 3.46200  13
  -1  13   0 2.42090 3.05591   3
  -1  13   0 0.82319 3.99295  16
  -1  13   0-0.34736 1.98624  14
   1 -13   0 4.14197 3.37557  12
  -1  13  -1 110.023 5.00963   7
   1 -13   1 102.060 5.78112  13
  -1  13  -1 108.654 5.42147   3
   1 -13   1 90.5994 5.07036  12
  -1  13  -1 92.7452 6.27241  16
   1 -13   2 222.209 7.87823  13
   1 -13   2 208.038 6.66879  12
  -1  13  -2 233.513 7.65309   3
  -1  13  -2 219.520 7.72327   6
  -1  13  -2 230.447 7.07642   7
   1 -13   3 198.842 7.58498  13
  -1  13  -3 204.670 7.60884   6
   1 -13   3 179.818 6.03598  12
  -1  13  -3 226.924 7.72172   3
   1 -13   4 120.507 6.45152  13
  -1  13  -4 145.274 6.59083   6
   1 -13   4 118.981 4.80431  12
  -1  13  -4 158.735 6.86445   3
   1 -13   5 2.52632 4.34042  13
  -1  13  -5 6.45304 3.91640   6
  -1  13  -5 9.97654 4.21198   3
   1 -12 -14 588.612 13.4073  13
   1 -12 -14 581.778 14.4730  12
  -1  12  14 652.149 13.6287   2
   1 -12 -13 419.085 10.7853  13
   1 -12 -13 413.494 11.8896  12
  -1  12  13 461.634 10.7408   2
  -1  12  12 121.840 5.43035   2
   1 -12 -12 105.955 5.74787  13
  -1  12  11 13.5035 2.62767  10
  -1  12  11 6.64263 3.15945   3
   1 -12 -11 14.5135 3.83679  13
   1 -12 -10 619.261 13.1077  13
  -1  12  10 661.939 12.8402   3
  -1  12  10 599.920 10.2881  10
   1 -12 -10 607.522 14.2155  12
   1 -12  -9 1455.96 24.0449  13
  -1  12   9 1434.79 20.5720  10
   1 -12  -9 1455.90 25.5030  12
   1 -12  -8 891.089 16.3653  13
   1 -12  -8 896.194 17.7479  12
  -1  12   8 842.872 12.6656  10
   1 -12  -7 31.8187 4.52395  12
  -1  12   7 28.8317 3.60194  16
  -1  12   7 26.3359 1.61043  10
   1 -12  -7 26.6272 3.96504  13
  -1  12   7 30.1330 3.15780  14
  -1  12   7 25.9859 3.60443   3
   1 -12  -6 152.261 6.83345  12
  -1  12   6 161.433 5.74928   4
  -1  12   6 140.427 5.84839  16
   1 -12  -6 140.482 3.59136   9
  -1  12   6 151.719 4.85716  14
  -1  12   6 148.638 5.80795   3
   1 -12  -5 660.666 14.4977  12
   1 -12  -5 716.822 12.5081  11
  -1  12   5 699.337 13.1047   3
  -1  12   5 669.704 11.4395  14
   1 -12  -5 639.955 10.6830   9
  -1  12   5 622.426 13.4499  16
  -1  12   5 701.710 12.5628   4
   1 -12  -4 961.327 18.6667  12
   1 -12  -4 1057.16 16.4447  11
  -1  12   4 1076.22 17.3952   3
  -1  12   4 1001.28 15.4298  14
   1 -12  -4 957.378 15.3497   9
  -1  12   4 1047.46 16.2826   4
  -1  12   4 926.532 18.1364  16
   1 -12  -3 387.811 10.3705  12
   1 -12  -3 437.314 8.61904  11
  -1  12   3 438.892 9.49652   3
  -1  12   3 386.688 7.55948  14
   1 -12  -3 395.553 8.21354   9
  -1  12   3 375.535 10.3207  16
   1 -12  -3 409.037 9.92402  13
   1 -12  -2 14.0312 3.44884  13
   1 -12  -2 18.2637 3.71841  12
   1 -12  -2 21.7282 2.91075  11
  -1  12   2 12.3735 2.97532   3
  -1  12   2 14.2390 2.17677  14
   1 -12  -2 18.8805 2.99652   9
  -1  12   2 13.2864 2.73294   7
  -1  12   2 11.1797 3.75441  16
   1 -12  -1 208.986 7.04632  13
   1 -12  -1 200.265 7.05183  12
   1 -12  -1 237.839 5.64155  11
  -1  12   1 226.083 6.77496   3
  -1  12   1 228.982 6.26418   7
   1 -12  -1 226.078 6.23608   9
  -1  12   1 193.125 4.15989   4
  -1  12   1 203.070 7.68255  16
  -1  12   1 197.814 4.76900  14
   1 -12   0 86.0794 4.97528  13
   1 -12   0 83.8066 4.88774  12
   1 -12   0 102.955 3.77200  11
  -1  12   0 95.7121 4.73286   3
  -1  12   0 92.4499 4.35941   7
   1 -12   0 95.0352 4.52459   9
  -1  12   0 82.4096 5.56457  16
  -1  12   0 88.2967 3.10070  14
  -1  12   0 50.8449 1.58535   4
  -1  12  -1 3.87028 2.60944   7
   1 -12   1 6.02461 3.18468  12
  -1  12  -1 4.26492 2.89486   3
   1 -12   1 7.49006 3.39044  13
  -1  12  -1 3.20914 1.82786  14
  -1  12  -1 3.94637 3.77425  16
  -1  12  -2 5.33976 2.77025   7
  -1  12  -2 5.28428 3.12450   3
  -1  12  -2 1.10357 3.79499  16
   1 -12   2 2.84931 2.82793  12
   1 -12   2 1.45177 3.20092  13
   1 -12   3 15.8297 3.80276  13
  -1  12  -3 13.3446 3.41406   6
  -1  12  -3 18.3593 3.59700   3
   1 -12   3 13.5044 3.03376  12
  -1  12  -3 13.9357 4.17875  16
   1 -12   4 41.9968 4.50907  13
   1 -12   4 38.9357 2.75608  11
   1 -12   4 41.2636 3.31372  12
  -1  12  -4 43.5392 4.25809   6
  -1  12  -4 48.6724 4.38984   3
   1 -12   5 7.86810 4.01627  13
   1 -12   5 7.60606 2.60256  12
  -1  12  -5 13.9888 3.89759   3
  -1  12  -5 12.8787 3.53225   6
   1 -12   6 52.6068 5.02378  13
  -1  12  -6 65.3498 4.97519   6
   1 -12   7 118.745 6.49614  13
  -1  11  15 12.6360 3.74398   2
  -1  11  15 15.3957 4.74591  11
   1 -11 -15 7.25367 4.59957  12
   1 -11 -15 13.7693 4.29122  13
  -1  11  14 163.393 6.52165   2
  -1  11  14 139.211 6.90536  11
   1 -11 -14 147.897 7.23817  12
   1 -11 -14 139.688 6.45834  13
  -1  11  13 165.995 6.33415   2
  -1  11  13 145.413 6.65484  11
   1 -11 -13 137.535 7.03390  12
   1 -11 -13 137.103 6.18004  13
  -1  11  12 64.6029 4.40346   2
  -1  11  12 55.6241 4.69704  11
   1 -11 -12 53.3351 5.16433  12
   1 -11 -12 55.4676 4.47010  13
  -1  11  11 3.26052 2.75613   2
  -1  11  11 2.92410 3.16342  11
   1 -11 -11 4.55070 3.29192  13
  -1  11  11 4.31056 2.45107  10
  -1  11  10 170.407 5.79802   2
  -1  11  10 167.931 4.78558  10
   1 -11 -10 160.741 6.21326  13
  -1  11   9 897.337 15.2694   3
   1 -11  -9 813.826 16.5706  12
  -1  11   9 818.971 12.8351  10
   1 -11  -9 799.086 15.2133  13
   1 -11  -8 980.867 18.5416  12
  -1  11   8 953.878 14.2702  10
   1 -11  -8 946.029 17.0891  13
   1 -11  -7 167.390 6.11298  13
   1 -11  -7 187.376 7.14961  12
  -1  11   7 224.300 6.87579   4
  -1  11   7 178.024 3.87430  10
  -1  11   7 216.092 6.27495   3
  -1  11   7 176.345 5.78347  16
  -1  11   7 190.070 5.34549  14
  -1  11   6 27.9478 2.79467  14
   1 -11  -6 23.3958 3.88936  12
   1 -11  -6 33.0809 3.51144  11
  -1  11   6 25.2527 1.44490  10
   1 -11  -6 30.7711 1.97419   9
  -1  11   6 29.0172 3.39247  16
  -1  11   6 19.2502 3.01321   3
  -1  11   6 26.9640 3.39425   4
  -1  11   5 508.901 9.28704  14
   1 -11  -5 524.974 9.88465   2
  -1  11   5 530.833 10.5394   3
   1 -11  -5 524.694 12.0532  12
   1 -11  -5 533.931 10.1068  11
   1 -11  -5 494.006 8.56516   9
  -1  11   5 538.216 10.5611   4
  -1  11   5 478.553 10.9344  16
  -1  11   4 1186.15 17.6756  14
   1 -11  -4 1259.13 18.5608   2
   1 -11  -4 1151.47 20.7382  12
   1 -11  -4 1232.39 18.4961  11
  -1  11   4 1248.94 19.2917   3
   1 -11  -4 1174.82 17.2583   1
   1 -11  -4 1161.15 17.5883   9
  -1  11   4 1259.97 18.8298   4
  -1  11   4 1094.03 20.0785  16
  -1  11   3 1283.91 18.7206  14
   1 -11  -3 1234.35 20.8818  13
   1 -11  -3 1238.87 21.8792  12
   1 -11  -3 1357.97 19.5526  11
  -1  11   3 1361.56 20.5529   3
   1 -11  -3 1307.78 19.0122   1
   1 -11  -3 1248.27 19.1960   9
  -1  11   3 1184.91 21.6897  16
   1 -11  -3 1396.02 19.9146   2
  -1  11   2 195.551 7.26551  16
   1 -11  -2 207.000 5.76903   9
   1 -11  -2 234.011 5.69658   1
  -1  11   2 195.451 4.79615  14
   1 -11  -2 198.874 6.62987  13
   1 -11  -2 198.733 7.00571  12
   1 -11  -2 238.599 5.67098  11
  -1  11   2 225.133 6.37865   3
  -1  11   2 213.534 5.01942   4
   1 -11  -2 213.171 5.99304   2
  -1  11   1 203.113 7.41332  16
  -1  11   1 207.665 4.76222  14
   1 -11  -1 228.237 6.17876   9
   1 -11  -1 215.929 5.78176   1
  -1  11   1 216.326 5.98269   7
   1 -11  -1 204.132 6.75091  13
   1 -11  -1 203.555 6.89202  12
   1 -11  -1 230.900 5.47487  11
  -1  11   1 220.753 6.41522   3
  -1  11   1 204.510 4.42411   4
   1 -11  -1 206.237 5.96317   2
  -1  11   0 664.003 14.3405  16
  -1  11   0 643.736 10.3470  14
   1 -11   0 737.911 12.5303   9
   1 -11   0 739.252 12.3305   1
  -1  11   0 744.604 12.4955   7
   1 -11   0 705.063 13.4243  13
   1 -11   0 656.992 13.1187  12
   1 -11   0 749.171 11.1767  11
  -1  11   0 728.536 12.9973   3
  -1  11   0 568.155 9.22130   4
   1 -11   0 742.412 12.1585   2
  -1  11  -1 447.943 9.34654   7
   1 -11   1 416.386 9.69563  12
   1 -11   1 470.848 8.10514  11
  -1  11  -1 459.621 10.0003   3
   1 -11   1 427.635 9.26328   1
   1 -11   1 467.256 9.70830   9
  -1  11  -1 415.657 11.1044  16
  -1  11  -1 418.866 7.47508  14
   1 -11   1 441.493 10.2240  13
   1 -11   2 308.537 6.12183  11
  -1  11  -2 306.017 8.07554   3
   1 -11   2 274.812 7.46122  12
  -1  11  -2 316.797 7.66702   7
  -1  11  -2 268.628 8.90903  16
   1 -11   2 295.135 8.31233  13
   1 -11   3 61.1123 2.88404  11
  -1  11  -3 66.3954 4.39620   3
   1 -11   3 49.5094 3.63524  12
  -1  11  -3 62.1884 4.28717   6
  -1  11  -3 63.1446 3.92529   7
   1 -11   3 54.9017 4.35367  13
  -1  11  -3 51.5552 4.78511  16
  -1  11  -4 72.6292 4.68654   3
  -1  11  -4 70.4135 4.46941   6
  -1  11  -4 61.6666 5.17707  16
   1 -11   4 58.4671 3.55163  12
   1 -11   4 64.0992 4.73078  13
   1 -11   5 176.818 4.62513  11
  -1  11  -5 217.829 7.29187   3
   1 -11   5 189.775 7.02766  13
   1 -11   5 153.229 4.77957  12
  -1  11  -5 189.087 6.74094   6
   1 -11   6 39.8439 2.77490  11
   1 -11   6 31.0601 2.52664   8
   1 -11   6 27.7624 2.55230  12
   1 -11   6 36.6278 4.30305  13
   1 -11   6 38.3740 2.35220  14
  -1  11  -6 32.9540 3.95298   6
   1 -11   7 1.98827 3.70886  13
   1 -11   8-3.74652 4.10618  13
   1 -11   9 2.93969 4.17853  13
   1 -11   9 10.0971 3.26420   2
   1 -10 -16 266.969 9.17071  12
  -1  10  16 269.499 8.63726   2
  -1  10  15 138.958 6.19464   2
   1 -10 -15 126.685 6.74406  12
   1 -10 -15 146.692 6.49172  13
  -1  10  14 13.0947 4.24671  11
  -1  10  14 14.2377 3.47379   2
   1 -10 -14 14.5554 4.16888  12
   1 -10 -14 14.6306 3.69735  13
  -1  10  13 1.88539 3.58648  11
  -1  10  13 0.37335 2.89955   2
   1 -10 -13 1.11355 3.64433  12
   1 -10 -13 0.82480 3.22755  13
  -1  10  12 22.0419 3.87245  11
  -1  10  12 16.5814 3.08776   2
   1 -10 -12 17.2302 4.00571  12
   1 -10 -12 23.8736 3.54236  13
   1 -10 -11 25.9539 3.49595  13
  -1  10  11 28.4243 3.27259   2
  -1  10  11 26.7732 3.78174  11
  -1  10  11 28.1900 2.97280  10
  -1  10  10 1.57436 2.18684  10
  -1  10  10 1.91108 2.83977  11
  -1  10  10 0.92641 2.29266   2
   1 -10 -10 1.20242 2.61659  13
   1 -10  -9 50.9219 4.36101  12
  -1  10   9 53.5961 3.73130  11
  -1  10   9 54.2274 2.90139  10
  -1  10   9 61.0665 3.59647   2
   1 -10  -9 51.7754 3.81235  13
  -1  10   8 142.086 5.81587   4
  -1  10   8 133.376 3.76525  10
   1 -10  -8 124.063 5.76001  12
  -1  10   8 147.831 5.04394   3
   1 -10  -8 121.686 4.98042  13
   1 -10  -7 18.0296 3.00952  13
   1 -10  -7 19.5684 3.46031  12
  -1  10   7 27.1153 3.48645   4
   1 -10  -7 22.7610 3.13218  11
  -1  10   7 22.1363 1.86687  10
  -1  10   7 17.1616 2.49981  16
  -1  10   7 25.0932 2.71238   3
   1 -10  -7 26.1009 2.67287   2
  -1  10   6 28.5905 3.07703  16
   1 -10  -6 33.0638 1.76627   9
  -1  10   6 28.6203 2.68769   3
   1 -10  -6 31.5824 2.74130   2
   1 -10  -6 31.0470 3.72130  12
   1 -10  -6 32.8846 3.18973  11
  -1  10   6 30.1342 1.68454  10
  -1  10   6 33.0435 2.63871  14
  -1  10   6 32.4581 3.36374   4
   1 -10  -6 30.1521 1.53173   1
  -1  10   5 117.928 4.93376  16
   1 -10  -5 117.743 3.31868   9
  -1  10   5 122.695 4.47255   3
   1 -10  -5 121.595 4.20222   2
   1 -10  -5 122.412 5.58135  12
   1 -10  -5 121.216 4.37551  11
  -1  10   5 104.600 2.34579  10
   1 -10  -5 120.402 3.12006   1
  -1  10   5 118.902 4.73346   4
  -1  10   5 113.109 3.79660  14
  -1  10   4 438.356 7.95849  14
  -1  10   4 443.656 9.03526   3
   1 -10  -4 455.546 8.56832   2
   1 -10  -4 424.168 10.2680  12
   1 -10  -4 459.998 8.64569  11
   1 -10  -4 424.046 7.56260   1
   1 -10  -4 426.776 7.80133   9
  -1  10   4 453.628 9.06988   4
  -1  10   4 412.334 9.79074  16
  -1  10   3 623.093 10.3157  14
   1 -10  -3 619.755 12.0625  13
   1 -10  -3 617.535 12.8759  12
   1 -10  -3 673.052 11.0452  11
  -1  10   3 671.309 11.7329   3
   1 -10  -3 639.298 10.5529   1
   1 -10  -3 621.886 10.7267   9
  -1  10   3 593.290 12.6958  16
   1 -10  -3 672.362 11.2022   2
  -1  10   2 266.962 8.04299  16
   1 -10  -2 304.579 6.70420   9
   1 -10  -2 315.453 6.57392   1
  -1  10   2 268.095 5.68491  14
   1 -10  -2 283.109 7.41347  13
   1 -10  -2 276.145 7.88393  12
   1 -10  -2 307.051 6.39703  11
  -1  10   2 320.215 7.21265   3
  -1  10   2 310.987 6.27416   4
   1 -10  -2 314.545 6.79523   2
   1 -10  -1 45.9260 3.10173   2
   1 -10  -1 55.1813 3.15874   1
  -1  10   1 54.4418 2.48240  14
   1 -10  -1 55.5719 3.71979  13
   1 -10  -1 57.9831 3.96718  12
  -1  10   1 55.9091 2.43370   4
   1 -10  -1 68.2247 3.04422  11
  -1  10   1 59.8804 3.36256   3
   1 -10  -1 61.9401 3.50797   9
  -1  10   1 69.0709 4.50855  16
  -1  10   1 52.2321 3.02062   7
  -1  10   0 566.936 9.42443  14
  -1  10   0 575.821 12.8752  16
   1 -10   0 653.133 11.4542   9
  -1  10   0 635.868 11.1144   7
   1 -10   0 569.067 11.8522  12
   1 -10   0 668.941 10.1995  11
  -1  10   0 647.618 11.7175   3
   1 -10   0 618.257 11.9671  13
  -1  10   0 575.293 8.78414   4
   1 -10   0 655.319 11.2648   1
   1 -10   1 702.647 13.1293  13
   1 -10   1 635.315 12.5034  12
   1 -10   1 720.013 10.9249  11
  -1  10  -1 682.464 12.6066   3
  -1  10  -1 706.863 12.2532   7
   1 -10   1 711.849 12.5594   9
   1 -10   1 675.299 12.2640   1
  -1  10  -1 653.171 10.3478  14
  -1  10  -1 641.914 13.9638  16
   1 -10   2 894.369 15.8696  13
   1 -10   2 813.612 14.7713  12
   1 -10   2 907.997 13.3023  11
  -1  10  -2 899.924 15.5119   3
   1 -10   2 911.113 15.2440   1
   1 -10   2 931.696 15.4409   9
  -1  10  -2 885.981 14.9323   7
  -1  10  -2 798.665 16.5551  16
   1 -10   3 289.257 7.90816  13
   1 -10   3 270.941 6.82255  12
  -1  10  -3 309.528 7.82858   3
  -1  10  -3 308.369 7.40093   7
  -1  10  -3 261.342 7.44089   6
  -1  10  -3 268.549 8.55464  16
   1 -10   4 33.7342 2.90251  12
   1 -10   4 24.5820 1.20757  10
  -1  10  -4 35.4468 3.42828   6
  -1  10  -4 37.1656 3.66310   3
   1 -10   4 37.7562 2.09919  14
   1 -10   4 31.8767 3.74109  13
  -1  10  -4 39.0713 4.26751  16
  -1  10  -5 371.144 9.01731   6
   1 -10   5 303.922 5.42645  10
   1 -10   5 356.222 9.10202  13
   1 -10   5 337.991 6.17867  14
   1 -10   5 346.376 6.67334  11
   1 -10   5 313.988 6.68145  12
  -1  10  -5 379.335 9.26222   3
   1 -10   6 296.662 6.09364  11
   1 -10   6 264.027 5.90797   8
   1 -10   6 280.369 5.62753  14
   1 -10   6 289.784 8.30828  13
   1 -10   6 250.657 5.50452  12
  -1  10  -6 311.692 8.34222   6
   1 -10   7 127.301 3.69047   8
   1 -10   7 143.665 3.97769  14
   1 -10   7 157.860 6.47729  13
   1 -10   7 152.782 4.38322  11
   1 -10   8 67.3542 5.12238  13
   1 -10   8 64.4120 3.11886  14
   1 -10   8 63.8402 3.24402  11
   1 -10   9 1.37904 2.87657   2
   1 -10   9-1.31080 3.79433  13
   1 -10  10 41.7289 4.07378   2
   1 -10  10 33.6138 4.75443  13
   1  -9 -16 682.382 14.9425  12
  -1   9  16 689.691 14.6975   2
   1  -9 -15 648.978 14.3595  12
  -1   9  15 705.928 14.3666   2
   1  -9 -14 171.726 7.07145  12
  -1   9  14 189.617 6.75241   2
   1  -9 -14 186.968 6.82228  13
   1  -9 -13 2.99295 3.40448  12
  -1   9  13 1.73403 2.69594   2
   1  -9 -13 1.94030 3.23581  13
  -1   9  12 139.164 6.09766  11
   1  -9 -12 148.200 5.69848  13
   1  -9 -12 142.146 6.32939  12
  -1   9  12 134.342 5.41466   2
  -1   9  11 321.043 8.70577  11
   1  -9 -11 343.473 8.45403  13
  -1   9  11 329.627 7.65561  10
   1  -9 -11 330.457 9.21030  12
  -1   9  11 321.658 8.16640   2
  -1   9  10 277.514 6.59441  10
  -1   9  10 270.926 7.64912  11
  -1   9  10 272.885 7.11910   2
   1  -9 -10 284.330 7.57148  13
   1  -9  -9 47.8784 3.48957  13
  -1   9   9 44.6004 2.90557  10
  -1   9   9 42.3762 3.44021  11
  -1   9   9 46.5965 3.12094   2
  -1   9   8 2.89170 1.99597   2
   1  -9  -8 1.60907 2.19696  13
   1  -9  -8 4.10494 2.65504  12
   1  -9  -8 0.36975 2.98938  11
  -1   9   8 1.51303 2.23551  11
  -1   9   8 2.97554 1.83137  10
  -1   9   8 3.12487 2.85822   4
   1  -9  -8 5.98218 2.18976   2
  -1   9   7 3.45626 2.49961  13
   1  -9  -7 1.71775 2.11082  13
   1  -9  -7 1.56433 2.49781  12
   1  -9  -7 1.47409 2.62008  11
  -1   9   7 3.10287 2.04171  16
  -1   9   7 2.12668 1.57408  10
   1  -9  -7 2.13611 1.97813   2
  -1   9   7 1.91800 1.79050   2
  -1   9   7 2.67636 2.74940   4
   1  -9  -7 1.08202 0.62217   1
  -1   9   6 0.70734 2.39316  13
   1  -9  -6 2.63448 2.50210  12
   1  -9  -6 3.12780 2.50363  11
   1  -9  -6 1.48330 1.02454   1
  -1   9   6 2.56622 1.83053   3
   1  -9  -6 2.94096 1.91172   2
  -1   9   6 1.47712 1.39206  10
   1  -9  -6 2.15621 1.13452   9
  -1   9   6 0.55684 2.58183   4
  -1   9   6 3.12192 2.17441  16
  -1   9   5 6.56736 2.43678  16
   1  -9  -5 4.67256 1.44225   9
  -1   9   5 5.43280 1.13269  10
  -1   9   5 4.59601 1.81957   3
   1  -9  -5 3.77965 1.82340   2
   1  -9  -5 6.34625 2.70136  12
   1  -9  -5 6.18501 2.37851  11
  -1   9   5 7.26399 2.47395  13
  -1   9   5 6.13537 1.77409  14
  -1   9   5 4.92772 2.35057   4
   1  -9  -5 5.01753 1.26446   1
  -1   9   4 26.8984 2.89586  13
  -1   9   4 25.3561 2.04361  14
  -1   9   4 28.7711 2.41863   3
   1  -9  -4 30.6294 2.32809   2
   1  -9  -4 29.4298 3.19790  12
   1  -9  -4 29.0975 2.59982  11
  -1   9   4 26.3335 1.07184  10
   1  -9  -4 26.8770 2.05306   9
   1  -9  -4 30.6875 1.87223   1
  -1   9   4 23.6847 2.90178  16
  -1   9   3 39.1921 3.11425  13
  -1   9   3 37.7143 2.16430  14
   1  -9  -3 36.3586 2.77464  13
   1  -9  -3 33.6066 3.25168  12
   1  -9  -3 40.1331 2.72540  11
  -1   9   3 45.6904 2.79714   3
   1  -9  -3 46.4294 2.30784   1
   1  -9  -3 40.1407 2.50633   9
  -1   9   3 34.1587 3.23294  16
   1  -9  -3 46.3230 2.57604   2
  -1   9   2 6.77156 2.53787  16
   1  -9  -2 4.10820 1.97688   9
   1  -9  -2 3.23975 1.76380   1
  -1   9   2 4.93199 2.43160  13
  -1   9   2 4.65024 1.53029  14
   1  -9  -2 3.83074 2.05680  13
   1  -9  -2 3.37216 2.52369  12
   1  -9  -2 4.72146 1.96094  11
  -1   9   2 3.79980 1.77739   4
  -1   9   2 4.38344 1.87087   3
   1  -9  -2 1.47464 1.75276   2
  -1   9   1 282.561 7.92124  16
   1  -9  -1 286.854 6.54731   9
   1  -9  -1 293.126 6.37412   1
  -1   9   1 268.726 5.31803  14
   1  -9  -1 276.884 6.96010  13
   1  -9  -1 265.006 7.22624  12
   1  -9  -1 295.439 5.90931  11
  -1   9   1 284.582 6.65674   3
  -1   9   1 297.120 5.60918   4
   1  -9  -1 305.657 6.37107   2
   1  -9   0 160.938 4.81859   1
   1  -9   0 150.341 5.05490  13
  -1   9   0 159.156 4.53872   7
   1  -9   0 144.820 5.19558  12
   1  -9   0 169.155 4.14798  11
  -1   9   0 163.304 4.91514   3
  -1   9   0 150.410 5.84317  16
  -1   9   0 141.755 3.55055  14
   1  -9   0 170.865 5.02870   9
  -1   9   0 152.115 3.24848   4
   1  -9   0 167.836 4.68790   3
   1  -9   1 16.7703 2.60844   1
   1  -9   1 20.5162 2.60302  13
  -1   9  -1 19.4830 2.27292   7
   1  -9   1 19.8549 2.75032  12
   1  -9   1 20.6145 1.99178  11
  -1   9  -1 11.0755 0.72027   4
  -1   9  -1 17.5349 2.35114   3
   1  -9   1 17.9168 2.81031   9
  -1   9  -1 18.6067 3.17650  16
  -1   9  -1 18.9662 1.66664  14
   1  -9   1 17.7924 2.24691   3
  -1   9  -2 89.3668 4.83934  16
   1  -9   2 104.837 4.39154   9
  -1   9  -2 103.584 4.16474   3
   1  -9   2 95.0262 4.27284  13
  -1   9  -2 98.3654 3.90270   7
   1  -9   2 90.6620 3.95292  12
   1  -9   2 97.7772 3.97667   5
   1  -9   2 102.814 4.27241   1
   1  -9   2 98.9514 3.89315   3
  -1   9  -3 69.1704 3.54042   7
   1  -9   3 60.4910 3.24938  12
   1  -9   3 58.5564 3.68313  13
   1  -9   3 57.7169 2.23945  14
   1  -9   3 46.1836 1.35768  10
  -1   9  -3 67.4907 3.65115   3
   1  -9   3 64.5629 3.86282   9
   1  -9   3 70.5836 3.94661   1
  -1   9  -3 55.5407 4.16636  16
   1  -9   4 20.3176 2.44666  12
   1  -9   4 20.8138 1.42397  10
  -1   9  -4 20.2855 2.69874   6
  -1   9  -4 17.2922 2.74858   3
   1  -9   4 22.3524 1.80673  14
   1  -9   4 23.1653 3.15442  13
  -1   9  -4 19.6065 3.33637  16
  -1   9  -5 269.518 7.27958   6
   1  -9   5 251.749 4.79465  10
  -1   9  -5 273.073 7.51002   3
   1  -9   5 251.794 5.51445  11
   1  -9   5 240.574 5.46817  12
   1  -9   5 259.927 7.41568  13
   1  -9   5 245.179 5.11220  14
   1  -9   6 125.065 3.91520  11
   1  -9   6 122.110 3.46785  10
   1  -9   6 126.256 5.49853  13
   1  -9   6 126.954 3.64421  14
   1  -9   6 106.600 3.44940   8
   1  -9   6 109.821 3.27326  12
  -1   9  -6 127.901 5.22884   6
   1  -9   7 49.3777 2.72367  10
   1  -9   7 43.3003 2.24788   8
   1  -9   7 49.0137 4.26715  13
   1  -9   7 49.6836 2.64156  14
   1  -9   7 37.9517 1.83811  12
   1  -9   7 48.9477 2.95730  11
   1  -9   8 62.5849 2.98288  14
   1  -9   8 59.0119 4.43553  13
   1  -9   8 60.6856 3.24216  11
   1  -9   8 52.0898 2.17222   8
   1  -9   9 14.5620 2.63970  11
   1  -9   9 16.3863 2.40066  14
   1  -9   9 13.7208 3.70259  13
   1  -9   9 18.2557 3.19651   2
   1  -9  10 5.37728 2.65910  11
   1  -9  10 12.5235 3.37199   2
   1  -9  10 12.6601 3.84001  13
   1  -9  10 11.3677 2.60127  14
   1  -9  11 83.9242 5.18101   2
   1  -9  11 63.7738 5.23412  13
   1  -8 -17 46.2740 4.98497  12
  -1   8  17 45.2281 4.78003   2
  -1   8  17 40.4625 5.54435  11
   1  -8 -16 384.485 10.6150  12
  -1   8  16 429.815 10.8401   2
  -1   8  16 406.499 11.4680  11
   1  -8 -15 586.260 13.2968  12
  -1   8  15 661.779 13.5595   2
  -1   8  15 593.300 14.0359  11
  -1   8  14 237.678 7.48320   2
   1  -8 -14 231.238 7.67485  12
   1  -8 -13 17.1501 3.26049  13
   1  -8 -13 17.0941 1.69017   1
  -1   8  13 12.1012 3.02252   2
   1  -8 -13 16.1057 3.56036  12
   1  -8 -12 73.3180 4.31584  13
   1  -8 -12 75.5246 4.72520  12
   1  -8 -12 66.5193 2.23425   1
  -1   8  12 73.7496 4.20267   2
   1  -8 -11 647.506 12.0763  13
  -1   8  11 616.769 11.3307  10
   1  -8 -11 625.377 12.7697  12
   1  -8 -11 568.374 8.56776   1
  -1   8  11 654.987 12.0298   2
  -1   8  10 811.982 15.0998  11
   1  -8 -10 861.265 14.8970  13
  -1   8  10 854.736 14.0002  10
   1  -8 -10 859.302 15.7001  12
   1  -8 -10 815.130 11.2265   1
  -1   8  10 879.804 14.6273   2
  -1   8   9 391.446 8.33146  13
   1  -8  -9 374.699 8.40203  13
  -1   8   9 366.674 8.62557  11
  -1   8   9 402.396 9.62400   4
  -1   8   9 372.213 7.65798  10
  -1   8   9 394.141 8.23145   2
   1  -8  -9 398.869 8.12390   2
   1  -8  -9 353.739 5.31112   1
   1  -8  -8 1.37451 1.93516  13
  -1   8   8 3.38532 2.34191  13
  -1   8   8 4.95097 2.70611   4
   1  -8  -8 2.67881 2.75807  11
  -1   8   8 1.73524 2.14113  11
  -1   8   8 2.82672 1.91125  10
   1  -8  -8 3.95495 1.98011   2
  -1   8   8 4.45850 1.79697   2
  -1   8   7 23.7538 2.70250  13
   1  -8  -7 19.8825 2.40014  13
   1  -8  -7 19.0776 2.77559  12
   1  -8  -7 21.7803 2.92531  11
  -1   8   7 20.3964 2.44816  11
  -1   8   7 21.4038 2.07734  10
  -1   8   7 20.5112 2.14559   2
   1  -8  -7 21.0150 2.22356   2
  -1   8   7 20.7654 2.09362  16
  -1   8   7 23.8777 3.10020   4
  -1   8   6 85.4352 3.67380  13
   1  -8  -6 75.8860 3.97320  12
   1  -8  -6 71.6936 3.54980  11
  -1   8   6 77.4218 3.29081  16
   1  -8  -6 65.9198 1.71634   9
  -1   8   6 63.3862 2.56196  10
   1  -8  -6 63.4460 2.92865   2
  -1   8   6 56.5204 2.82633   2
   1  -8  -6 57.2928 1.59915   1
  -1   8   6 65.9526 3.83019   4
  -1   8   5 365.586 7.44390  13
  -1   8   5 346.937 7.08641   3
   1  -8  -5 343.336 6.74774   2
   1  -8  -5 342.314 8.37672  12
   1  -8  -5 343.102 7.19679  11
   1  -8  -5 355.458 6.90941  15
  -1   8   5 341.363 7.47623  16
   1  -8  -5 330.103 5.47517   9
  -1   8   5 327.069 5.74312  10
  -1   8   5 356.276 8.04185   4
   1  -8  -5 312.180 5.25087   1
  -1   8   4 169.049 4.59444   3
   1  -8  -4 172.222 4.38934   2
   1  -8  -4 175.052 5.70370  12
   1  -8  -4 162.911 4.70720  11
  -1   8   4 163.453 3.17594  10
   1  -8  -4 188.446 4.92017  15
  -1   8   4 167.862 5.29147  16
   1  -8  -4 167.638 3.75948   9
   1  -8  -4 158.118 3.44449   1
  -1   8   4 179.353 4.16317  14
  -1   8   4 183.232 5.03577  13
   1  -8  -3 119.728 3.05310   1
   1  -8  -3 118.519 4.16843  15
  -1   8   3 107.176 4.43466  16
   1  -8  -3 119.673 3.33044   9
  -1   8   3 115.046 3.19050  14
  -1   8   3 114.112 4.11246  13
   1  -8  -3 110.648 3.90051  13
   1  -8  -3 111.772 4.51427  12
   1  -8  -3 116.561 3.67651  11
  -1   8   3 105.819 1.89780  10
  -1   8   3 120.621 4.05875   4
  -1   8   3 114.021 3.75399   3
   1  -8  -3 122.487 3.60576   2
  -1   8   2 42.0487 3.28365  16
   1  -8  -2 43.0891 2.48440   9
   1  -8  -2 43.3670 2.20136   1
  -1   8   2 43.9343 2.94800  13
  -1   8   2 39.7243 2.00448  14
   1  -8  -2 36.4261 2.55051  13
   1  -8  -2 40.5833 3.10444  12
   1  -8  -2 43.1593 2.43452  11
  -1   8   2 42.9526 2.46416   3
  -1   8   2 42.6176 2.58111   4
   1  -8  -2 44.6908 2.40820   2
  -1   8   1 264.126 7.34576  16
   1  -8  -1 277.541 6.13309   9
   1  -8  -1 288.661 5.87838   1
  -1   8   1 271.768 5.08080  14
   1  -8  -1 252.850 6.41782  13
   1  -8  -1 261.237 6.89212  12
   1  -8  -1 284.438 5.61248  11
  -1   8   1 289.355 6.29822   3
  -1   8   1 292.543 5.55130   4
   1  -8  -1 298.030 5.92879   2
   1  -8   0 138.501 4.11053   1
  -1   8   0 105.960 2.88417  14
   1  -8   0 111.506 4.10803  13
  -1   8   0 125.342 3.81785   7
   1  -8   0 116.588 4.38462  12
   1  -8   0 123.867 3.43584  11
  -1   8   0 129.900 2.90972   4
  -1   8   0 129.921 4.09218   3
   1  -8   0 125.576 4.15244   9
  -1   8   0 115.709 4.92265  16
   1  -8   0 134.257 3.93763   3
  -1   8  -1 57.8244 3.84543  16
  -1   8  -1 55.1299 2.05676  14
   1  -8   1 59.8479 3.30404   9
  -1   8  -1 57.8289 2.74607   7
   1  -8   1 53.8864 3.16267  12
  -1   8  -1 46.8436 1.29596   4
  -1   8  -1 54.7194 2.91012   3
   1  -8   1 53.9410 3.15411  13
   1  -8   1 51.0850 3.00710   1
   1  -8   1 53.0949 2.75105   3
  -1   8  -2 215.734 6.76928  16
  -1   8  -2 220.915 4.38503  14
   1  -8   2 240.255 6.19229   9
  -1   8  -2 231.420 5.96929   3
   1  -8   2 227.503 6.15801  13
  -1   8  -2 221.749 5.59534   7
   1  -8   2 229.672 5.74022  12
   1  -8   2 228.675 5.63515   5
   1  -8   2 218.265 5.92691   1
   1  -8   2 241.659 5.69218   3
   1  -8   3 409.874 8.83831  13
   1  -8   3 400.309 6.67950  14
  -1   8  -3 409.586 8.37632   7
   1  -8   3 404.393 7.91517  12
   1  -8   3 423.382 8.31592   5
   1  -8   3 389.227 6.05188  10
  -1   8  -3 415.071 8.69066   3
   1  -8   3 434.669 8.33218   3
   1  -8   3 426.927 8.88266   9
  -1   8  -3 401.190 9.70303  16
   1  -8   3 417.348 8.79250   1
   1  -8   4 314.483 7.72838  13
   1  -8   4 302.602 5.68904  14
  -1   8  -4 320.717 7.39779   7
   1  -8   4 305.531 6.34596  12
  -1   8  -4 314.717 7.55130   6
   1  -8   4 345.004 7.40733   5
   1  -8   4 308.763 5.33628  10
  -1   8  -4 334.171 7.73781   3
   1  -8   4 334.297 7.23296   3
   1  -8   4 333.213 7.84348   9
   1  -8   4 333.266 7.87490   1
  -1   8  -4 290.255 8.28918  16
  -1   8  -5 51.1104 3.26556   6
   1  -8   5 56.9363 2.31007  10
  -1   8  -5 51.2055 3.56309   3
   1  -8   5 52.9404 2.68584  11
   1  -8   5 52.3631 2.46972  12
   1  -8   5 52.0385 2.33272  14
   1  -8   5 47.2248 3.52188  13
   1  -8   6 0.76151 1.85945  11
   1  -8   6 0.45303 1.64635  10
   1  -8   6-0.31994 1.58046  14
   1  -8   6 0.13152 2.45191  13
   1  -8   6-0.80406 1.47156   8
   1  -8   6 1.03472 1.39176  12
  -1   8  -6-0.06283 2.23212   6
   1  -8   7 54.3140 2.75881  10
   1  -8   7 49.0118 2.61494  14
   1  -8   7 50.7463 3.91250  13
   1  -8   7 44.8734 2.14867   8
   1  -8   7 40.9628 1.64720  12
   1  -8   7 52.8390 2.93019  11
   1  -8   8 69.7461 3.25108  10
   1  -8   8 64.0560 3.09820  14
   1  -8   8 64.7040 4.28688  13
   1  -8   8 54.9714 2.07069   8
   1  -8   8 68.8167 3.81685   2
   1  -8   8 62.1719 3.23711  11
   1  -8   9 5.25638 3.19349  13
   1  -8   9 7.25175 2.27768  14
   1  -8   9 12.5044 2.85501   2
   1  -8   9 13.9134 2.47620  10
   1  -8   9 8.66605 2.42257  11
   1  -8  10-4.46876 3.50704  13
   1  -8  10-0.72466 2.38037  14
   1  -8  10-1.36406 2.50036  11
   1  -8  10-1.93489 2.90197   2
   1  -8  11-2.28412 2.76715  14
   1  -8  11-1.46209 3.10667   2
   1  -8  11-5.34852 2.89589  11
   1  -8  12-6.09142 3.80836   2
   1  -7 -17 1.10776 4.05682  12
  -1   7  17 6.48713 4.57605  11
  -1   7  17 8.06519 3.90332   2
  -1   7  16 42.4073 5.15636  11
   1  -7 -16 40.9073 4.38451  12
  -1   7  16 49.9713 4.63404   2
  -1   7  15 50.9532 5.00646  11
   1  -7 -15 52.3497 3.01008   1
  -1   7  15 59.2176 4.52594   2
   1  -7 -15 45.2057 4.41599  12
   1  -7 -14 5.35949 2.06155   1
  -1   7  14 4.15719 2.89799   2
  -1   7  14 7.10215 3.79329  11
   1  -7 -14 5.15199 3.32195  12
   1  -7 -13 10.2328 1.92067   1
  -1   7  13 7.93154 3.03170   2
   1  -7 -13 7.60420 3.13809  12
  -1   7  13 9.40571 3.36872  11
  -1   7  12 33.7227 3.68624  11
   1  -7 -12 31.1261 3.30476  13
   1  -7 -12 36.7929 3.55798  12
   1  -7 -12 38.1189 2.17444   1
  -1   7  12 30.7124 3.23146   2
   1  -7 -11 274.303 7.16259  13
  -1   7  11 279.115 6.99901  10
   1  -7 -11 265.037 7.59230  12
   1  -7 -11 265.234 5.15723   1
  -1   7  11 283.878 7.19486   2
  -1   7  10 260.127 6.58997  13
   1  -7 -10 250.683 6.66912  13
  -1   7  10 257.046 7.45654  12
  -1   7  10 257.066 6.45679  10
   1  -7 -10 249.303 7.23827  12
   1  -7 -10 239.479 4.70115   1
   1  -7 -10 264.247 6.51610   2
  -1   7  10 259.191 6.58216   2
   1  -7  -9 130.069 5.05112  11
   1  -7  -9 127.725 4.56543  13
  -1   7   9 128.918 5.34222  12
  -1   7   9 126.283 4.57518  13
  -1   7   9 131.679 4.43450  10
  -1   7   9 131.778 4.46806   2
   1  -7  -9 131.480 2.94345   1
   1  -7  -9 136.608 4.46725   2
  -1   7   9 143.615 5.64770   4
  -1   7   8 6.57251 1.75272   2
  -1   7   8 6.65858 2.19610  13
   1  -7  -8 6.40123 2.00143  13
  -1   7   8 5.24522 2.70641  12
   1  -7  -8 7.18188 2.54436  11
  -1   7   8 8.45989 2.03396  10
  -1   7   8 9.50578 2.73185   4
   1  -7  -8 8.39223 1.89016   2
  -1   7   7 10.9051 2.30095  13
   1  -7  -7 9.01522 1.98978  13
  -1   7   7 13.1658 2.84198  12
   1  -7  -7 14.2830 2.55137  11
  -1   7   7 11.6277 2.09212  11
   1  -7  -7 13.6553 1.54967  15
  -1   7   7 11.1580 1.50557  16
  -1   7   7 9.09141 1.89871  10
  -1   7   7 12.0716 1.79657   2
   1  -7  -7 12.3109 1.91667   2
  -1   7   7 11.8946 2.65944   4
  -1   7   6 277.672 7.05231  12
  -1   7   6 266.344 6.11965  13
   1  -7  -6 256.900 6.83955  12
   1  -7  -6 264.453 6.20764  11
  -1   7   6 253.505 5.96412  11
   1  -7  -6 268.131 5.13073  15
  -1   7   6 265.824 5.57393  16
   1  -7  -6 245.033 5.58968   2
  -1   7   6 245.993 5.74722   2
  -1   7   6 255.990 6.95106   4
   1  -7  -5 557.196 9.84172  11
   1  -7  -5 546.637 9.18384  15
  -1   7   5 563.681 9.85731  16
   1  -7  -5 547.632 7.82903   9
  -1   7   5 594.539 10.0053  13
  -1   7   5 549.099 9.66031   2
   1  -7  -5 555.543 9.40248   2
   1  -7  -5 584.069 11.1055  12
   1  -7  -4 305.106 7.33360  12
   1  -7  -4 302.265 6.34481  11
  -1   7   4 305.148 6.84720  16
   1  -7  -4 321.885 6.22009  15
   1  -7  -4 302.643 5.11967   9
  -1   7   4 315.146 6.57025  13
   1  -7  -4 291.299 4.87739   1
   1  -7  -4 310.702 6.02243   2
  -1   7   4 302.829 6.21982   3
   1  -7  -3 4.00485 1.04408   1
   1  -7  -3-0.36590 0.59700  13
   1  -7  -3 3.98671 1.96442  12
   1  -7  -3 3.56789 1.71348  11
  -1   7   3 3.91496 1.88793  16
   1  -7  -3 1.95438 1.80927  15
  -1   7   3 3.41680 0.82302  10
   1  -7  -3 6.76940 1.39492   9
  -1   7   3 2.28867 1.25754  14
  -1   7   3 3.47171 1.90521  13
  -1   7   3 3.90135 1.82354   4
   1  -7  -3 3.53130 1.35164   2
  -1   7   3 2.36566 1.34855   3
   1  -7  -2 9.56493 1.35188   1
  -1   7   2 11.5002 2.08031  13
  -1   7   2 9.94393 1.31918  14
   1  -7  -2 0.24312 0.56396  13
   1  -7  -2 7.75071 1.99818  12
   1  -7  -2 10.6869 1.75627  11
  -1   7   2 8.68623 1.77182   4
   1  -7  -2 12.7948 1.69887   9
  -1   7   2 9.53277 1.54412   3
   1  -7  -2 10.5357 1.49626   2
  -1   7   2 9.70389 2.14050  16
   1  -7  -2 9.80555 2.19675  15
   1  -7  -1 7.37858 2.22347  15
  -1   7   1 7.09121 2.20179  16
   1  -7  -1 9.75621 1.79999   9
  -1   7   1 5.80789 1.19997  14
   1  -7  -1-0.04141 0.79664  13
   1  -7  -1 5.31466 1.96160  12
  -1   7   1 7.87904 1.53580   4
   1  -7  -1 7.65757 1.58168  11
   1  -7  -1 10.3710 1.50776   2
  -1   7   1 9.24387 1.50721   3
   1  -7  -1 10.0103 1.50791   1
   1  -7   0 1.59295 2.43970  15
  -1   7   0 3.69015 2.15707  16
   1  -7   0 4.36903 1.90342   9
  -1   7   0 6.30105 1.51514   3
  -1   7   0 2.91887 1.08082  14
   1  -7   0 2.95608 1.54678  13
   1  -7   0 3.16501 1.91471  12
  -1   7   0 6.37014 1.12845   4
   1  -7   0 5.30726 1.44607  11
   1  -7   0 7.60970 1.45391   3
   1  -7   0 9.28526 1.69154   1
   1  -7   1 171.574 4.70026  13
   1  -7   1 166.151 4.26351   3
   1  -7   1 151.521 4.64500  12
  -1   7  -1 157.872 2.65919   4
  -1   7  -1 168.007 4.48434   3
   1  -7   1 174.790 4.78606   9
   1  -7   1 155.833 4.37471   1
  -1   7  -1 172.041 5.56003  16
  -1   7  -1 154.370 3.34734  14
  -1   7  -2 216.092 4.08400  14
  -1   7  -2 217.995 6.41267  16
   1  -7   2 228.020 5.78548   9
  -1   7  -2 211.598 5.39195   3
   1  -7   2 221.980 5.59859  13
   1  -7   2 208.034 3.99077  14
  -1   7  -2 210.412 5.15020   7
   1  -7   2 219.518 5.25307  12
   1  -7   2 217.011 5.15331   5
   1  -7   2 206.163 3.42235  10
   1  -7   2 218.883 5.52487   1
   1  -7   2 231.764 5.20923   3
   1  -7   3 163.283 3.48969  14
   1  -7   3 163.106 4.98315  13
  -1   7  -3 167.805 4.65560   7
   1  -7   3 160.627 4.29555  12
   1  -7   3 165.792 4.65495   5
   1  -7   3 163.517 3.19656  10
   1  -7   3 170.599 4.53338   3
  -1   7  -3 167.816 4.84815   3
   1  -7   3 172.766 5.23194   9
  -1   7  -3 160.812 5.57483  16
   1  -7   3 171.088 5.15192   1
   1  -7   4 244.428 4.73477  14
   1  -7   4 251.811 6.44993  13
   1  -7   4 242.003 5.15878  12
   1  -7   4 262.648 6.11790   5
  -1   7  -4 217.717 5.95935   6
   1  -7   4 238.172 4.61583  10
  -1   7  -4 242.807 6.05188   7
  -1   7  -4 258.808 6.42061   3
   1  -7   4 258.655 5.95109   3
   1  -7   4 259.853 6.65052   1
   1  -7   4 265.140 6.62655   9
   1  -7   5 186.345 5.82584   1
   1  -7   5 168.720 3.94603  12
   1  -7   5 176.042 4.38997  11
  -1   7  -5 176.896 5.30207   6
   1  -7   5 191.961 5.28837   5
   1  -7   5 175.836 4.00973  10
   1  -7   5 196.069 5.25965   3
  -1   7  -5 184.311 5.58406   3
   1  -7   5 166.210 3.91578  14
   1  -7   5 163.214 5.41248  13
   1  -7   5 191.311 5.75813   9
   1  -7   6 36.9138 2.43730  11
   1  -7   6 35.7844 2.25187  10
  -1   7  -6 29.6839 3.25645  16
   1  -7   6 29.8535 1.77758   8
   1  -7   6 29.8830 3.12576  13
   1  -7   6 33.3664 2.09104  14
   1  -7   6 32.7420 1.61013  12
   1  -7   7 500.050 8.21358  11
   1  -7   7 500.438 8.04528  10
   1  -7   7 443.169 6.70126   8
   1  -7   7 469.771 7.76590  14
   1  -7   8 544.976 9.54005  10
   1  -7   8 510.906 9.26386  14
   1  -7   8 493.518 7.59747   8
   1  -7   8 570.477 10.6337   2
   1  -7   8 546.275 9.65284  11
   1  -7   9 274.393 6.49814  14
   1  -7   9 292.893 6.78452  11
   1  -7   9 321.930 7.80837   2
   1  -7   9 294.336 6.74677  10
   1  -7  10 30.5307 2.85768  14
   1  -7  10 31.7600 2.98787  11
   1  -7  10 33.4849 3.38222   2
   1  -7  11 29.9344 3.22037  14
   1  -7  11 35.3241 3.38948  11
   1  -7  11 39.6498 3.89910   2
   1  -7  12 202.546 6.39498  14
   1  -7  12 220.015 6.44234  11
   1  -7  13 248.141 7.35565  14
   1  -7  13 288.176 8.66529   2
   1  -7  13 254.998 7.11066  11
   1  -6 -17-0.21734 3.68086  12
  -1   6  17 3.94427 4.61040  11
  -1   6  17 2.69883 3.61123   2
   1  -6 -16 1.15330 3.32269  12
  -1   6  16 0.57941 4.10412  11
   1  -6 -16 2.74584 2.55017   1
  -1   6  16 2.29034 3.38581   2
  -1   6  15 13.6167 3.95733  11
   1  -6 -15 14.4059 3.49258  12
   1  -6 -15 14.7588 2.55517   1
  -1   6  15 16.5353 3.34923   2
  -1   6  14 243.694 8.16358  11
   1  -6 -14 262.314 7.63677  12
   1  -6 -14 252.916 6.02342   1
  -1   6  14 273.155 7.78429   2
  -1   6  13 252.894 8.05187  11
   1  -6 -13 260.382 7.47351  12
   1  -6 -13 281.659 6.07025   1
  -1   6  13 296.075 7.76116   2
  -1   6  12 50.7648 4.02607  11
  -1   6  12 57.1170 3.68479   2
   1  -6 -12 61.3922 2.75946   1
   1  -6 -12 49.5324 3.61869  12
   1  -6 -11 31.2130 3.11441  12
  -1   6  11 34.1159 3.18882  10
  -1   6  11 29.7852 3.27264  11
  -1   6  11 36.4008 3.02070   2
   1  -6 -11 37.3930 2.21089   1
  -1   6  11 32.4870 3.57059  12
  -1   6  11 33.0149 3.09809  13
   1  -6 -11 27.3015 2.90117  13
   1  -6 -10 18.3423 2.62022  12
  -1   6  10 14.0945 3.00528  12
  -1   6  10 17.7199 2.70511  10
  -1   6  10 16.6643 2.26462   2
   1  -6 -10 16.9257 2.40885   2
   1  -6 -10 19.5946 1.81245   1
  -1   6  10 13.2538 2.52732  13
   1  -6 -10 11.5675 2.24371  13
   1  -6 -10 12.4067 3.00109  11
  -1   6  10 13.0073 2.64023  11
   1  -6  -9 242.558 6.52210  11
  -1   6   9 252.050 6.03294  13
   1  -6  -9 228.157 5.91947  13
  -1   6   9 238.987 6.77411  12
  -1   6   9 231.129 5.96620   2
   1  -6  -9 228.113 4.56715   1
   1  -6  -9 251.141 5.98422   2
   1  -6  -9 233.430 6.57000  12
   1  -6  -8 591.244 10.8266  11
   1  -6  -8 578.411 8.02710  15
   1  -6  -8 580.195 10.4809  13
  -1   6   8 579.930 11.2938  12
  -1   6   8 587.324 10.2736  13
  -1   6   8 546.784 10.2117   2
   1  -6  -8 589.494 10.2198   2
  -1   6   8 579.930 11.7207   4
   1  -6  -7 334.954 5.42685  15
  -1   6   7 349.254 7.07401  13
  -1   6   7 345.549 7.93863  12
   1  -6  -7 320.703 7.08299  13
  -1   6   7 345.847 7.02321   2
   1  -6  -7 384.682 7.08022   2
   1  -6  -7 345.042 7.41833  11
  -1   6   7 373.359 8.46078   4
  -1   6   6 2.58459 2.25017  12
   1  -6  -6 0.36710 1.08809  12
   1  -6  -6 3.25972 1.96539  11
   1  -6  -6 2.79836 1.17740  15
  -1   6   6 2.08214 1.20878  16
  -1   6   6 1.98610 1.76419  13
  -1   6   6 2.72818 1.33818   2
   1  -6  -6 2.45826 1.49831   2
  -1   6   6 3.98792 2.17251   4
  -1   6   5 1.40698 1.42224  16
   1  -6  -5 1.44337 1.31735  15
  -1   6   5-0.04606 2.24078  12
   1  -6  -5 1.01223 1.34961   2
  -1   6   5 0.57956 1.16766   2
   1  -6  -5 1.03471 1.86518  11
  -1   6   5 1.01454 1.62950  13
   1  -6  -4 50.7055 2.59581  11
  -1   6   4 45.1462 2.53965  13
   1  -6  -4 51.9528 2.24417   2
  -1   6   4 52.4635 2.27816   2
  -1   6   4 46.6891 2.56570  16
   1  -6  -4 46.5548 2.17250  15
  -1   6   4 51.0625 2.91851   4
   1  -6  -3 40.0895 2.62621  12
   1  -6  -3 38.6017 2.18406  11
  -1   6   3 34.0159 2.34744  13
  -1   6   3 34.9519 1.95605   3
   1  -6  -3 39.7735 1.96042   2
   1  -6  -3 36.9029 1.63326   9
  -1   6   3 35.5106 2.52174   4
   1  -6  -3 36.0744 2.21821  15
  -1   6   3 37.6128 2.54107  16
   1  -6  -2 251.324 5.53975  15
  -1   6   2 249.482 6.03278  16
   1  -6  -2 249.526 4.84999   9
  -1   6   2 262.445 5.52560  13
  -1   6   2 264.241 4.55697  14
  -1   6   2 243.468 5.16666   3
   1  -6  -2 243.317 4.93931   2
   1  -6  -2 248.599 6.04813  12
   1  -6  -2 252.577 5.01952  11
  -1   6   2 241.479 5.41063   4
   1  -6  -2 239.559 4.41395   1
  -1   6   1 7.14805 1.07221  14
   1  -6  -1 8.94876 1.27969   2
   1  -6  -1 10.2616 1.32188   3
   1  -6  -1 7.02031 1.84002  12
  -1   6   1 11.0669 1.52955   4
   1  -6  -1 9.49776 1.42958  11
   1  -6  -1 12.5670 1.63846   9
   1  -6  -1 9.49918 1.95320  15
  -1   6   1 10.8229 2.09857  16
  -1   6   1 9.15600 1.31527   3
   1  -6  -1 9.08027 1.26101   1
  -1   6   0 0.35199 0.88941  14
   1  -6   0 0.44053 1.56570  12
  -1   6   0 0.87938 1.13298   3
   1  -6   0 1.24862 1.12382   3
   1  -6   0 0.50810 1.55089   9
   1  -6   0 0.54606 1.98573  15
  -1   6   0 1.10457 1.80003  16
   1  -6   0 1.38772 1.29559   1
   1  -6   1 110.312 3.52509  13
   1  -6   1 100.744 3.08337   3
   1  -6   1 96.9769 3.44874  12
  -1   6  -1 98.4713 1.87174   4
  -1   6  -1 100.981 3.23734   3
   1  -6   1 112.340 3.66474   9
  -1   6  -1 104.289 2.38204  14
  -1   6  -1 110.228 4.24036  16
   1  -6   1 99.3500 3.23549   1
   1  -6   2 228.318 4.57470   1
   1  -6   2 198.558 4.10806  12
   1  -6   2 224.368 4.26763   5
   1  -6   2 212.174 2.47117  10
  -1   6  -2 214.576 4.45641   3
   1  -6   2 233.895 4.23301   3
   1  -6   2 226.443 4.84542   9
  -1   6  -2 216.156 2.98179  14
   1  -6   2 215.852 4.62984  13
   1  -6   2 206.973 2.84903  14
   1  -6   3 37.9196 1.60823  14
   1  -6   3 40.8252 2.54749  13
  -1   6  -3 39.6100 2.28499   7
   1  -6   3 35.4088 2.09343  12
   1  -6   3 39.9058 2.41812   5
   1  -6   3 35.0609 1.56472  10
  -1   6  -3 38.3082 2.35584   3
   1  -6   3 41.0208 2.23950   3
   1  -6   3 44.8947 2.87451   9
  -1   6  -3 9.41163 1.81092  16
   1  -6   3 44.5210 2.77958   1
   1  -6   4 25.0743 2.30351  13
   1  -6   4 25.3615 1.52066  14
  -1   6  -4 26.2941 2.15299   7
   1  -6   4 26.1940 1.79759  12
   1  -6   4 28.4283 2.27745   5
   1  -6   4 24.0640 1.61864  10
   1  -6   4 31.3652 2.23883   3
   1  -6   4 28.4652 2.72991   9
  -1   6  -4 24.6099 2.75373  15
   1  -6   4 30.7301 2.71489   1
   1  -6   5 75.3332 3.75018   1
   1  -6   5 66.0018 2.66217  11
   1  -6   5 66.1613 2.12970  12
  -1   6  -5 65.6327 3.12429   6
   1  -6   5 72.2719 3.23534   5
   1  -6   5 65.5858 2.50798  10
   1  -6   5 73.4526 3.18924   3
   1  -6   5 73.4560 3.64115   9
   1  -6   5 63.3386 2.31023  14
  -1   6  -5 52.2001 3.66926  15
   1  -6   6 4.52035 2.31172   1
   1  -6   6 7.36244 0.98537  12
   1  -6   6 8.78090 1.72298  11
   1  -6   6 7.94301 1.69793  10
   1  -6   6 8.46573 2.06671   3
   1  -6   6 7.93800 1.17530   8
   1  -6   6 7.32034 2.36889   9
   1  -6   6 9.95946 1.49581  14
  -1   6  -6 7.24501 2.42263  16
   1  -6   6 9.64223 2.18792   5
   1  -6   7 594.105 11.4260   1
   1  -6   7 567.137 9.81004  11
   1  -6   7 571.454 9.72169  10
   1  -6   7 586.357 10.7453   3
   1  -6   7 537.751 8.27061   8
   1  -6   7 544.852 9.48408  14
   1  -6   7 601.789 10.8664   7
   1  -6   8 596.212 10.2727  10
   1  -6   8 619.040 11.1041   2
   1  -6   8 556.524 8.04999   8
   1  -6   8 567.313 10.0582  14
   1  -6   8 603.413 10.4166  11
   1  -6   9 285.527 6.72974  10
   1  -6   9 285.550 6.68890  14
   1  -6   9 312.991 7.53741   2
   1  -6   9 282.983 6.76884  11
   1  -6  10 98.6954 4.26524  10
   1  -6  10 90.8908 4.06676  14
   1  -6  10 99.2391 4.29803  11
   1  -6  10 111.018 4.77530   2
   1  -6  11 1.78938 2.60598  14
   1  -6  11 5.72041 2.74373  11
   1  -6  11 1.69381 2.77921   2
   1  -6  12 410.769 9.60016  14
   1  -6  12 447.620 9.59299  11
   1  -6  13 675.398 13.7150  14
   1  -6  13 741.518 13.5823  11
   1  -6  14 299.826 8.56637  14
   1  -6  14 323.376 8.39852  11
   1  -5 -17 38.5663 4.19644  12
  -1   5  17 36.6239 5.27542  11
  -1   5  17 40.1283 4.43059   2
   1  -5 -17 34.9469 3.52546   1
   1  -5 -16 8.00491 3.35482  12
  -1   5  16 11.2382 4.25769  11
  -1   5  16 5.60031 3.27560   2
   1  -5 -16 9.18359 2.82799   1
   1  -5 -15 0.43801 2.43568   1
  -1   5  15 3.40312 3.82109  11
   1  -5 -15 2.06841 2.82483  12
  -1   5  15 4.78260 3.01788   2
   1  -5 -15 3.56624 2.40903   8
   1  -5 -14 103.557 4.14348   1
  -1   5  14 101.270 5.59704  11
   1  -5 -14 117.408 5.00779  12
  -1   5  14 106.157 5.05477   2
   1  -5 -14 110.505 4.21430   8
  -1   5  13 171.279 5.89868   2
  -1   5  13 145.438 6.15364  11
   1  -5 -13 162.538 4.78441   1
   1  -5 -13 149.858 5.51596  12
   1  -5 -12 105.369 4.50543  12
  -1   5  12 100.922 4.95385  11
  -1   5  12 109.381 4.53534   2
   1  -5 -12 117.929 3.86786   1
  -1   5  12 95.2364 4.76493  12
   1  -5 -11 0.96583 2.16426  12
  -1   5  11 1.61857 2.74862  12
  -1   5  11 4.42321 2.53146  11
   1  -5 -11 1.76993 0.74930  15
  -1   5  11 1.85944 2.68015  10
  -1   5  11 0.90599 2.03441   2
   1  -5 -11 2.64282 2.13688   2
   1  -5 -11 2.41494 1.77951   1
  -1   5  11 1.08686 2.31089  13
   1  -5 -10 85.0735 3.67109  13
  -1   5  10 82.1254 4.21011  12
  -1   5  10 85.2751 3.71167  13
   1  -5 -10 84.3828 4.28512  11
  -1   5  10 76.8198 4.03329  11
   1  -5 -10 84.4841 1.76554  15
  -1   5  10 79.9099 3.63726   2
  -1   5  10 86.9982 4.44106   4
   1  -5 -10 85.7661 3.89161  12
   1  -5 -10 90.0062 3.72822   2
   1  -5 -10 79.9373 2.95460   1
   1  -5  -9 882.021 14.6282  11
  -1   5   9 799.068 14.5353  11
  -1   5   9 849.817 14.1595   2
   1  -5  -9 820.653 12.6520   1
   1  -5  -9 901.174 14.0066   2
   1  -5  -9 844.912 14.5662  12
  -1   5   9 880.553 13.8660  13
   1  -5  -9 879.283 14.1279  13
  -1   5   9 859.874 14.6781  12
  -1   5   8 1961.69 29.9005  11
   1  -5  -8 2155.65 30.0669  11
  -1   5   8 2116.44 29.6184   2
   1  -5  -8 2213.03 29.4589   2
   1  -5  -8 2097.47 30.2586  12
   1  -5  -8 2116.33 29.5768  13
  -1   5   8 2136.89 29.3483  13
  -1   5   8 2160.26 30.3543  12
   1  -5  -7 992.700 15.7104  11
   1  -5  -7 952.033 15.4021  13
  -1   5   7 1010.05 16.1341  12
  -1   5   7 1015.86 15.2533  13
   1  -5  -7 1078.25 15.3724   2
  -1   5   7 998.345 15.3969   2
  -1   5   6 21.5973 2.12747  13
  -1   5   6 21.3628 2.60993  12
  -1   5   6 14.6527 1.58301   2
   1  -5  -6 16.0519 1.71831   2
   1  -5  -6 18.2647 2.31821  11
  -1   5   5 1216.09 17.0735  13
  -1   5   5 1167.78 17.9524  12
  -1   5   5 1144.26 16.8426   2
   1  -5  -5 1153.81 16.7512   2
  -1   5   5 1173.69 16.2026  16
   1  -5  -5 1183.80 17.2108  11
   1  -5  -4 2879.47 37.7986  11
  -1   5   4 2757.05 37.4817   2
   1  -5  -4 2830.06 37.3323   2
  -1   5   4 2904.58 37.8515  13
  -1   5   4 2955.57 38.6762  12
  -1   5   4 2862.29 37.5515  16
   1  -5  -4 2837.50 36.8022  15
  -1   5   4 2880.20 38.9471   4
  -1   5   3 2328.94 30.4943  13
   1  -5  -3 2278.58 30.1899  11
  -1   5   3 2234.76 30.0013   2
   1  -5  -3 2250.72 29.8481   2
   1  -5  -3 2229.25 28.9231   9
   1  -5  -3 2365.06 31.4794  12
  -1   5   3 2275.99 30.7070  16
   1  -5  -3 2277.18 29.8166  15
  -1   5   3 2230.49 31.0848   4
  -1   5   2 1816.48 24.8209  13
   1  -5  -2 1805.33 24.2645   2
  -1   5   2 1822.68 24.4821   3
   1  -5  -2 1874.22 25.7094  12
   1  -5  -2 1841.19 24.4272  11
   1  -5  -2 1837.07 23.9097   9
  -1   5   2 1825.50 25.0128   4
  -1   5   2 1738.36 25.4193  16
   1  -5  -2 1791.84 24.5603  15
  -1   5   1 152.657 4.46388  16
   1  -5  -1 157.198 4.00830  15
   1  -5  -1 148.655 3.56437   9
  -1   5   1 137.331 3.48340   3
  -1   5   1 166.759 3.00877  14
  -1   5   1 152.434 3.90286  13
  -1   5   1 159.733 4.13570  12
   1  -5  -1 171.683 4.32854  12
  -1   5   1 148.948 3.56563   4
   1  -5  -1 152.174 3.44342  11
  -1   5   1 154.043 2.34503  10
   1  -5  -1 144.828 3.30793   2
   1  -5  -1 150.768 3.41728   3
   1  -5  -1 145.568 3.18654   1
   1  -5   0 1202.89 17.3189  13
  -1   5   0 1202.85 15.9059  14
   1  -5   0 1285.34 16.9144   3
   1  -5   0 1165.25 17.6283  12
  -1   5   0 1242.64 16.1897   4
  -1   5   0 1123.91 16.8582   3
   1  -5   0 1274.42 17.2797   9
   1  -5   0 1154.31 17.5345  15
  -1   5   0 1201.09 18.3748  16
   1  -5   0 1181.37 16.7230   1
   1  -5   1 148.486 2.69152  14
   1  -5   1 146.853 3.84109  13
  -1   5  -1 135.018 3.55887   7
   1  -5   1 138.459 3.73025  12
  -1   5  -1 143.531 2.30886   4
   1  -5   1 147.332 2.43302  10
   1  -5   1 146.498 3.53572   3
   1  -5   1 156.382 4.10398   9
  -1   5  -1 154.717 4.63836  16
  -1   5  -1 143.524 2.73712  14
   1  -5   1 139.391 3.62284   1
   1  -5   2 29.9490 2.13018   1
   1  -5   2 26.6138 1.79188  12
   1  -5   2 31.3956 1.98679   5
   1  -5   2 30.1579 1.22348  10
   1  -5   2 30.5864 1.81578   3
   1  -5   2 33.8225 2.37791   9
   1  -5   2 32.0272 2.05723  13
   1  -5   2 27.0870 1.20669  14
   1  -5   3 1.92158 1.68645   1
   1  -5   3 1.81716 1.17408  12
   1  -5   3 1.76270 1.47468   5
   1  -5   3 2.19915 0.98074  10
   1  -5   3 1.44389 1.25545   3
   1  -5   3 2.58301 1.85711   9
   1  -5   3 1.09947 2.16317  15
   1  -5   3 2.03981 0.78457  14
   1  -5   3 2.12956 1.32117  13
   1  -5   4 23.2599 1.43944  12
   1  -5   4 21.7215 1.96186   5
   1  -5   4 20.6591 1.51832  10
   1  -5   4 21.7714 1.90940   3
   1  -5   4 23.7684 2.37401   9
   1  -5   4 21.9718 1.35142  14
   1  -5   4 19.6616 2.22286   1
   1  -5   5 457.277 8.73639   1
   1  -5   5 397.028 7.27365  11
   1  -5   5 395.537 6.14196  12
  -1   5  -5 415.077 8.03979   6
   1  -5   5 436.994 8.05793   5
   1  -5   5 418.345 7.11023  10
   1  -5   5 445.050 8.04956   3
   1  -5   5 439.721 8.51084   9
   1  -5   5 385.488 6.51314   8
   1  -5   5 418.152 8.00122   7
   1  -5   5 382.712 6.81963  14
   1  -5   6 28.9926 2.51349   7
   1  -5   6 29.8013 2.64589   1
   1  -5   6 21.6574 0.90691  12
   1  -5   6 27.8575 2.05356  11
   1  -5   6 30.4624 2.07312  10
   1  -5   6 32.6719 2.44960   3
   1  -5   6 27.1906 1.37840   8
   1  -5   6 27.2486 2.79594   9
   1  -5   6 26.1809 1.88665  14
   1  -5   6 30.8366 2.51504   5
   1  -5   7 171.038 4.99272   7
   1  -5   7 158.288 4.40247  11
   1  -5   7 161.194 4.37889  10
   1  -5   7 170.229 5.00824   3
   1  -5   7 155.332 2.95876   4
   1  -5   7 168.335 5.29612   9
   1  -5   7 151.119 2.97806   8
  -1   5  -7 150.554 5.57265  15
   1  -5   7 151.192 4.13175  14
   1  -5   7 157.389 4.58526   2
  -1   5  -7 155.488 5.40239   1
   1  -5   7 165.795 5.32597   1
   1  -5   8 314.059 6.78231  11
   1  -5   8 314.440 6.73991  10
   1  -5   8 317.473 7.35776   7
   1  -5   8 282.955 4.42464   8
   1  -5   8 333.373 7.45960   3
   1  -5   8 299.294 5.07689   4
  -1   5  -8 335.164 8.30374   1
   1  -5   8 319.767 7.15030   2
   1  -5   8 307.263 6.57774  14
  -1   5  -8 316.425 8.28678  15
   1  -5   9 184.207 5.29868  10
   1  -5   9 170.129 5.08008  14
   1  -5   9 177.641 3.78063   4
   1  -5   9 198.766 5.70946   2
  -1   5  -9 202.702 6.56717   1
   1  -5   9 170.967 5.24937  11
   1  -5  10 39.2722 3.32338  10
   1  -5  10 46.0772 3.30818   2
   1  -5  10 41.7056 3.16723  14
   1  -5  10 44.2353 2.12275   4
   1  -5  10 39.9456 3.29212  11
   1  -5  11 6.78138 2.63212   2
   1  -5  11 3.02295 2.60635  14
   1  -5  11 4.95116 1.67617   4
   1  -5  11 3.45751 2.74477  11
   1  -5  12 167.989 5.92717  14
   1  -5  12 198.233 6.60117   2
   1  -5  12 181.577 5.96149  11
   1  -5  13 506.493 11.3962  14
   1  -5  13 555.873 11.3384  11
   1  -5  14 303.918 8.69754  14
   1  -5  14 315.943 8.50397  11
   1  -5  15 23.9323 4.17445  14
   1  -5  15 20.1871 3.94654  11
   1  -5  15 31.1511 4.26108   2
   1  -4 -17 32.4515 3.72107  12
  -1   4  17 35.1385 5.10261  11
   1  -4 -17 39.6571 4.35602   5
   1  -4 -17 30.7411 3.65390   1
   1  -4 -16 7.78634 3.10771  12
   1  -4 -16 9.82609 3.48448   5
   1  -4 -16 10.1719 3.06561   1
  -1   4  16 13.4902 4.30796  11
   1  -4 -15 23.9722 3.03008   1
   1  -4 -15 18.0151 3.04570  12
   1  -4 -15 20.3042 2.51359   8
  -1   4  15 21.4642 4.20277  11
   1  -4 -14-0.91309 2.49600   1
   1  -4 -14 1.95830 2.54356  12
   1  -4 -14 0.42359 2.01108   8
  -1   4  14-0.58089 3.42830  11
   1  -4 -13 3.16570 2.29285   1
  -1   4  13 3.19127 3.22157  11
  -1   4  13 4.35320 2.97336  12
   1  -4 -13 2.95316 2.32814  12
  -1   4  12 10.1020 3.15370  11
   1  -4 -12 11.3595 1.60941  15
   1  -4 -12 16.7682 2.31317   1
  -1   4  12 13.6201 2.70750  13
   1  -4 -12 11.5835 2.50480  12
  -1   4  12 12.1082 2.96992  12
   1  -4 -11 15.6607 2.36611  12
  -1   4  11 13.5205 2.83137  12
  -1   4  11 15.9165 2.92326  11
   1  -4 -11 14.5611 1.46935  15
   1  -4 -11 19.7760 2.20119   1
   1  -4 -11 18.8856 2.56040   2
  -1   4  11 12.3149 2.48908  13
  -1   4  11 17.6967 2.94954  10
  -1   4  11 19.5513 3.07992   4
  -1   4  10 0.32892 2.07908  13
  -1   4  10 0.19295 2.33838  12
   1  -4 -10 1.51389 1.79403  12
  -1   4  10 1.18369 1.88494   2
  -1   4  10-0.06036 2.23552  11
  -1   4  10 0.43129 2.26510   4
   1  -4 -10 1.38381 1.92704   2
   1  -4 -10 0.03676 1.61641   1
  -1   4   9 180.821 4.90249  13
  -1   4   9 187.698 5.36179  12
   1  -4  -9 176.880 4.89900  13
   1  -4  -9 180.070 5.09684  12
  -1   4   9 172.748 5.00097   2
  -1   4   9 165.245 5.34383  11
  -1   4   9 195.253 5.85512   4
   1  -4  -9 197.814 5.14035   2
   1  -4  -9 181.895 4.38016   1
   1  -4  -8 1390.59 20.1710  13
  -1   4   8 1420.31 20.7024  12
  -1   4   8 1394.26 19.9654  13
   1  -4  -8 1433.36 20.7379  12
  -1   4   8 1349.49 20.2151   2
   1  -4  -8 1438.57 20.7006  11
  -1   4   8 1301.43 20.6618  11
   1  -4  -8 1484.02 20.3074   2
   1  -4  -7 1168.48 17.8886  11
  -1   4   7 1157.09 17.5316   2
   1  -4  -7 1266.35 17.5994   2
  -1   4   7 1185.08 18.0821  12
  -1   4   7 1192.14 17.3840  13
   1  -4  -6 109.090 3.63229  11
  -1   4   6 114.620 3.30517   2
   1  -4  -6 121.510 3.32759   2
  -1   4   6 106.741 3.77159  12
  -1   4   6 110.449 3.28447  13
   1  -4  -5 537.790 9.01907  11
  -1   4   5 547.937 8.74240  13
  -1   4   5 519.428 8.57382   2
   1  -4  -5 519.179 8.59485   2
  -1   4   5 535.891 9.42343  12
  -1   4   4 2124.32 27.9350  16
   1  -4  -4 2132.94 28.8417  11
  -1   4   4 2162.39 28.7564  13
  -1   4   4 2111.23 28.4376   2
   1  -4  -4 2197.54 28.4135   2
  -1   4   4 2187.04 29.4753  12
   1  -4  -3 5455.20 69.4266  11
  -1   4   3 5453.21 69.3514  16
  -1   4   3 5528.29 70.0993  12
  -1   4   3 5617.31 69.5050  13
  -1   4   3 5387.34 69.1762   2
   1  -4  -3 5412.24 69.0374   2
  -1   4   3 5405.24 70.2853   4
   1  -4  -2 4974.98 63.7005   2
   1  -4  -2 5088.10 63.9757  11
  -1   4   2 5095.69 64.1683  13
   1  -4  -2 5063.52 63.1872   9
  -1   4   2 4859.86 64.5591  16
   1  -4  -2 4943.36 63.7592  15
  -1   4   2 5044.17 64.5351   4
   1  -4  -1 35.2024 1.98377  12
  -1   4   1 22.2238 1.51464   4
   1  -4  -1 22.8863 1.41851  11
  -1   4   1 23.5073 1.65872  13
   1  -4  -1 22.9427 1.45580   9
   1  -4  -1 19.3215 1.22919   2
  -1   4   1 21.9696 1.91227  16
   1  -4  -1 25.0428 1.76360  15
  -1   4   0 1969.40 27.3922  16
   1  -4   0 1999.77 26.3657   9
  -1   4   0 2050.27 25.2732  14
   1  -4   0 2013.56 26.4947  13
  -1   4   0 2080.51 26.4468  12
   1  -4   0 2031.33 26.7195  12
  -1   4   0 1981.74 25.4819   4
  -1   4   0 1940.70 24.9045  10
   1  -4   0 1855.96 25.8699   1
   1  -4   0 1970.78 26.0135   3
   1  -4   1 1951.88 26.1187  12
  -1   4  -1 1969.39 24.8615  14
   1  -4   1 2035.46 26.4270   9
   1  -4   1 1894.33 25.8460   3
  -1   4  -1 1941.08 24.8118  10
   1  -4   1 1963.72 24.7922  10
   1  -4   1 1952.54 24.8290  14
   1  -4   1 2001.19 26.2940  13
   1  -4   1 1859.57 25.8832   1
   1  -4   2 1318.39 19.6355   1
   1  -4   2 1370.78 19.2047  12
   1  -4   2 1420.54 19.6017   5
   1  -4   2 1409.84 18.5364  10
   1  -4   2 1405.59 19.5051   3
   1  -4   2 1497.68 20.2444   9
   1  -4   2 1439.10 20.3989  15
   1  -4   2 1503.35 20.8019  16
   1  -4   2 1425.83 18.3825  14
   1  -4   2 1446.82 19.9271  13
   1  -4   3 965.759 13.7714  12
   1  -4   3 1037.01 14.8201   5
   1  -4   3 1021.25 13.8164  10
   1  -4   3 1000.36 14.7294   3
   1  -4   3 1073.11 15.3652   9
   1  -4   3 1027.92 15.6611  15
   1  -4   3 1044.48 15.7813  16
   1  -4   3 963.681 13.5729  14
   1  -4   3 1004.75 15.0719   1
   1  -4   4 4.00479 1.56835   1
   1  -4   4 2.71620 0.82730  12
   1  -4   4 4.26917 1.46475   5
   1  -4   4 3.38943 1.11650  10
   1  -4   4 3.10512 1.30312   3
   1  -4   4 4.09099 1.75428   9
   1  -4   4 2.35133 0.82847   8
   1  -4   4 1.58893 0.90739  14
   1  -4   4 2.08878 1.97928  16
   1  -4   4 2.86025 1.51050   7
   1  -4   5 1181.55 15.4395  12
   1  -4   5 1176.40 17.1680  11
   1  -4   5 1252.09 17.7077   6
   1  -4   5 1246.75 17.8653   7
   1  -4   5 1260.53 17.1040  10
   1  -4   5 1228.59 17.7597   3
   1  -4   5 1172.67 15.5682   4
   1  -4   5 1295.41 18.3718   9
   1  -4   5 1135.41 16.0748   8
   1  -4   5 1168.75 16.7895  14
   1  -4   5 1272.58 18.5701  16
   1  -4   5 1260.06 17.8378   5
   1  -4   6 1592.07 23.0238   2
   1  -4   6 1700.14 24.0778   1
  -1   4  -6 1684.94 24.3593   1
  -1   4  -6 1565.34 23.4231   5
   1  -4   6 1722.76 23.4301   5
   1  -4   6 1617.76 22.7510  11
   1  -4   6 1679.59 22.7648  10
   1  -4   6 1674.52 23.3817   3
   1  -4   6 1584.52 21.1409   4
   1  -4   6 1574.39 21.1129   8
   1  -4   6 1735.83 23.8940   9
   1  -4   6 1625.38 23.2947   7
   1  -4   6 1701.51 23.2397   6
   1  -4   6 1486.41 22.3623  14
  -1   4  -7 533.187 10.5929   1
   1  -4   7 517.763 9.54511   2
   1  -4   7 548.514 10.3681   1
  -1   4  -7 501.834 9.83003   5
   1  -4   7 510.049 9.21452  11
   1  -4   7 535.019 9.31218  10
   1  -4   7 508.679 7.79945   4
   1  -4   7 528.174 9.74909   3
   1  -4   7 553.315 10.0995   9
   1  -4   7 480.686 8.92723  14
  -1   4  -7 500.021 10.5135  15
   1  -4   7 494.425 7.23063   8
   1  -4   7 540.616 9.50965   6
   1  -4   7 553.628 9.86435   7
  -1   4  -8 14.4401 2.18802   5
   1  -4   8 13.0984 2.17600  11
   1  -4   8 16.8307 2.35870  10
  -1   4  -8 10.8827 2.68868  15
   1  -4   8 16.4259 2.32766   3
   1  -4   8 14.4365 1.46016   4
   1  -4   8 10.9386 0.66620   8
   1  -4   8 17.9409 2.31952   6
   1  -4   8 15.6746 2.46809   7
  -1   4  -8 14.3241 2.59386   1
   1  -4   8 13.9897 2.11992   2
  -1   4  -9 28.5397 2.80194   5
   1  -4   9 24.7260 2.67888  11
   1  -4   9 26.3022 2.77430  10
  -1   4  -9 27.9528 3.29305  15
   1  -4   9 24.5670 1.81815   4
   1  -4   9 31.5497 2.76728   6
   1  -4   9 26.7286 2.51765   2
  -1   4  -9 24.2757 3.02498   1
  -1   4 -10 201.843 6.30039   5
   1  -4  10 210.963 5.96301  10
   1  -4  10 216.464 5.88885   6
  -1   4 -10 205.745 6.70778   1
   1  -4  10 220.796 6.16646   2
   1  -4  10 197.838 4.64468   4
   1  -4  10 190.310 5.78251  11
   1  -4  11 75.8360 3.06970   4
   1  -4  11 78.4009 4.21135  11
  -1   4 -11 85.1992 4.88239   1
   1  -4  11 81.9558 4.16958   2
  -1   4 -11 82.5183 4.55343   5
   1  -4  12 8.66629 2.07726   4
   1  -4  12 8.04183 2.99826  14
   1  -4  12 8.15038 2.82630   2
  -1   4 -12 9.44056 3.22270   5
   1  -4  12 8.34428 3.00837  11
   1  -4  13 140.682 5.83088  14
   1  -4  13 177.437 6.42715   2
  -1   4 -13 163.097 6.53716   5
   1  -4  13 155.741 5.85913  11
   1  -4  14 147.753 6.24587  14
   1  -4  14 178.284 6.66513   2
  -1   4 -14 172.749 6.95151   5
   1  -4  14 151.045 6.12503  11
   1  -4  15 9.76411 3.84829  14
   1  -4  15 17.1790 3.87616   2
   1  -4  15 9.22412 3.85962  11
   1  -3 -17 7.14791 3.28704   1
   1  -3 -17 2.69506 2.90849  12
   1  -3 -17 6.03463 3.59185   5
  -1   3  17 5.77881 4.23692  11
   1  -3 -16 152.249 5.76002   1
  -1   3  16 170.206 7.17886  11
   1  -3 -16 150.517 5.39833  12
   1  -3 -16 169.493 6.57010   5
   1  -3 -15 474.586 10.0499   1
  -1   3  15 466.611 11.5495  11
   1  -3 -15 459.784 8.37146   8
   1  -3 -15 496.156 10.9744   5
   1  -3 -15 464.775 9.61135  12
  -1   3  14 226.460 7.63520  11
   1  -3 -14 234.005 6.51004   1
  -1   3  14 235.292 6.48807  12
   1  -3 -14 227.733 5.27192   8
   1  -3 -14 234.548 6.29379  12
  -1   3  13 17.7498 3.49547  11
   1  -3 -13 17.3270 2.70365   1
  -1   3  13 21.3074 3.11120  12
   1  -3 -13 20.6509 2.15964  15
   1  -3 -13 17.5541 2.07714   8
   1  -3 -13 17.0575 2.45431  12
   1  -3 -12 5.79911 1.76472  15
   1  -3 -12 5.26780 2.05509  12
  -1   3  12 6.81600 2.68880  12
   1  -3 -12 4.70509 2.19239   1
  -1   3  12 6.53605 2.53936  13
  -1   3  12 5.44872 2.83958  11
  -1   3  11 124.061 5.09351  11
   1  -3 -11 128.653 5.09132  11
   1  -3 -11 126.761 3.45147  15
   1  -3 -11 124.630 4.27667  12
   1  -3 -11 140.489 4.73751   2
   1  -3 -11 125.423 4.24923   1
  -1   3  11 116.896 4.43894  13
  -1   3  11 133.720 4.60998  12
  -1   3  11 124.212 5.04707   4
   1  -3 -10 145.341 5.14524  11
  -1   3  10 135.283 5.07772  11
   1  -3 -10 156.153 3.64013  15
   1  -3 -10 150.295 4.41798   1
   1  -3 -10 160.055 4.83471   2
  -1   3  10 156.884 5.34688   4
  -1   3  10 137.395 4.63628  13
  -1   3  10 157.778 4.76643  12
   1  -3 -10 156.242 4.55908  12
  -1   3   9 61.3233 3.11210  12
   1  -3  -9 62.3143 3.02917   2
   1  -3  -9 56.8516 2.63178   1
  -1   3   9 51.0463 3.23770  11
  -1   3   9 55.0691 2.95174  13
  -1   3   9 61.0659 3.48847   4
  -1   3   8 68.8498 3.13059  12
   1  -3  -8 61.6773 2.49615   1
   1  -3  -8 65.6250 2.89129   2
  -1   3   8 61.6430 3.09489  11
  -1   3   8 63.6387 2.89684  13
  -1   3   8 68.0603 3.31749   4
  -1   3   7 141.184 3.91682  13
  -1   3   7 148.256 4.29439  12
   1  -3  -7 162.041 4.08068   2
  -1   3   6 20.3612 2.11941  12
   1  -3  -6 18.3288 1.71445  12
  -1   3   6 17.5887 1.78494  13
   1  -3  -6 19.3464 1.63301   2
   1  -3  -6 20.0154 2.09822  11
  -1   3   5 0.85558 1.71003  12
   1  -3  -5-0.05671 1.59284  11
  -1   3   5 0.19675 1.43046  13
   1  -3  -5 0.67531 1.14470   2
  -1   3   4 144.827 3.39690  13
   1  -3  -4 131.381 3.16000   2
  -1   3   4 146.162 3.81922  12
   1  -3  -4 147.444 3.53985  11
  -1   3   3 862.426 12.1599  13
   1  -3  -3 827.307 11.8427   2
  -1   3   3 878.936 12.6965  12
   1  -3  -3 854.595 12.2129  11
   1  -3  -2 2356.68 30.6955   2
  -1   3   2 2430.04 31.0965  13
   1  -3  -2 2453.35 31.0660  16
  -1   3   2 2362.94 31.0147  16
   1  -3  -2 2387.84 31.0198  11
  -1   3   1 503.238 8.06487  16
   1  -3  -1 518.315 7.21605   9
  -1   3   1 512.988 7.64226   4
   1  -3  -1 521.952 8.10046  12
  -1   3   1 497.754 7.68817  13
   1  -3  -1 509.342 7.27617   2
  -1   3   0 1375.56 18.9178  16
   1  -3   0 1368.92 18.1079   9
   1  -3   0 1417.22 18.4494  12
  -1   3   0 1379.58 17.5161   4
  -1   3   0 1319.49 17.2280  10
   1  -3   0 1338.82 17.8914   3
  -1   3   0 1342.09 17.2553  14
   1  -3   0 1402.87 18.2484  13
  -1   3  -1 1550.47 19.7123  12
   1  -3   1 1499.40 19.8307  12
   1  -3   1 1528.11 20.7693  16
  -1   3  -1 1487.37 18.9118  14
   1  -3   1 1513.82 20.1921   9
   1  -3   1 1485.71 19.7519   3
  -1   3  -1 1494.40 19.0794  10
   1  -3   1 1478.64 19.0943  10
   1  -3   1 1477.06 18.8686  14
   1  -3   1 1508.63 20.0218  13
   1  -3   1 1440.08 19.8556   1
   1  -3   2 1924.03 26.9719   1
   1  -3   2 2039.98 26.3711  12
   1  -3   2 2061.48 26.9648   5
   1  -3   2 2022.51 26.1986  10
   1  -3   2 2015.18 26.8869   3
   1  -3   2 2090.01 27.4174   9
  -1   3  -2 2030.18 26.2747  10
   1  -3   2 2152.23 27.5922  15
   1  -3   2 2026.37 25.9255  14
   1  -3   2 2166.43 27.8752  16
   1  -3   2 2061.52 27.0807  13
   1  -3   3 1965.46 27.6614   1
   1  -3   3 2014.62 26.2531  12
   1  -3   3 2097.80 27.5669   6
   1  -3   3 2108.06 27.5781   7
   1  -3   3 2031.84 26.7966  10
   1  -3   3 2005.49 27.4225   3
   1  -3   3 2131.77 27.9694   9
   1  -3   3 2128.70 28.2939  16
   1  -3   3 2042.27 26.5621  14
   1  -3   3 2164.68 28.2222  15
   1  -3   3 2084.52 27.5110   5
   1  -3   4 33.7255 1.10782   4
   1  -3   4 37.4238 2.04541   5
   1  -3   4 35.5398 1.96471   6
   1  -3   4 36.6777 2.06668   7
   1  -3   4 43.3208 1.82150  10
   1  -3   4 34.5640 1.92272   3
   1  -3   4 35.6399 1.32113   8
   1  -3   4 40.1723 2.25410   9
   1  -3   4 41.8842 2.60395  15
   1  -3   4 44.6211 2.62368  16
  -1   3  -4 35.8312 2.15047   1
  -1   3  -5 482.681 9.07866   1
   1  -3   5 468.548 8.20594   2
   1  -3   5 486.863 7.18164   4
   1  -3   5 493.273 8.52641   5
   1  -3   5 490.632 8.23962  11
   1  -3   5 516.187 8.29526  10
   1  -3   5 486.094 8.53586   3
   1  -3   5 512.415 8.94272   9
   1  -3   5 483.023 7.06925   8
   1  -3   5 488.496 8.59797   7
   1  -3   5 488.098 8.40147   6
   1  -3   5 533.428 9.17313  16
  -1   3  -6 3656.51 48.2193   1
   1  -3   6 3509.52 47.0191   2
   1  -3   6 3533.19 45.6265   4
   1  -3   6 3513.06 46.8415  11
   1  -3   6 3668.99 46.9918  10
   1  -3   6 3608.23 47.3175   3
   1  -3   6 3495.55 45.0511   8
   1  -3   6 3708.77 47.6344   9
   1  -3   6 3731.05 47.7224  16
   1  -3   6 3541.84 47.1929   7
   1  -3   6 3629.46 47.0079   6
   1  -3   7 3359.28 43.9792   4
   1  -3   7 3551.09 45.3646   6
  -1   3  -7 3336.14 45.9032   5
   1  -3   7 3382.51 45.3090  11
   1  -3   7 3488.86 45.4385  10
  -1   3  -7 3417.65 46.5684  15
   1  -3   7 3555.19 46.0059  16
   1  -3   7 3423.29 45.6939   3
   1  -3   7 3430.86 45.6054   7
   1  -3   7 3370.24 42.9266   8
  -1   3  -7 3480.01 46.7301   1
   1  -3   7 3369.40 45.5449   2
   1  -3   8 1201.41 17.3008   4
   1  -3   8 1285.20 18.5398   6
  -1   3  -8 1194.78 19.1688   5
   1  -3   8 1201.09 18.5738  11
   1  -3   8 1267.95 18.7176  10
  -1   3  -8 1216.80 19.6120  15
   1  -3   8 1235.67 18.9590   3
   1  -3   8 1230.75 18.8191   7
   1  -3   8 1234.75 18.8905   2
  -1   3  -8 1236.60 19.7799   1
   1  -3   9 43.7458 2.86095   6
  -1   3  -9 41.5466 2.97434   5
   1  -3   9 40.1574 2.23609   4
   1  -3   9 39.4221 2.87497  11
   1  -3   9 38.7575 3.04491  10
  -1   3  -9 34.1948 3.18354  15
   1  -3   9 38.1177 2.90155   3
   1  -3   9 43.0839 3.14058   7
   1  -3   9 38.8557 2.79894   2
  -1   3  -9 38.0181 3.26986   1
  -1   3 -10 514.399 10.7826   1
   1  -3  10 492.269 9.98785   2
   1  -3  10 489.325 9.81254  10
   1  -3  10 470.264 8.46502   4
   1  -3  10 499.932 9.44741   6
  -1   3 -10 485.618 10.2796   5
   1  -3  10 474.106 9.69848  11
  -1   3 -11 928.021 16.5611   5
   1  -3  11 880.607 14.2610   4
  -1   3 -11 956.318 16.9176   1
   1  -3  11 979.238 16.3702   2
   1  -3  11 919.654 15.8304  11
   1  -3  11 969.229 15.4629   6
  -1   3 -12 470.904 10.6992   5
   1  -3  12 442.009 8.59337   4
   1  -3  12 493.775 10.4744   2
  -1   3 -12 465.852 10.8700   1
   1  -3  12 450.538 9.99123  11
  -1   3 -13 0.32537 3.05492   5
   1  -3  13 3.60749 2.27004   4
   1  -3  13-1.69042 3.00551   2
   1  -3  13 2.23389 3.03007  11
  -1   3 -14 89.6224 5.43074   5
   1  -3  14 88.1152 4.96902   2
   1  -3  14 82.5899 4.93938  11
  -1   3 -15 35.1802 4.44809   5
   1  -3  15 37.6295 4.16949   2
   1  -3  15 21.3682 4.04022  11
  -1   3 -16 40.9212 5.03383   5
   1  -3  16 51.3576 4.67457   2
   1  -3  16 33.2348 4.53958  11
   1  -2 -17 13.5102 3.97240   5
   1  -2 -17 20.3883 3.69353   1
  -1   2  17 11.3118 4.35119  11
   1  -2 -16 274.162 7.81334   1
  -1   2  16 284.350 9.02788  11
   1  -2 -16 264.087 6.68112  12
   1  -2 -16 310.442 8.73750   5
   1  -2 -15 1160.99 19.2627   1
  -1   2  15 1180.91 20.5537  11
   1  -2 -15 1114.79 16.3041   8
   1  -2 -15 1263.58 20.2397   5
   1  -2 -15 1150.02 17.9632  12
   1  -2 -14 828.208 13.8477  12
  -1   2  14 844.869 14.0585  12
   1  -2 -14 814.013 12.4593   8
  -1   2  14 845.005 16.0687  11
   1  -2 -14 887.857 15.6311   5
   1  -2 -14 824.769 14.7609   1
   1  -2 -13 110.963 4.07279  12
  -1   2  13 116.461 4.40741  12
   1  -2 -13 115.197 3.33096   8
  -1   2  13 113.341 5.40175  11
   1  -2 -13 123.447 4.93576   5
   1  -2 -13 114.607 4.56579   1
  -1   2  12 84.7094 4.58494  11
  -1   2  12 100.224 3.97970  12
  -1   2  12 89.8093 4.09869  13
   1  -2 -12 87.0885 2.92187   8
   1  -2 -12 79.4420 3.87763   1
   1  -2 -12 88.7549 3.56825  12
   1  -2 -11 830.813 13.5797  12
   1  -2 -11 884.604 14.7757  11
  -1   2  11 828.278 15.0371  11
   1  -2 -11 842.124 13.0490  15
  -1   2  11 868.303 13.7300  12
  -1   2  11 845.872 13.9710  13
   1  -2 -11 817.272 12.4817   8
   1  -2 -11 863.152 14.3013   2
   1  -2 -11 799.133 13.9953   1
  -1   2  11 823.569 14.6999   4
  -1   2  10 1497.11 23.9967  11
   1  -2 -10 1602.12 23.7409  11
   1  -2 -10 1623.55 23.4023   2
   1  -2 -10 1539.52 23.1915   1
  -1   2  10 1589.20 23.0567  13
   1  -2 -10 1606.27 22.1671  15
  -1   2  10 1563.04 23.9353   4
  -1   2  10 1657.76 22.9537  12
   1  -2  -9 1079.17 16.9411   1
   1  -2  -9 1157.17 17.2117   2
  -1   2   9 1187.95 16.9269  12
  -1   2   9 1088.40 16.8246  13
   1  -2  -9 1130.86 17.4669  11
  -1   2   9 1065.97 17.7056  11
  -1   2   9 1107.32 17.7606   4
   1  -2  -8 74.3081 3.02321   2
   1  -2  -8 71.8969 2.81710   1
  -1   2   8 82.4485 3.08461  12
  -1   2   8 71.7539 3.00374  13
  -1   2   8 70.1793 3.24448  11
   1  -2  -8 77.0148 3.39054  11
  -1   2   8 74.4165 3.46012   4
   1  -2  -7 105.486 3.37790   2
   1  -2  -7 110.409 3.25190  12
  -1   2   7 109.871 3.48178  12
  -1   2   7 115.179 3.44598  13
  -1   2   7 107.856 3.67652  11
  -1   2   7 107.989 3.90113   4
  -1   2   6 97.1127 3.04345  13
  -1   2   6 101.870 3.16986  12
   1  -2  -6 98.7086 3.01171  12
   1  -2  -6 96.7305 3.04877   2
  -1   2   6 102.063 3.26470  11
   1  -2  -5 117.805 3.13784   2
  -1   2   5 132.499 3.47196  12
  -1   2   5 126.290 3.24142  13
  -1   2   4 180.241 3.70239  13
  -1   2   4 188.207 4.06305  12
   1  -2  -4 170.645 3.61370   2
   1  -2  -4 177.946 3.86449  11
  -1   2   3 345.636 5.78043  13
   1  -2  -3 366.316 5.64413   2
  -1   2   3 359.574 6.12929  12
   1  -2  -3 365.052 5.96609  11
   1  -2  -2 202.948 3.47423   2
  -1   2   2 215.340 3.80006  13
  -1   2   2 213.871 4.15524  12
   1  -2  -2 209.837 4.17847   4
   1  -2  -2 226.074 3.51267  16
   1  -2  -2 220.360 3.86635  11
   1  -2  -1 472.991 6.63247   2
  -1   2   1 503.856 7.06765  13
   1  -2  -1 489.868 7.16807   4
   1  -2   0 1.43867 0.77968  12
   1  -2   0 0.57623 0.57328   4
   1  -2   0 1.37102 0.75007   9
   1  -2   0 1.18227 0.58386   3
   1  -2   1 981.654 12.9236  12
   1  -2   1 958.081 13.1123   5
   1  -2   1 971.795 12.7366  10
   1  -2   1 925.213 13.0324   3
   1  -2   1 983.202 13.3248   9
   1  -2   1 1027.76 13.7409  16
   1  -2   1 1013.81 13.4543  15
   1  -2   1 1000.79 13.2017  13
   1  -2   2 1700.15 21.9224  12
   1  -2   2 1724.03 22.7461   5
  -1   2  -2 1652.16 22.2914  10
   1  -2   2 1701.95 22.3111  10
   1  -2   2 1741.05 22.6843   3
   1  -2   2 1760.77 23.0135   9
   1  -2   2 1803.34 23.0717  15
   1  -2   2 1828.76 23.3298  16
   1  -2   2 1753.59 22.8400   6
   1  -2   2 1746.34 22.8007   7
   1  -2   3 1247.98 17.0141   7
   1  -2   3 1185.90 15.9793   4
   1  -2   3 1246.96 16.9666   6
   1  -2   3 1245.01 16.9983   5
   1  -2   3 1242.52 16.6259  10
   1  -2   3 1187.41 16.9034   3
   1  -2   3 1242.03 17.2639   9
  -1   2  -3 1234.65 16.6897  10
   1  -2   3 1235.99 16.1927   8
   1  -2   3 1296.39 17.3911  15
   1  -2   3 1302.95 17.5048  16
  -1   2  -3 1220.68 17.2937   1
  -1   2  -4 136.146 3.63765   1
   1  -2   4 129.949 3.13394   2
   1  -2   4 136.072 3.26752  11
   1  -2   4 133.209 3.76827  15
   1  -2   4 136.378 3.67787  16
   1  -2   4 130.856 2.47370   8
   1  -2   4 138.997 3.62179   9
   1  -2   4 135.876 3.38431   3
   1  -2   4 138.827 3.28219  10
   1  -2   4 132.181 3.39303   7
   1  -2   4 132.884 2.69764   4
   1  -2   4 138.735 3.30370   6
   1  -2   5 77.3313 2.95056  16
   1  -2   5 70.2478 2.81041   9
   1  -2   5 74.1064 2.66613   3
   1  -2   5 73.0488 2.56656  11
   1  -2   5 75.5089 2.71964  10
   1  -2   5 72.3820 2.11915   4
   1  -2   5 72.5290 2.53179   6
   1  -2   5 69.5933 1.65613   8
   1  -2   5 73.3217 2.75932   7
   1  -2   5 69.1956 2.40899   2
  -1   2  -5 70.8911 2.91988   1
   1  -2   6 1770.94 23.7109  16
   1  -2   6 1653.94 23.5319   3
   1  -2   6 1638.70 22.5202   4
   1  -2   6 1708.69 23.2713   6
   1  -2   6 1668.24 23.4151  11
   1  -2   6 1746.67 23.5519  10
   1  -2   6 1702.59 23.4719   2
  -1   2  -6 1702.00 24.2827   1
   1  -2   6 1671.34 23.4974   7
   1  -2   6 1637.17 21.5683   8
   1  -2   7 2619.34 34.0615  16
  -1   2  -7 2502.86 34.6226   9
   1  -2   7 2455.05 34.0414   3
   1  -2   7 2542.24 33.6335   6
   1  -2   7 2464.24 32.9345   4
   1  -2   7 2521.64 33.9914  11
   1  -2   7 2566.04 34.0611  10
   1  -2   7 2525.35 34.0126   2
  -1   2  -7 2544.85 34.8854   1
   1  -2   7 2463.31 33.8946   7
   1  -2   7 2428.66 31.6018   8
   1  -2   8 1191.67 17.4564  16
  -1   2  -8 1124.86 17.9936   9
  -1   2  -8 1118.09 17.7787   5
   1  -2   8 1093.01 16.4041   4
   1  -2   8 1175.35 17.1356   6
   1  -2   8 1118.59 17.4890  11
   1  -2   8 1186.57 17.6520  10
   1  -2   8 1141.64 17.6598   3
   1  -2   8 1073.78 17.3840   7
   1  -2   8 1138.25 17.5385   2
  -1   2  -8 1201.35 18.5228   1
   1  -2   9 240.879 6.10369  11
   1  -2   9 250.418 6.23164  10
   1  -2   9 241.968 5.76667   6
  -1   2  -9 239.703 6.29358   5
   1  -2   9 229.905 5.25707   4
   1  -2   9 240.018 6.15750   3
  -1   2  -9 238.690 6.31083  15
  -1   2  -9 240.607 6.59866   1
   1  -2   9 242.109 6.12966   2
   1  -2  10 217.729 6.05699  10
   1  -2  10 206.256 5.88030  11
  -1   2 -10 207.941 6.07501   5
   1  -2  10 195.066 4.98311   4
   1  -2  10 217.555 5.51593   6
   1  -2  10 206.473 5.82672   2
  -1   2 -10 218.012 6.44025   1
   1  -2  10 206.139 5.91437   3
   1  -2  11 1471.91 21.2232   6
   1  -2  11 1340.35 20.4462   4
  -1   2 -11 1361.55 22.2540   5
   1  -2  11 1441.08 22.0720   2
  -1   2 -11 1455.69 22.7134   1
   1  -2  11 1384.08 21.7997  11
  -1   2 -12 1049.78 18.2241   5
   1  -2  12 982.084 16.1293   4
  -1   2 -12 1091.38 18.4115   1
   1  -2  12 1091.37 17.9393   2
   1  -2  12 1030.85 17.5865  11
  -1   2 -13 242.577 7.64105   5
   1  -2  13 240.095 6.19025   4
  -1   2 -13 260.004 7.77227   1
   1  -2  13 256.702 7.45495   2
   1  -2  13 236.176 7.20238  11
  -1   2 -14 23.3608 3.83500   5
   1  -2  14 20.1375 3.55191   2
   1  -2  14 23.9175 3.75802  11
  -1   2 -15 101.241 5.81590   5
   1  -2  15 100.166 5.42018   2
   1  -2  15 83.0790 5.18519  11
  -1   2 -16 219.172 8.12515   5
   1  -2  16 222.390 7.74694   2
   1  -2  16 194.866 7.46068  11
   1  -1 -17 58.1509 5.01142   5
  -1   1  17 61.7269 4.99202   2
   1  -1 -17 52.9013 4.59820   1
  -1   1  17 55.7540 5.22705  11
   1  -1 -16 42.0619 4.46508   5
  -1   1  16 33.9906 4.54566  11
  -1   1  16 38.1482 4.34660   2
   1  -1 -16 33.4577 3.99271   1
   1  -1 -15 628.117 12.1144   5
  -1   1  15 576.790 12.0409  11
   1  -1 -15 534.084 9.68479  15
   1  -1 -15 421.020 6.80529   8
   1  -1 -15 429.682 6.65024   8
  -1   1  15 581.428 11.9644   2
   1  -1 -15 577.871 11.2788   1
   1  -1 -14 836.492 14.0063  15
  -1   1  14 900.178 16.2625  11
   1  -1 -14 789.286 11.7639   8
  -1   1  14 889.046 13.9538  12
  -1   1  14 855.823 15.9263   2
   1  -1 -14 882.700 15.4258   1
   1  -1 -14 846.360 13.5672  12
   1  -1 -14 937.826 16.0820   5
   1  -1 -13 245.670 6.05116  15
  -1   1  13 244.827 7.49043  11
   1  -1 -13 244.598 4.58914   8
  -1   1  13 246.072 5.98897  12
   1  -1 -13 248.937 6.86584   1
   1  -1 -13 237.889 5.68019  12
   1  -1 -13 259.395 7.19202   5
  -1   1  12 1.42125 2.72876  11
   1  -1 -12 2.67080 1.35092   8
  -1   1  12 1.56073 2.50749  13
   1  -1 -12 0.75414 2.26932   1
  -1   1  12 0.91316 2.15121  12
   1  -1 -12 2.42018 2.38875   5
   1  -1 -11 780.933 13.7126  11
  -1   1  11 765.297 14.1070  11
   1  -1 -11 756.884 11.1834   8
  -1   1  11 778.090 13.1475  13
   1  -1 -11 755.216 13.5268   1
  -1   1  11 787.788 12.5287  12
   1  -1 -11 806.370 13.6827   5
  -1   1  11 754.943 13.5190   4
   1  -1 -10 3325.84 44.4649  11
  -1   1  10 3163.11 44.8041  11
   1  -1 -10 3208.04 41.9568   8
  -1   1  10 3377.63 43.3030  12
  -1   1  10 3188.18 44.3370   4
   1  -1 -10 3302.27 44.3469   5
   1  -1 -10 3341.65 44.2443   2
   1  -1 -10 3218.65 44.3572   1
  -1   1  10 3249.46 43.8055  13
  -1   1   9 2288.30 31.7190  13
  -1   1   9 2392.18 31.3572  12
  -1   1   9 2311.34 32.4404   4
   1  -1  -9 2349.82 32.3155  11
  -1   1   9 2201.38 32.4894  11
   1  -1  -9 2269.87 32.2371   1
   1  -1  -9 2343.10 32.0494   2
  -1   1   8 898.257 13.7000  13
  -1   1   8 923.228 13.3981  12
   1  -1  -8 856.604 13.3353  12
  -1   1   8 881.996 14.2962   4
   1  -1  -8 859.292 13.9341   1
   1  -1  -8 906.689 13.9396   2
   1  -1  -8 886.523 14.0597  11
  -1   1   8 846.602 14.2536  11
   1  -1  -7 170.202 4.33386   2
   1  -1  -7 170.955 4.33236   1
  -1   1   7 173.374 4.27899  13
  -1   1   7 175.873 4.16418  12
   1  -1  -7 171.167 4.03699  12
  -1   1   7 181.311 4.78739   4
  -1   1   7 169.526 4.64189  11
   1  -1  -7 167.559 4.55659  11
  -1   1   7 172.077 3.98810   9
   1  -1  -6 459.759 7.97715   2
  -1   1   6 455.760 8.22577  11
  -1   1   6 472.040 7.92694  13
  -1   1   6 471.663 7.74244  12
   1  -1  -6 473.410 7.70179  12
  -1   1   6 449.411 7.51187   9
  -1   1   6 456.451 8.48847   4
   1  -1  -5 1420.24 20.7379   2
  -1   1   5 1511.66 21.0085  11
  -1   1   5 1513.52 20.6369  13
  -1   1   5 1487.52 20.2486   9
   1  -1  -5 1552.31 20.5904  12
  -1   1   5 1526.39 20.5800  12
   1  -1  -5 1560.13 19.3330  16
  -1   1   5 1417.15 21.2172   4
  -1   1   4 4277.87 52.6433  13
   1  -1  -4 4014.71 52.6563   2
  -1   1   4 4149.98 52.8016  11
  -1   1   4 4213.09 52.6455  12
  -1   1   4 4139.22 52.1787   9
   1  -1  -3 590.945 8.73111   2
  -1   1   3 622.943 8.92782  12
  -1   1   3 619.641 8.81317  13
  -1   1   3 610.566 8.33096   9
   1  -1  -3 599.494 9.38609   4
  -1   1   2 722.621 9.83590  12
   1  -1  -2 673.533 9.45912   2
   1  -1  -2 699.545 9.67806  11
  -1   1   2 705.059 9.66243  13
   1  -1  -2 712.826 10.0301   4
  -1   1   1 1364.36 17.3574  13
   1  -1  -1 1288.31 17.0283   2
   1  -1  -1 1366.47 17.4907   4
  -1   1   1 1415.62 17.5447  12
   1  -1   0 144.267 2.27771   4
   1  -1   0 150.486 2.46449  12
   1  -1   1 52.2138 1.06609  12
   1  -1   1 50.0934 1.39925   6
   1  -1   1 49.1123 1.29236   5
   1  -1   1 51.7568 1.20745  10
   1  -1   1 47.2806 1.19704   3
   1  -1   1 53.7197 1.30149   8
   1  -1   1 55.3962 1.21368  13
   1  -1   2 229.448 3.88857   6
   1  -1   2 230.998 3.70402  10
   1  -1   2 222.801 3.89776  15
   1  -1   2 225.974 3.51825   8
   1  -1   2 228.760 3.91101   7
   1  -1   2 218.157 3.58359   2
   1  -1   3 388.733 6.21349   2
  -1   1  -3 387.179 6.56516   1
   1  -1   3 409.957 6.37459  10
   1  -1   3 419.477 6.49259  16
   1  -1   3 431.368 6.58631  15
   1  -1   3 395.827 5.78273   8
  -1   1  -3 406.261 5.81591   8
   1  -1   3 411.572 6.47806   7
   1  -1   3 418.051 6.48512  11
   1  -1   4 21.8633 1.52560  11
   1  -1   4 20.5751 1.58488  10
   1  -1   4 20.2930 1.59842  16
   1  -1   4 20.5924 1.83238  15
  -1   1  -4 17.0277 0.93533   8
   1  -1   4 17.7860 0.86173   8
   1  -1   4 19.9931 1.53413   7
  -1   1  -4 14.1200 1.46874   1
   1  -1   4 15.1271 1.15720   2
   1  -1   5 107.757 3.08642  11
   1  -1   5 116.772 3.28366  10
  -1   1  -5 101.413 3.25590  15
   1  -1   5 103.272 3.29707  15
   1  -1   5 106.912 3.05040  16
  -1   1  -5 104.901 2.13833   8
  -1   1  -5 105.281 3.22256   9
   1  -1   5 109.408 2.14215   8
   1  -1   5 110.447 2.98478   2
  -1   1  -5 103.268 3.31434   1
   1  -1   6 276.324 5.47693   4
   1  -1   6 292.715 5.95470  11
   1  -1   6 291.075 6.04989  10
  -1   1  -6 282.486 6.05531  15
   1  -1   6 319.364 5.82983  16
  -1   1  -6 284.549 4.46852   8
  -1   1  -6 289.656 6.19710   9
   1  -1   6 284.378 4.47182   8
  -1   1  -6 280.127 6.15652   1
   1  -1   6 284.244 5.71997   2
  -1   1  -7 271.687 5.78681  11
   1  -1   7 253.141 5.86731  11
   1  -1   7 267.872 6.02217  10
  -1   1  -7 258.434 4.18573   8
  -1   1  -7 267.040 6.06352   9
  -1   1  -7 271.236 5.99734  15
   1  -1   7 277.548 5.64965  16
   1  -1   7 244.866 5.31169   4
   1  -1   7 260.196 5.75041   2
  -1   1  -7 262.846 6.13561   1
  -1   1  -8 7.31086 2.12052  11
   1  -1   8 8.51971 2.00361  11
  -1   1  -8 8.19698 0.88978   8
  -1   1  -8 9.52690 1.94109   9
   1  -1   8 8.06183 2.17231  10
   1  -1   8 10.2048 1.98264  16
  -1   1  -8 7.25579 1.62511   5
   1  -1   8 8.14596 1.70064   4
   1  -1   8 4.30342 1.59951   2
  -1   1  -8 6.98872 1.88654   1
   1  -1   8 5.48215 1.97389   1
   1  -1   9 15.4726 2.31008  11
   1  -1   9 13.6017 2.20514  16
  -1   1  -9 16.4952 2.33624   9
  -1   1  -9 15.7632 1.06349   8
   1  -1   9 14.6223 2.52456  10
   1  -1   9 13.9552 2.03606   2
  -1   1  -9 16.5550 2.33956   1
  -1   1  -9 13.0265 2.08502   5
   1  -1   9 14.3099 1.97807   4
   1  -1  10 40.4407 3.20464  10
  -1   1 -10 40.8338 3.02188   5
   1  -1  10 39.9651 2.67167   4
  -1   1 -10 36.1866 1.37075   8
  -1   1 -10 37.2593 3.00400   9
   1  -1  10 38.2052 3.08941  11
   1  -1  10 44.1670 2.89630   2
  -1   1 -10 42.7435 3.19438   1
   1  -1  11 531.132 10.1886  10
   1  -1  11 496.746 9.99454  11
   1  -1  11 476.325 9.06688   4
  -1   1 -11 494.043 10.1610   5
  -1   1 -11 533.214 10.5177   1
   1  -1  11 512.827 10.0138   2
  -1   1 -11 430.469 6.57737   8
   1  -1  12 447.386 8.90508   6
  -1   1 -12 432.423 9.91373   5
   1  -1  12 410.636 8.61053   4
   1  -1  12 431.413 9.55083   2
  -1   1 -12 445.147 9.89383   1
   1  -1  12 438.034 9.77303  11
  -1   1 -13 120.133 5.43124   5
   1  -1  13 116.230 4.53244   4
   1  -1  13 117.651 4.51224  13
   1  -1  13 119.658 5.37077  11
   1  -1  13 119.801 5.19377   2
  -1   1 -13 126.282 5.39747   1
   1  -1  14 0.29213 3.19827  11
   1  -1  14-0.15121 2.82708   2
  -1   1 -14 0.72654 2.99222   5
   1  -1  15 27.4549 4.09860  11
   1  -1  15 29.9656 3.84836   2
  -1   1 -15 34.4740 4.22489   5
   1  -1  16 127.224 6.33903  11
  -1   1 -16 140.096 6.69732   5
   1  -1  16 155.979 6.60607   2
  -1   1 -17 246.615 8.91995   5
   1  -1  17 228.570 8.29563  11
   1  -1  17 247.867 8.41753   2
  -1   0  17 116.556 6.32861  11
   1   0 -17 134.311 6.51376   5
   1   0 -17 118.122 6.02669   1
  -1   0  17 123.263 6.26543   2
   1   0 -16 53.0934 4.74704   5
  -1   0  16 46.8102 4.83524  11
   1   0 -16 48.4104 4.50515   1
  -1   0  16 51.8250 4.64451   2
  -1   0  15 16.0901 4.00056  11
   1   0 -15 19.5150 3.70341   5
   1   0 -15 15.2221 3.28724  15
  -1   0  15 18.3351 3.49679   2
   1   0 -15 17.7783 3.60819   1
  -1   0  14 138.314 5.92321  11
   1   0 -14 134.915 5.59795   1
  -1   0  14 153.462 6.02874   2
  -1   0  14 143.724 4.68516   6
   1   0 -14 146.927 5.98212   5
   1   0 -14 116.600 4.89821  15
  -1   0  13 81.8256 4.73831  11
  -1   0  13 89.0774 4.55116   2
   1   0 -13 82.8495 4.44787   1
  -1   0  13 79.5668 3.45678  12
   1   0 -13 84.8774 4.54362   5
   1   0 -13 73.9136 3.88003  15
   1   0 -12 85.2891 4.44878  11
  -1   0  12 80.7103 4.51826  11
  -1   0  12 89.2324 4.20694   2
   1   0 -12 84.6837 4.22488   1
  -1   0  12 81.4271 3.30690  12
   1   0 -12 67.0781 1.74835   8
   1   0 -12 84.3051 3.77857  15
   1   0 -12 88.7313 4.26301   5
  -1   0  12 82.7662 3.97532   4
   1   0 -11 8.62013 2.26532  15
   1   0 -11 5.62510 2.76309  11
  -1   0  11 8.44534 2.65772  11
   1   0 -11 7.42487 1.01898   8
  -1   0  11 4.15571 2.47473  13
  -1   0  11 5.51540 2.15409   2
   1   0 -11 7.49584 2.52246   1
  -1   0  11 7.98154 2.01239  12
  -1   0  11 9.32423 2.47766   4
   1   0 -11 10.9825 2.30186   5
   1   0 -10 615.333 11.2279  11
  -1   0  10 598.465 11.5057  11
   1   0 -10 596.127 8.55346   8
  -1   0  10 613.729 10.9086  13
   1   0 -10 605.496 11.3987   1
  -1   0  10 623.094 11.3876   2
   1   0 -10 579.602 9.75258  12
  -1   0  10 631.289 10.0051  12
   1   0 -10 621.583 11.2459   5
  -1   0  10 594.051 10.9887   4
  -1   0   9 1494.38 21.4350   9
  -1   0   9 1446.54 22.3096  11
   1   0  -9 1540.42 22.0749  11
   1   0  -9 1475.42 19.5021   8
  -1   0   9 1508.89 21.6934  13
   1   0  -9 1468.93 20.7221  12
  -1   0   9 1557.18 20.8654  12
  -1   0   9 1503.65 22.2337   2
   1   0  -9 1487.18 22.4184   1
  -1   0   9 1462.29 21.9069   4
   1   0  -9 1485.45 22.0417   5
   1   0  -8 717.082 12.2035   1
  -1   0   8 675.600 11.9971   2
   1   0  -8 737.788 11.9428  11
  -1   0   8 694.480 12.0415  11
   1   0  -8 699.904 9.85755   8
  -1   0   8 722.698 11.9445   4
   1   0  -8 736.246 11.9146   5
  -1   0   8 728.181 11.5049   9
   1   0  -8 692.901 10.8800  12
  -1   0   8 736.172 10.9599  12
   1   0  -7 1.23532 1.55779   1
  -1   0   7 1.72541 1.29148   2
   1   0  -7 1.34456 1.04828  12
  -1   0   7 0.70715 1.29971  12
  -1   0   7 1.74428 1.50387   9
   1   0  -7 0.40953 1.67857  11
  -1   0   7 1.07966 1.56436  11
   1   0  -7 0.66375 1.29779   5
  -1   0   7 0.07320 1.51302   4
   1   0  -7 0.89000 1.06959  16
   1   0  -6 307.400 6.28500   1
  -1   0   6 289.438 6.12252   2
   1   0  -6 309.011 5.50573  12
  -1   0   6 321.363 5.59050  12
  -1   0   6 330.830 6.01778   9
  -1   0   6 306.933 6.23623  11
   1   0  -6 319.424 6.11796  11
  -1   0   6 307.172 6.28101   4
   1   0  -6 314.949 6.03924   5
   1   0  -6 321.191 5.37080  16
   1   0  -5 930.643 12.6598  12
  -1   0   5 932.733 12.6685  12
  -1   0   5 890.206 13.0269   9
  -1   0   5 903.919 13.2476  11
   1   0  -5 924.310 13.1199  11
   1   0  -5 936.269 12.4446  16
   1   0  -5 857.350 13.0155   5
  -1   0   5 867.202 13.3378   4
  -1   0   4 3455.69 43.4233  12
   1   0  -4 3451.90 43.4473  12
  -1   0   4 3416.43 43.6171   9
  -1   0   4 3381.77 44.0259   4
   1   0  -4 3273.94 43.6108   5
  -1   0   4 3425.78 43.8125  11
  -1   0   3 2219.60 27.7688  12
  -1   0   3 2182.79 28.1844   4
   1   0  -3 2085.31 27.7551   5
  -1   0   3 2139.44 27.8932  11
  -1   0   2 473.542 6.73535  12
   1   0  -2 462.213 6.53643   5
   1   0  -2 469.470 6.92685   4
  -1   0   2 480.264 6.65405  11
   1   0  -1 4117.95 52.3389   4
  -1   0   1 4233.88 52.2766  12
   1   0   1 1996.35 25.2317  10
   1   0   1 2060.13 25.0381  14
  -1   0  -1 1898.36 25.2159   8
   1   0   2 1426.42 18.2107  10
   1   0   2 1412.59 18.0385   8
   1   0   2 1373.86 18.0586   2
   1   0   3 62.4839 1.95578  10
   1   0   3 60.2139 1.76922  15
   1   0   3 61.5405 1.51173   8
   1   0   3 62.0161 1.71750   2
  -1   0  -4 1555.21 19.5152  12
   1   0   4 1536.39 20.7257  11
   1   0   4 1544.70 20.6983  10
   1   0   4 1557.24 20.2691  15
  -1   0  -4 1478.35 20.5157   9
  -1   0  -4 1508.69 19.7621   8
   1   0   4 1508.78 19.7582   8
  -1   0  -4 1522.28 20.6080   1
   1   0   4 1494.02 20.4195   2
  -1   0  -5 72.9225 1.71636  12
   1   0   5 80.5856 2.66223  11
   1   0   5 84.9439 2.86145  10
   1   0   5 66.8947 2.16800  16
   1   0   5 77.0388 2.58613  15
  -1   0  -5 75.5007 2.54535   9
   1   0   5 82.0465 1.91597   8
  -1   0  -5 77.3146 1.87289   8
   1   0   5 79.8458 2.45914   2
  -1   0  -5 78.5062 2.66448   1
  -1   0  -6 48.5190 1.46326  12
   1   0   6 44.3176 2.31166  11
   1   0   6 48.0671 2.57477  10
  -1   0  -6 44.9227 2.21882  15
   1   0   6 48.8585 2.02031  16
  -1   0  -6 44.5867 2.28780   9
  -1   0  -6 47.5563 1.53855   8
   1   0   6 47.2339 2.14721   2
   1   0   6 47.6817 2.38214   1
  -1   0  -6 45.3384 2.34501   1
  -1   0  -7 61.5027 1.77291  12
  -1   0  -7 66.4513 2.94225  11
   1   0   7 60.1440 2.90578  11
   1   0   7 63.7883 3.04511  10
   1   0   7 66.0885 2.42806  16
  -1   0  -7 59.9436 2.62603  15
  -1   0  -7 69.8448 2.87156   9
  -1   0  -7 62.0315 1.83329   8
   1   0   7 65.1212 2.63192   2
   1   0   7 64.8609 2.85761   1
  -1   0  -7 63.6348 2.81182   1
   1   0   8 273.848 6.30161   2
  -1   0  -8 289.170 6.52668   1
  -1   0  -8 292.948 4.86907  12
  -1   0  -8 296.318 6.51812  11
   1   0   8 279.280 6.65744  11
   1   0   8 304.510 6.82056  10
   1   0   8 299.516 5.77645  16
  -1   0  -8 298.785 6.59796   9
   1   0   8 277.825 6.27027   4
  -1   0  -8 296.826 4.89783   8
  -1   0  -9 112.023 2.66873  12
  -1   0  -9 110.208 4.23175  11
   1   0   9 106.248 4.19625  11
   1   0   9 119.881 4.45647  10
   1   0   9 111.549 3.90260   2
  -1   0  -9 113.649 4.16120   1
  -1   0  -9 113.982 2.66076   8
  -1   0  -9 114.684 4.11716   9
   1   0   9 114.956 3.56313  16
   1   0   9 113.114 3.88171   4
  -1   0 -10 108.341 4.39907  11
  -1   0 -10 105.479 2.65336  12
   1   0  10 92.8847 4.31797  11
   1   0  10 113.568 4.51161  10
  -1   0 -10 111.636 4.33924   1
   1   0  10 108.128 4.04358   2
  -1   0 -10 106.978 2.60950   8
  -1   0 -10 106.992 4.28341   9
  -1   0 -10 111.913 4.26515   5
   1   0  10 105.281 3.93212   4
   1   0  10 102.745 3.59162  16
  -1   0 -11 66.1870 3.87675  11
  -1   0 -11 60.2086 2.15231  12
   1   0  11 62.4683 3.87933  11
   1   0  11 67.2818 3.97992  10
  -1   0 -11 67.3880 3.78864   1
   1   0  11 66.9763 3.53488   2
   1   0  11 66.7649 3.17649  13
  -1   0 -11 60.0678 3.62826   9
  -1   0 -11 64.4271 2.03661   8
   1   0  11 64.4723 3.43196   4
  -1   0 -11 64.1647 3.69264   5
   1   0  12 29.7780 3.42728  11
   1   0  12 32.3075 3.00945   2
  -1   0 -12 28.6138 3.09121   1
  -1   0 -12 29.4233 3.53030  11
  -1   0 -12 26.8084 1.70250  12
   1   0  12 30.3178 2.79436  13
   1   0  12 26.7275 2.94099   4
  -1   0 -12 23.6153 3.03740   5
  -1   0 -12 26.9477 1.52619   8
   1   0  13 82.1564 4.34154   2
  -1   0 -13 76.1530 4.36524   1
   1   0  13 75.3190 4.56537  11
   1   0  13 78.3674 3.86342  13
  -1   0 -13 73.2551 4.45267   5
   1   0  13 81.1072 4.18317   4
  -1   0 -13 67.6533 2.05473   8
  -1   0 -14 142.522 5.84634   5
   1   0  14 142.873 5.64314   2
   1   0  14 138.867 5.91946  11
  -1   0 -15 66.7455 4.76107   5
   1   0  15 75.0350 4.77581   2
   1   0  15 58.6918 4.67381  11
  -1   0 -16 33.0842 4.40386   5
   1   0  16 36.3533 4.17716   2
   1   0  16 33.4640 4.52649  11
   1   0  17 29.4648 4.84789  11
  -1   0 -17 24.7493 4.73658   5
   1   0  17 25.6141 4.40204   2
  -1  -1  16 237.728 7.81396  11
  -1  -1  16 241.508 8.14979   2
   1   1 -16 225.932 7.79983   1
   1   1 -16 230.966 8.08974   5
   1   1 -15 86.1101 4.79270  15
  -1  -1  15 95.5084 5.37767  11
  -1  -1  15 96.0056 5.30206   2
   1   1 -15 93.1513 5.31407   1
   1   1 -15 93.5118 5.47625   5
   1   1 -14 28.9316 3.54595  15
  -1  -1  14 30.5192 3.85806  11
   1   1 -14 29.8315 3.77787   1
  -1  -1  14 32.3480 3.77507   2
   1   1 -14 32.2691 3.76918   5
  -1  -1  14 31.7795 2.97786   6
  -1  -1  13 2.16666 1.99963  12
   1   1 -13 2.96768 2.71781  15
  -1  -1  13 3.09996 3.19322  11
  -1  -1  13 5.27745 2.74343   2
   1   1 -13 5.20003 2.93280   1
  -1  -1  13 7.82420 2.36163   6
   1   1 -13 7.04236 2.81344   5
  -1  -1  12 87.7284 3.18950  12
   1   1 -12 87.3667 4.20301  15
  -1  -1  12 83.1552 4.55945  11
   1   1 -12 88.3634 4.49658  11
   1   1 -12 83.3577 4.33293   1
  -1  -1  12 82.8570 4.25365   2
  -1  -1  12 89.2258 3.59390   6
  -1  -1  12 83.7911 3.95411   4
   1   1 -12 86.5939 4.41159   5
  -1  -1  11 110.327 3.39300  12
   1   1 -11 101.283 4.40327  11
  -1  -1  11 99.2759 4.51655  11
   1   1 -11 106.230 4.32333  15
  -1  -1  11 104.243 4.39775   2
   1   1 -11 102.878 4.52491   1
   1   1 -11 106.093 4.46155   5
  -1  -1  11 97.6246 3.95732   4
  -1  -1  11 107.440 3.67949   6
  -1  -1  10 5.30621 1.65018  12
   1   1 -10 5.66129 2.48418  11
  -1  -1  10 4.50995 2.37951  11
  -1  -1  10 7.68988 2.08892   4
  -1  -1  10 5.99633 2.23709   9
  -1  -1  10 8.73175 1.80166   6
   1   1 -10 5.77899 2.15095   5
  -1  -1  10 6.55121 2.04650   2
   1   1 -10 4.55623 2.12786   1
   1   1 -10 7.97203 2.22477  15
  -1  -1   9 28.3866 1.96693  12
  -1  -1   9 29.8533 2.62257   9
   1   1  -9 30.4830 2.67033  11
  -1  -1   9 31.8631 2.73375  11
   1   1  -9 29.5894 2.70253   1
  -1  -1   9 31.2888 2.55800   2
  -1  -1   9 32.4438 2.13344   6
   1   1  -9 32.6964 2.59977   5
  -1  -1   9 33.8675 2.50167   4
  -1  -1   8 14.0668 1.55129  12
   1   1  -8 12.1738 1.64708  16
  -1  -1   8 15.1194 2.14122   9
   1   1  -8 15.7163 2.18464  11
  -1  -1   8 15.6632 2.07921  11
   1   1  -8 17.5140 2.18723   1
  -1  -1   8 15.2181 1.95345   2
  -1  -1   8 15.7036 1.95741   4
   1   1  -8 13.1809 1.86583   5
  -1  -1   7 23.9509 1.56096  12
   1   1  -7 20.8600 1.71854  16
  -1  -1   7 20.1897 2.08921   9
   1   1  -7 23.3413 2.10416  11
  -1  -1   7 18.7786 2.02847  11
   1   1  -7 20.8547 2.10419   1
  -1  -1   7 19.7487 1.79435   2
   1   1  -7 19.8250 1.84460   5
  -1  -1   7 20.5720 1.91298   4
  -1  -1   6 39.8926 1.70469  12
   1   1  -6 37.4572 1.97018  16
  -1  -1   6 41.5273 2.31959   9
   1   1  -6 37.7779 2.19599  11
  -1  -1   6 36.8466 2.14869  11
  -1  -1   6 36.3913 2.02237   2
   1   1  -6 37.6500 2.30683   1
   1   1  -6 37.5748 2.03547   5
  -1  -1   6 38.0225 2.10029   4
   1   1  -6 40.1311 2.39717   4
  -1  -1   5 7.89961 1.12414  12
   1   1  -5 9.03098 1.31354  16
  -1  -1   5 8.84807 1.58915   9
  -1  -1   5 6.30227 1.23710   2
   1   1  -5 5.98304 1.43733   1
  -1  -1   5 7.48159 1.38004  11
   1   1  -5 8.11004 1.49961  11
   1   1  -5 6.86359 1.28013   5
  -1  -1   5 7.23321 1.37935   4
   1   1  -5 5.41617 1.44552   4
   1   1  -4 1572.10 20.3826  11
  -1  -1   4 1494.60 20.4484  11
  -1  -1   4 1507.78 20.6870   2
   1   1  -4 1457.50 20.5998   5
  -1  -1   4 1506.53 19.9582   6
  -1  -1   4 1597.47 20.6029   4
   1   1  -4 1528.10 20.7551   4
  -1  -1   4 1508.41 20.0251  12
  -1  -1   3 1374.85 18.1311  11
   1   1  -3 1383.19 18.0834  11
  -1  -1   3 1380.32 18.3473   4
   1   1  -3 1338.29 18.3565   5
  -1  -1   3 1379.02 17.8262   6
  -1  -1   3 1363.57 17.9630  12
  -1  -1   2 41.4837 1.36542   4
  -1  -1   2 42.2145 1.10365   6
  -1  -1   2 45.6061 1.20521  11
   1   1  -2 38.4457 1.30735   5
  -1  -1   1 1023.86 12.9986   8
   1   1  -1 985.037 13.2825   3
  -1  -1   1 1005.37 13.2306   4
   1   1  -1 1049.76 13.5312  14
  -1  -1   0 1725.19 21.8443   8
   1   1   0 1781.39 21.9539  14
   1   1   0 1676.73 21.7213   3
   1   1   1 2551.72 30.9989  14
  -1  -1  -1 2467.56 31.0658   8
   1   1   2 2164.38 27.2274   2
   1   1   2 2091.14 27.2470  10
  -1  -1  -2 2169.38 27.4683  11
  -1  -1  -3 32.5712 1.70514  11
   1   1   3 34.7489 1.55756  10
   1   1   3 32.9149 0.98529  13
   1   1   3 40.5380 1.36186   2
   1   1   3 37.8383 1.28819   8
  -1  -1  -4 521.043 7.91275   1
   1   1   4 499.717 7.87938   1
  -1  -1  -4 533.075 8.50405  11
   1   1   4 559.518 8.40869  10
  -1  -1  -4 557.457 7.84027  12
   1   1   4 542.007 7.57779  13
   1   1   4 570.104 7.58879  15
   1   1   4 542.481 8.16009   2
  -1  -1  -4 529.192 7.81645   8
   1   1   5 1622.04 21.3863  13
  -1  -1  -5 1646.31 21.4722  12
   1   1   5 1575.10 21.9323   1
  -1  -1  -5 1579.82 21.9183   1
   1   1   5 1703.07 22.4586  10
   1   1   5 1702.89 21.4764  15
   1   1   5 1622.08 22.1083   2
  -1  -1  -5 1590.31 21.4581   8
   1   1   6 299.547 5.13657  13
  -1  -1  -6 305.035 5.09920  12
   1   1   6 294.930 6.13898  11
   1   1   6 314.136 6.20675  10
  -1  -1  -6 294.009 5.62162   9
  -1  -1  -6 296.222 5.07766   8
   1   1   6 295.743 5.74575   2
   1   1   6 291.611 5.69844   1
  -1  -1  -6 274.148 5.68509   1
   1   1   7 205.198 4.25169  13
  -1  -1  -7 206.338 4.05871  12
   1   1   7 211.513 5.26955  11
   1   1   7 205.936 5.17208  10
   1   1   7 202.542 4.00198  16
  -1  -1  -7 212.843 4.79792   9
  -1  -1  -7 211.497 4.07283   8
   1   1   7 210.149 4.80683   1
   1   1   7 215.503 4.86671   2
  -1  -1  -7 206.510 4.86237   1
   1   1   8 113.547 3.20486  13
  -1  -1  -8 114.137 2.89726  12
   1   1   8 107.650 3.97458  11
  -1  -1  -8 113.496 4.00395  11
   1   1   8 114.225 4.09030  10
  -1  -1  -8 113.618 3.67875   9
  -1  -1  -8 105.706 2.77085   8
   1   1   8 99.2609 3.43588   2
  -1  -1  -8 103.318 3.56256   1
   1   1   8 117.892 3.03527  16
   1   1   9 4.25483 1.61074  13
  -1  -1  -9 1.37602 1.19404  12
   1   1   9-0.05136 1.93726  11
  -1  -1  -9 0.99929 2.18777  11
  -1  -1  -9 2.67055 1.77102   1
   1   1   9 3.67433 1.48511   2
  -1  -1  -9 1.95041 1.19235   8
   1   1   9-0.28894 2.30627  10
  -1  -1  -9 1.24831 1.69844   9
   1   1   9 2.64822 2.07842   4
   1   1   9 2.92926 1.49517  16
   1   1  10 3.88477 1.82065  13
  -1  -1 -10 2.86507 1.37621  12
   1   1  10 1.13540 2.42395  11
  -1  -1 -10 2.72287 2.52463  11
   1   1  10 6.55901 1.82728   2
  -1  -1 -10 5.13872 2.04789   1
  -1  -1 -10 3.93876 1.29213   8
   1   1  10 6.53381 2.50466  10
  -1  -1 -10 5.67825 2.00877   9
   1   1  10 4.26095 2.20684   4
   1   1  10 1.49657 1.63712  16
   1   1  11 2.30900 1.91424  13
  -1  -1 -11 2.50637 1.48253  12
   1   1  11-1.17363 2.53981  11
  -1  -1 -11-0.53596 2.87113  11
  -1  -1 -11 1.83295 2.24311   1
   1   1  11 5.13810 2.15991   2
  -1  -1 -11 1.66803 1.31400   8
   1   1  11 2.84811 2.67439  10
  -1  -1 -11 1.36752 2.12563   9
   1   1  11 2.16453 2.32524   4
   1   1  11 1.64447 1.79112  16
  -1  -1 -12 12.7148 1.70384  12
   1   1  12 12.7587 3.00527  11
   1   1  12 11.7049 2.42287   2
  -1  -1 -12 13.6569 2.62475   1
   1   1  12 14.1926 2.33480  13
  -1  -1 -12 13.4064 1.60104   8
  -1  -1 -12 12.0189 2.61280   9
   1   1  12 12.2826 2.74411   4
   1   1  13 233.483 5.89053  13
   1   1  13 224.742 7.08275  11
  -1  -1 -13 230.366 6.68206   1
   1   1  13 231.456 6.83077   2
  -1  -1 -13 233.478 6.97239   5
  -1  -1 -13 208.908 4.48451   8
  -1  -1 -13 216.023 4.76041  12
  -1  -1 -14 465.335 10.5355   5
   1   1  14 461.041 10.3870   2
  -1  -1 -14 406.203 7.08319   8
   1   1  14 446.727 10.6463  11
   1   1  14 472.358 9.07302  13
   1   1  15 68.6817 4.54381   2
  -1  -1 -15 56.9525 2.23117   8
  -1  -1 -15 70.8107 4.69037   5
   1   1  15 56.6424 4.84911  11
  -1  -1 -16 0.94594 3.53789   5
   1   1  16 1.36892 3.76267  11
   1   1  16 3.36415 3.22388   2
  -1  -1 -17 1.01463 4.06708   5
   1   1  17-1.96745 4.30899  11
   1   1  17 3.49314 3.69366   2
   1   2 -16 426.560 11.1020   5
  -1  -2  16 407.304 10.1942  11
  -1  -2  16 427.832 11.0691   2
   1   2 -16 400.647 10.7592   1
   1   2 -15 231.881 7.89539   5
  -1  -2  15 235.629 7.43985  11
   1   2 -15 219.733 7.22354  15
  -1  -2  15 240.759 7.89606   2
   1   2 -15 233.134 7.92588   1
   1   2 -14 42.0665 4.24928   5
  -1  -2  14 42.7051 4.09879  11
   1   2 -14 38.6204 4.04038  15
   1   2 -14 37.8837 4.21852   1
  -1  -2  14 43.5563 4.08258   2
  -1  -2  13 0.75231 2.76369   2
   1   2 -13-2.47397 3.13192   1
  -1  -2  13-1.09765 3.02558  11
  -1  -2  13 1.01478 1.81883  12
   1   2 -13-1.08515 2.99114  15
   1   2 -13 2.39070 2.94174   5
  -1  -2  13 0.13272 2.25924   6
  -1  -2  12 115.999 4.12715   6
  -1  -2  12 107.117 3.25869  12
   1   2 -12 104.872 4.79225  11
  -1  -2  12 104.174 4.87776  11
   1   2 -12 107.522 4.88627  15
   1   2 -12 113.351 5.02512   5
  -1  -2  12 96.8336 4.18637   4
   1   2 -12 103.506 4.99281   1
  -1  -2  12 102.505 4.88385   2
   1   2 -11 315.341 7.39668  11
  -1  -2  11 304.602 5.74825  12
   1   2 -11 295.239 7.83206   1
  -1  -2  11 308.569 7.85098   2
  -1  -2  11 305.825 7.58576  11
   1   2 -11 306.162 7.67958  15
   1   2 -11 308.430 7.78833   5
  -1  -2  11 295.716 6.86668   4
  -1  -2  11 314.483 6.66687   6
  -1  -2  10 204.569 4.30784  12
  -1  -2  10 202.922 5.96362   2
   1   2 -10 194.354 6.05187   1
  -1  -2  10 199.082 5.73982  11
   1   2 -10 205.928 5.57493  11
  -1  -2  10 207.491 5.95281  10
  -1  -2  10 198.028 5.71322   9
   1   2 -10 200.128 5.94701  15
  -1  -2  10 211.533 5.04949   6
  -1  -2  10 188.985 5.18320   4
   1   2 -10 197.445 5.90097   5
  -1  -2   9 80.2598 2.55947  12
   1   2  -9 85.0154 3.94508   1
  -1  -2   9 85.4760 3.73394   2
   1   2  -9 82.3791 3.50891  11
  -1  -2   9 86.9144 3.64311  11
  -1  -2   9 79.7882 3.66478   9
   1   2  -9 81.9412 3.78263  15
   1   2  -9 82.0414 3.66333   5
  -1  -2   9 80.9743 3.25050   4
  -1  -2   9 88.9564 3.13106   6
  -1  -2   8 77.0540 2.38579  12
   1   2  -8 76.8265 3.66686   1
  -1  -2   8 78.9678 3.38069   2
   1   2  -8 77.3357 3.22879  11
  -1  -2   8 77.4060 3.29707  11
  -1  -2   8 80.5591 3.52787   9
   1   2  -8 74.8310 3.56887  15
  -1  -2   8 79.5098 3.02148   4
   1   2  -8 75.4145 3.32443   5
  -1  -2   8 84.0769 2.88722   6
  -1  -2   7 308.367 5.17459  12
  -1  -2   7 303.332 6.50527   2
   1   2  -7 294.676 6.91002   1
   1   2  -7 304.701 6.05692  11
  -1  -2   7 278.168 6.20983  11
  -1  -2   7 307.096 6.56766   9
   1   2  -7 291.155 6.15519  16
   1   2  -7 304.146 6.51680   5
  -1  -2   7 302.893 5.95556   4
  -1  -2   7 299.999 5.71823   6
  -1  -2   6 20.9422 1.83003  11
   1   2  -6 25.6011 1.92661  11
   1   2  -6 21.8969 2.08925   1
  -1  -2   6 23.9622 1.79964   2
   1   2  -6 22.0350 1.90600  16
  -1  -2   6 25.8468 1.63066   6
   1   2  -6 26.0987 1.95934   4
  -1  -2   6 22.6566 1.72852   4
   1   2  -6 22.3823 1.85016   5
  -1  -2   6 24.2637 1.37587  12
  -1  -2   5 223.120 3.81905  12
   1   2  -5 217.848 4.32884  11
  -1  -2   5 199.651 4.38954  11
   1   2  -5 202.715 5.07504   1
  -1  -2   5 195.515 4.57432   2
  -1  -2   5 208.813 4.19046   6
  -1  -2   5 216.896 4.35235   4
   1   2  -5 224.389 4.78920  16
   1   2  -5 210.195 4.55460   4
   1   2  -5 206.108 4.67449   5
  -1  -2   4 1.82345 1.05350  11
   1   2  -4 2.16150 1.13633  11
   1   2  -4 1.88634 1.25909   1
   1   2  -4 1.77419 1.22449  16
  -1  -2   4 2.37389 1.07780   4
  -1  -2   4 2.57250 0.90391  12
  -1  -2   4 1.32798 0.96380   6
   1   2  -4 2.60727 1.03313   4
   1   2  -4 1.60502 1.05762   5
  -1  -2   3 217.363 4.30096  14
  -1  -2   3 209.601 3.73397   4
   1   2  -3 212.016 3.81362   4
   1   2  -3 208.336 3.70039   6
   1   2  -3 195.225 4.36350   1
   1   2  -3 207.853 3.56750  11
  -1  -2   3 197.595 3.57520  11
  -1  -2   2 343.754 4.98737  11
   1   2  -2 357.559 5.00079  11
  -1  -2   2 365.015 4.91553   8
  -1  -2   2 385.719 5.91682  14
   1   2  -2 359.245 5.80267   3
  -1  -2   2 348.224 5.29422   4
   1   2  -2 325.084 5.29629   4
  -1  -2   1 631.953 8.59064   8
  -1  -2   1 640.182 9.01677  14
   1   2  -1 644.975 9.00627   3
   1   2   0 84.4280 1.87060   3
  -1  -2   0 83.7500 1.91050  14
  -1  -2   0 85.9343 1.89993   8
  -1  -2   0 89.1699 1.56422   7
   1   2   1 59.6909 1.62848  14
  -1  -2  -1 69.3683 1.81405   8
  -1  -2  -1 67.7868 1.52712  11
  -1  -2  -1 65.1323 1.34645  10
  -1  -2  -2 40.9971 1.16406  10
   1   2   2 31.4822 1.21102   2
   1   2   2 36.9352 1.10858  13
  -1  -2  -2 34.2357 1.51421  11
  -1  -2  -2 34.0123 1.48467   8
  -1  -2  -3 52.4521 2.03835  11
  -1  -2  -3 47.9279 1.59106  10
   1   2   3 55.1016 1.42626  13
   1   2   3 48.0222 1.59081   2
   1   2   3 46.3233 1.10452   1
  -1  -2  -4 107.047 2.72237  10
  -1  -2  -4 106.459 2.23239  13
   1   2   4 105.234 2.25733  13
   1   2   4 104.632 2.58954   2
  -1  -2  -4 102.443 3.02989  11
   1   2   4 101.855 2.16722   1
  -1  -2  -5 524.544 8.04529   8
  -1  -2  -5 531.421 8.11841  12
  -1  -2  -5 532.269 7.67306  13
   1   2   5 537.907 7.67380  13
   1   2   5 510.923 8.23533   2
  -1  -2  -5 497.547 8.69908  11
   1   2   5 500.172 7.77564   1
  -1  -2  -5 494.493 7.62627   1
  -1  -2  -6 11.5383 1.32192   8
  -1  -2  -6 11.6907 2.01403  11
  -1  -2  -6 14.4375 1.44093  12
   1   2   6 12.0948 1.28233  13
   1   2   6 12.5881 1.37665   2
   1   2   6 20.1011 1.50344   1
  -1  -2  -6 12.1037 1.25840   1
  -1  -2  -7 65.2352 2.48998   1
  -1  -2  -7 68.8043 2.50587   9
  -1  -2  -7 72.5324 2.52298  12
   1   2   7 70.8976 2.33205  13
   1   2   7 74.2301 2.70176   2
  -1  -2  -7 75.1819 2.35493   8
  -1  -2  -8 45.2147 1.99416   8
  -1  -2  -8 43.3840 2.10163  12
   1   2   8 41.9025 2.63699  11
  -1  -2  -8 42.5641 2.20649   9
   1   2   8 42.0120 2.13037  13
   1   2   8 41.8527 2.30429   2
  -1  -2  -8 41.8962 2.21077   1
   1   2   9 0.17406 1.48548  13
  -1  -2  -9 1.25963 1.32758  12
   1   2   9-0.05259 1.84584  11
   1   2   9 1.23388 1.18390  16
  -1  -2  -9-0.39715 1.62801   9
  -1  -2  -9 1.20761 1.50453   1
   1   2   9 1.02402 1.45468   2
  -1  -2  -9 1.51859 1.29640   8
  -1  -2 -10 93.0658 3.59768   1
  -1  -2 -10 82.3542 2.76827   8
   1   2  10 85.7103 3.14574  13
  -1  -2 -10 85.2853 2.96482  12
  -1  -2 -10 85.8759 4.04844  11
   1   2  10 80.5452 3.94158  11
   1   2  10 84.5807 4.06225  10
   1   2  10 90.5053 2.66300  16
  -1  -2 -10 83.7704 3.50437   9
   1   2  10 87.6772 3.61553   2
   1   2  10 85.1040 4.02715   4
  -1  -2 -11 105.660 3.23902   8
   1   2  11 105.808 3.65801  13
   1   2  11 94.5284 4.38343   4
  -1  -2 -11 103.652 4.57214  11
   1   2  11 101.196 4.60319  11
   1   2  11 109.770 4.64945  10
  -1  -2 -11 112.625 4.13231   1
  -1  -2 -11 104.624 4.11451   9
   1   2  11 104.166 3.06271  16
   1   2  11 108.319 4.25265   2
   1   2  12 15.4167 3.01700  11
   1   2  12 14.8704 2.52710   2
  -1  -2 -12 14.9687 2.56442   1
   1   2  12 14.8243 2.32564  13
  -1  -2 -12 13.3347 1.77505   8
  -1  -2 -12 15.0981 2.56582   9
   1   2  12 14.5302 2.88357   4
   1   2  13 148.399 5.94254  11
  -1  -2 -13 151.324 5.21504   1
  -1  -2 -13 148.439 4.00960   8
   1   2  13 162.787 5.57155   2
   1   2  13 154.372 4.80358  13
  -1  -2 -13 153.547 5.37045   9
  -1  -2 -14 308.043 6.22923   8
   1   2  14 332.005 7.34314  13
   1   2  14 327.662 8.47847   2
   1   2  14 312.878 8.93941  11
  -1  -2 -15 7.33474 1.90942   8
   1   2  15 6.21822 3.89925  11
  -1  -2 -15 16.1754 3.45860   5
  -1  -2 -15 10.1229 2.15324  12
   1   2  15 7.95282 3.02560   2
  -1  -2 -16 24.0428 2.47135  12
   1   2  16 26.2562 3.89424   2
  -1  -2 -16 27.6907 4.16721   5
   1   2  16 24.0110 4.37324  11
  -1  -2 -17 40.5388 2.73487  12
   1   2  17 42.7110 4.98262  11
   1   2  17 45.7649 4.65939   2
  -1  -2 -17 47.5359 4.76801   5
  -1  -3  16 177.788 6.83319  11
   1   3 -16 188.870 7.70241   1
  -1  -3  16 191.527 7.60638   2
  -1  -3  16 157.124 7.53364  14
  -1  -3  15 126.517 5.76603  11
  -1  -3  15 133.244 6.29699   2
   1   3 -15 130.048 6.40619   1
   1   3 -15 123.608 6.04853  15
  -1  -3  15 109.178 6.39621  14
  -1  -3  14 24.2726 3.72005   2
   1   3 -14 29.7505 4.18286   1
  -1  -3  14 28.1374 3.91685  11
   1   3 -14 28.5533 3.92114   5
  -1  -3  14 25.3596 4.23467  14
   1   3 -14 33.5710 4.16271  15
  -1  -3  13 20.5792 3.41903   2
   1   3 -13 15.9677 3.53495   1
  -1  -3  13 14.6344 3.58302  14
   1   3 -13 18.1130 3.52647  15
  -1  -3  13 18.8007 3.38098  11
   1   3 -13 17.1597 3.44722   5
   1   3 -12 161.863 6.01775   5
  -1  -3  12 160.127 5.55862  11
  -1  -3  12 159.159 4.93190   4
  -1  -3  12 149.531 3.52120  12
   1   3 -12 156.810 6.13648   1
  -1  -3  12 164.257 6.09087   2
   1   3 -12 148.384 5.86914  15
  -1  -3  12 143.872 6.01386  14
  -1  -3  12 167.824 4.99113   6
  -1  -3  11 364.854 7.45312   6
  -1  -3  11 343.171 6.03320  12
  -1  -3  11 358.856 8.11024  11
  -1  -3  11 348.706 7.40988   4
   1   3 -11 348.795 8.85835   1
  -1  -3  11 374.690 8.78662   2
   1   3 -11 355.030 8.64801   5
   1   3 -11 339.405 8.58377  15
  -1  -3  10 386.279 7.53031   6
  -1  -3  10 360.638 6.17323  12
  -1  -3  10 364.961 8.01433  11
  -1  -3  10 364.626 7.45813   4
  -1  -3  10 382.973 8.65858   2
   1   3 -10 369.505 8.79712   1
  -1  -3  10 391.516 8.36871  10
   1   3 -10 381.542 8.67408   5
   1   3 -10 361.415 8.70581  15
  -1  -3   9 26.7788 2.20995   6
   1   3  -9 25.9389 2.53870  11
  -1  -3   9 24.1192 1.64508  12
  -1  -3   9 24.9823 2.48356  11
  -1  -3   9 23.1295 2.16733   4
   1   3  -9 18.4537 2.63515   1
  -1  -3   9 26.1695 2.54605   2
  -1  -3   9 26.5247 2.89507   9
   1   3  -9 22.2861 2.58421   5
   1   3  -9 23.8507 2.44273  16
   1   3  -9 22.5019 2.80534  15
  -1  -3   8 69.1850 2.83502   6
  -1  -3   8 64.3702 2.09641  12
   1   3  -8 66.9653 2.98790  11
  -1  -3   8 66.2595 3.07929  11
  -1  -3   8 67.4001 2.71740   4
  -1  -3   8 69.1645 3.28859   2
   1   3  -8 62.2081 3.54344   1
  -1  -3   8 67.8260 3.51159   9
   1   3  -8 62.0211 3.63438  15
   1   3  -8 63.8559 3.19170   5
  -1  -3   7 1.63036 1.61720  11
   1   3  -7 0.32512 1.64750  11
   1   3  -7-1.32087 2.23914  15
  -1  -3   7 1.51124 1.75956  14
  -1  -3   7 3.08779 1.43065   4
  -1  -3   7 1.64459 1.49175   2
   1   3  -7 0.48083 1.92696   1
  -1  -3   7 1.18713 1.51712   6
   1   3  -7 1.88405 1.63428   5
  -1  -3   7-0.34248 1.12274  12
   1   3  -6 26.0718 1.82633  11
  -1  -3   6 25.2965 1.36998  12
  -1  -3   6 21.6867 1.79980  11
  -1  -3   6 24.7206 2.09071  14
  -1  -3   6 23.5332 1.65430   4
  -1  -3   6 25.6608 1.76314   6
  -1  -3   6 21.5995 1.82638   2
   1   3  -6 22.5426 2.34143   1
   1   3  -6 22.9567 1.94547   5
   1   3  -6 24.8709 1.87246   4
  -1  -3   5 305.763 5.78406  11
   1   3  -5 325.690 6.64118  16
  -1  -3   5 317.578 6.47750  14
  -1  -3   5 328.939 5.63983   4
   1   3  -5 324.109 6.97007   1
  -1  -3   5 332.546 5.23301  12
   1   3  -5 321.104 5.60383  11
   1   3  -5 324.672 5.94695   4
   1   3  -4 312.458 6.67781   1
  -1  -3   4 322.120 5.45948  11
  -1  -3   4 325.293 5.40651   4
   1   3  -4 329.639 5.59019   4
   1   3  -4 322.824 5.73739   6
  -1  -3   4 330.848 6.26061  14
   1   3  -4 339.948 6.59650  16
  -1  -3   3 381.826 5.39058   8
   1   3  -3 368.471 6.25905   6
  -1  -3   3 378.171 5.76027  11
   1   3  -3 388.251 6.79523   3
  -1  -3   3 378.090 5.85249   4
   1   3  -3 391.666 5.97301   4
  -1  -3   3 387.695 6.65427  14
   1   3  -2 452.755 7.32898   3
   1   3  -2 440.447 6.49630   4
  -1  -3   2 467.220 7.18157  14
   1   3  -2 463.953 7.19102  14
  -1  -3   2 449.795 6.97904   7
  -1  -3   2 449.691 6.45347   8
  -1  -3   2 428.024 6.10196  11
   1   3  -1 234.805 4.40292   3
  -1  -3   1 255.239 4.35588  14
  -1  -3   1 243.746 4.12056   7
   1   3   0 24.3177 1.28211   3
  -1  -3   0 24.9871 1.26785  14
   1   3   0 26.3425 1.01523   7
  -1  -3   0 26.0878 1.07384   7
   1   3   1 824.304 10.7344  10
  -1  -3  -1 812.090 10.7303  10
   1   3   1 817.898 10.8565  11
  -1  -3  -1 826.749 11.0351  11
   1   3   1 809.506 11.4074   3
  -1  -3  -1 863.987 11.4414  14
   1   3   2 3026.54 38.4106  10
  -1  -3  -2 3058.14 38.4198  10
  -1  -3  -2 3026.45 38.9309  11
   1   3   2 2991.91 38.9903   2
   1   3   2 3124.63 38.8324  13
   1   3   3 1879.97 24.5562  10
  -1  -3  -3 1884.03 24.6578  10
   1   3   3 1935.98 24.6508  13
   1   3   3 1879.25 25.0111   2
  -1  -3  -3 1914.34 25.1960  11
  -1  -3  -4 662.080 10.2294  11
   1   3   4 658.367 9.66796  10
   1   3   4 643.054 9.83993   2
  -1  -3  -4 640.306 9.81929  10
   1   3   4 682.122 9.42700  13
  -1  -3  -4 668.111 9.42688  13
   1   3   4 653.873 8.69033   1
  -1  -3  -5 85.6529 3.09238  11
   1   3   5 90.2703 2.34261  13
  -1  -3  -5 83.4837 2.25001  13
   1   3   5 95.2772 2.67336   2
  -1  -3  -6 565.317 9.20810  12
   1   3   6 552.807 9.22301   2
   1   3   6 564.664 8.57648  13
  -1  -3  -6 552.133 8.55594  13
  -1  -3  -6 577.544 9.73779  11
  -1  -3  -7 698.166 11.5889  11
  -1  -3  -7 664.195 10.1454   1
  -1  -3  -7 697.300 10.8982  12
  -1  -3  -7 712.095 10.7377   8
   1   3   7 678.425 11.1553   2
   1   3   7 664.611 10.2509  13
  -1  -3  -7 671.090 10.3075  13
   1   3   8 183.821 4.20718  13
  -1  -3  -8 179.363 5.23642  11
  -1  -3  -8 179.455 4.18670   1
  -1  -3  -8 185.002 4.56072  12
  -1  -3  -8 195.977 4.39044   8
   1   3   8 196.374 4.90030   2
  -1  -3  -8 188.525 4.28065   9
  -1  -3  -9 20.9354 1.91870   9
   1   3   9 19.9824 2.19568  11
  -1  -3  -9 24.2777 2.02930   2
  -1  -3  -9 23.0794 1.91374   1
  -1  -3  -9 21.8837 1.79686   8
   1   3   9 21.8277 2.02472   2
   1   3   9 19.7865 1.94457  13
   1   3  10 2.11315 1.14140  16
  -1  -3 -10 0.32514 1.70485   9
   1   3  10 0.23399 2.02421  11
  -1  -3 -10 2.29122 1.58738   1
  -1  -3 -10 0.26883 1.74105   2
  -1  -3 -10 1.67168 1.47266   8
   1   3  10 0.79990 1.68241   2
   1   3  10 0.80350 1.71747  13
   1   3  11 67.2827 3.22487  13
   1   3  11 85.1493 4.39741   4
   1   3  11 82.9108 4.23363  11
  -1  -3 -11 85.0265 3.70357   2
  -1  -3 -11 82.6320 3.41211   1
  -1  -3 -11 82.6030 3.04233   8
  -1  -3 -11 82.6871 3.63268   9
   1   3  11 79.3513 2.42498  16
   1   3  11 83.6467 3.79404   2
  -1  -3 -12 116.416 4.45579   9
  -1  -3 -12 112.400 3.89125  12
   1   3  12 120.777 5.23447  11
  -1  -3 -12 124.534 4.31429   1
   1   3  12 99.6873 4.10717  13
  -1  -3 -12 122.819 3.72846   8
   1   3  12 126.265 4.77472   2
   1   3  12 126.449 5.26249   4
   1   3  13 2.32471 2.32558   2
  -1  -3 -13 2.31253 2.01455  12
  -1  -3 -13 3.44177 1.96418   8
  -1  -3 -13 1.93173 2.42099   9
   1   3  13-0.29800 3.01686  11
  -1  -3 -14 118.409 3.89129   8
   1   3  14 127.669 4.58818  13
  -1  -3 -14 123.746 4.22396  12
   1   3  14 118.223 5.13324   2
   1   3  14 117.618 5.76558  11
  -1  -3 -15 10.8202 2.64398  12
  -1  -3 -15 13.6104 2.29215   8
   1   3  15 19.0579 3.30058   2
   1   3  15 14.1458 3.95824  11
  -1  -3 -16 10.4067 2.57866  12
  -1  -3 -16 12.9377 2.29228   8
   1   3  16 15.6003 3.56927   2
   1   3  16 11.9609 4.18745  11
  -1  -3 -17 8.39644 2.49702  12
   1   3  17 6.76638 3.65526   2
  -1  -3 -17 7.11552 3.74091   5
   1   3  17 9.12642 4.30687  11
  -1  -3 -18 57.7656 3.45051  12
  -1  -3 -18 69.0060 5.63119   5
   1   3  18 67.7804 6.05865  11
   1   3  18 73.4769 5.37611   2
   1   4 -15 11.8507 4.40096   1
  -1  -4  15 1.71181 3.78013   2
  -1  -4  15 12.6302 3.74749  11
   1   4 -15 10.5831 4.26983  15
  -1  -4  15-1.10985 4.51903  14
   1   4 -14 14.1072 4.03052   1
  -1  -4  14 15.6476 3.87086   2
  -1  -4  14 16.1090 3.68404  11
   1   4 -14 24.6434 4.33562  15
  -1  -4  14 14.4641 4.17130  14
  -1  -4  13 14.2352 3.26089   2
   1   4 -13 16.3333 3.78980   1
  -1  -4  13 12.1880 3.70765  14
   1   4 -13 8.63983 3.68442  15
  -1  -4  13 12.7533 3.24776  11
   1   4 -12 75.7899 4.81702   1
  -1  -4  12 69.0182 4.55330   2
  -1  -4  12 75.0405 3.56517   4
  -1  -4  12 64.0514 4.72053  14
   1   4 -12 69.9816 4.74986  15
  -1  -4  12 74.7094 4.05335  11
  -1  -4  11 97.3332 4.23368  11
  -1  -4  11 84.5022 3.55444   4
  -1  -4  11 93.4425 4.68131   2
   1   4 -11 90.1475 4.85792   1
  -1  -4  11 82.1535 2.48698  12
   1   4 -11 90.0341 4.87315  15
  -1  -4  11 77.7410 4.62198  14
  -1  -4  10 12.3298 2.57015  11
  -1  -4  10 12.8962 2.08965   4
  -1  -4  10 13.7401 2.74109   2
   1   4 -10 11.7961 2.87731   1
  -1  -4  10 16.1045 2.91179  10
  -1  -4  10 3.41128 1.53127  12
   1   4 -10 15.7707 3.30324  15
  -1  -4  10 7.86316 2.79220  14
  -1  -4   9 36.4499 2.73433  11
  -1  -4   9 33.2707 2.27235   4
  -1  -4   9 31.4120 2.90889   2
   1   4  -9 35.5840 3.29790   1
  -1  -4   9 36.7091 2.94175  10
  -1  -4   9 28.6939 1.69266  12
  -1  -4   9 32.3519 3.13061  14
   1   4  -9 32.7067 3.32148  15
   1   4  -9 32.4056 2.90350  16
  -1  -4   8 77.1956 3.13497  11
  -1  -4   8 75.2720 2.74335   4
  -1  -4   8 77.7328 2.25540  12
  -1  -4   8 77.1205 3.53934   2
   1   4  -8 82.3430 4.00684   1
   1   4  -8 78.6458 3.64249  16
  -1  -4   8 70.5569 3.56592  14
   1   4  -8 74.3652 4.03775  15
  -1  -4   8 78.8209 3.56200   7
  -1  -4   7 15.3171 2.17500   7
  -1  -4   7 18.0795 1.88075  11
  -1  -4   7 17.2606 1.62106   4
  -1  -4   7 17.1978 1.37273  12
  -1  -4   7 16.3638 1.98593   2
   1   4  -7 15.8988 2.50245   1
   1   4  -7 15.4254 2.54137  15
  -1  -4   7 21.7608 2.31587  14
   1   4  -7 15.3848 2.23032  16
  -1  -4   7 18.2401 2.38677   5
  -1  -4   6 301.220 6.49296   7
  -1  -4   6 304.080 5.11222  12
  -1  -4   6 315.891 5.87658  11
  -1  -4   6 310.534 5.54571   4
   1   4  -6 317.556 7.33361   1
   1   4  -6 309.384 5.97850   4
  -1  -4   6 288.478 6.51025  14
  -1  -4   5 129.943 3.21738  11
  -1  -4   5 129.274 3.01791   4
  -1  -4   5 138.071 3.86689   7
  -1  -4   5 134.230 4.20697   9
   1   4  -5 136.607 3.58469   6
   1   4  -5 134.792 3.26251   4
  -1  -4   5 130.660 3.85169  14
  -1  -4   4 0.68393 0.96912  11
   1   4  -4 2.95072 1.38470   3
   1   4  -4 2.03380 1.11580   6
   1   4  -4 2.34949 0.94393   4
  -1  -4   4 2.13349 0.65752   8
  -1  -4   4 2.67750 1.50565   7
  -1  -4   4 2.10306 1.29467  14
  -1  -4   3 18.4354 1.08315  11
   1   4  -3 19.4653 1.12954   4
   1   4  -3 19.8062 1.67113   3
  -1  -4   3 18.7817 1.50131  14
   1   4  -3 19.2646 1.45565   6
  -1  -4   3 17.5356 1.60320   7
  -1  -4   2 5.05341 1.20714   7
   1   4  -2 5.32654 0.77787   4
   1   4  -2 4.85378 1.13366   3
  -1  -4   2 7.08354 0.66665  11
  -1  -4   2 5.21441 1.09424  14
   1   4  -2 5.81006 1.33008  14
  -1  -4   1 214.229 3.92523   7
   1   4  -1 205.208 4.24519   3
  -1  -4   1 215.766 4.08057  14
   1   4  -1 184.112 4.36445   1
   1   4  -1 217.967 4.07788  14
  -1  -4   0 41.3587 1.13943  11
   1   4   0 43.4397 1.69682  14
  -1  -4   0 41.6405 1.68393  14
   1   4   0 46.4495 1.47868   7
   1   4   0 44.7706 1.91042   1
   1   4   0 45.3823 1.75171   3
   1   4   1 1674.11 22.3874   3
  -1  -4  -1 1721.61 21.6500  11
   1   4   1 1682.79 21.4846  11
   1   4   1 1644.24 21.9848   1
  -1  -4  -1 1682.02 22.1701  14
   1   4   1 1626.63 22.1774  14
  -1  -4  -1 1666.43 21.1922  10
   1   4   2 901.692 12.8717   3
   1   4   2 900.964 11.9891  10
  -1  -4  -2 910.839 12.0204  10
   1   4   2 940.033 12.4718  11
  -1  -4  -2 958.723 12.7210  11
   1   4   2 864.407 11.9907   1
   1   4   2 950.717 12.9682  13
  -1  -4  -3 1092.61 14.5543  11
   1   4   3 1042.27 14.2508  11
   1   4   3 1027.58 13.6967  10
  -1  -4  -3 1003.45 13.8479  10
   1   4   3 1071.27 14.2356  13
   1   4   4 904.121 14.3762   2
  -1  -4  -4 1021.10 14.8087  11
   1   4   4 1023.93 14.0087  10
   1   4   4 1025.59 14.1831  13
  -1  -4  -4 1025.26 14.2027  13
   1   4   4 1046.61 13.2983  15
  -1  -4  -5 4.10994 1.08080  13
   1   4   5 4.20626 1.28223  13
   1   4   5 4.67730 1.38867  10
   1   4   5 3.84011 1.04657   2
  -1  -4  -5 8.42850 1.89516  11
  -1  -4  -6 1107.48 16.7218  11
  -1  -4  -6 1122.88 15.6907  13
   1   4   6 1155.60 15.6372  13
   1   4   6 1144.50 16.1618  10
  -1  -4  -6 1009.60 16.2783  12
   1   4   6 1094.23 16.2624   2
   1   4   7 4132.71 54.0330  10
  -1  -4  -7 4123.40 54.5185  11
   1   4   7 4030.36 53.9737   2
  -1  -4  -7 4128.77 53.2576  13
   1   4   7 4204.11 53.1258  13
   1   4   8 2182.17 14.1419  10
   1   4   8 2242.62 11.6023  13
   1   4   8 2216.24 13.9241   2
  -1  -4  -8 2182.87 14.9770  11
  -1  -4  -9 537.406 9.67001   2
   1   4   9 520.992 10.2837  11
  -1  -4  -9 544.365 10.4770  11
   1   4   9 525.077 10.0344  10
   1   4   9 547.688 9.08524  13
  -1  -4  -9 537.406 8.91971   9
   1   4   9 511.178 9.85935   2
  -1  -4  -9 542.548 9.37166   8
  -1  -4 -10 14.0766 1.95941   8
   1   4  10 11.8861 1.95481  13
  -1  -4 -10 12.0715 1.95450  12
  -1  -4 -10 13.3581 2.85774  11
   1   4  10 13.2087 2.26428  11
   1   4  10 12.4332 2.41787  10
  -1  -4 -10 14.2162 1.86677   9
  -1  -4 -10 12.9871 2.07372   2
  -1  -4 -10 13.3072 1.69374   1
   1   4  10 13.4342 2.10997   2
  -1  -4 -11 798.432 13.2251   2
  -1  -4 -11 746.248 12.0901   8
   1   4  11 714.279 11.9903  13
  -1  -4 -11 738.413 12.5545  12
   1   4  11 710.520 13.6855  11
   1   4  11 752.702 13.3862  10
   1   4  11 756.292 13.3378   2
  -1  -4 -11 733.170 12.3304   9
   1   4  11 746.670 13.9998   4
   1   4  11 746.357 10.3093  16
   1   4  12 1376.43 22.8845  11
   1   4  12 1411.67 20.8525  13
  -1  -4 -12 1444.37 20.6981   8
  -1  -4 -12 1410.85 21.3001  12
   1   4  12 1465.33 22.4205   2
  -1  -4 -12 1424.51 21.3425   9
   1   4  13 517.198 11.7115  11
   1   4  13 527.554 9.89205  13
  -1  -4 -13 556.298 9.70375   8
  -1  -4 -13 524.626 10.1251  12
   1   4  13 556.648 11.3681   2
  -1  -4 -13 526.189 10.3689   9
   1   4  14 24.5896 3.90390  11
   1   4  14 25.1388 3.03220  13
  -1  -4 -14 28.6419 2.65531   8
   1   4  14 30.1118 3.40973   2
  -1  -4 -14 26.2301 2.78669  12
  -1  -4 -14 26.4137 3.06728   9
  -1  -4 -15 36.5002 3.18773  12
  -1  -4 -15 40.4312 2.88898   8
   1   4  15 39.7837 3.84066   2
   1   4  15 32.2640 4.35621  11
  -1  -4 -16 108.269 4.61116  12
  -1  -4 -16 118.011 4.22478   8
   1   4  16 124.206 5.84369   2
   1   4  16 117.654 6.29596  11
   1   4  17 116.574 6.12135   2
  -1  -4 -17 100.501 4.54252  12
   1   4  17 109.233 6.52604  11
  -1  -4 -18 6.27711 2.90557  12
  -1  -4 -18 6.63223 4.18786   5
   1   4  18 9.74947 5.03473  11
   1   4  18 9.78950 3.96342   2
   1   5 -14 385.387 10.4946   1
  -1  -5  14 396.070 10.3085   2
  -1  -5  14 353.616 8.47960  11
   1   5 -14 335.979 9.89952  15
  -1  -5  14 302.448 9.47219  14
   1   5 -13 109.472 5.92182   1
  -1  -5  13 117.612 5.69690   2
  -1  -5  13 102.673 4.77186  11
  -1  -5  13 94.2253 5.49069  14
   1   5 -13 98.3633 5.82218  15
   1   5 -12 0.58580 3.31726   1
  -1  -5  12 7.77500 3.10979   2
   1   5 -12 4.83698 3.79901  15
  -1  -5  12 3.52461 3.18766  14
  -1  -5  12 7.26944 2.82375  11
  -1  -5  11 12.7039 2.68943  11
   1   5 -11 14.8293 3.51195   1
  -1  -5  11 11.3962 3.07570   2
  -1  -5  11 13.5699 2.26154   4
  -1  -5  11 8.89647 1.30597  12
   1   5 -11 17.8321 3.65064  15
  -1  -5  11 7.02115 3.20723  14
  -1  -5  10 110.303 4.11075  11
  -1  -5  10 106.799 3.52955   4
  -1  -5  10 112.922 4.84851   2
   1   5 -10 116.676 5.28197   1
  -1  -5  10 82.6495 2.48525  12
  -1  -5  10 97.8067 4.74920  14
   1   5 -10 104.467 4.64418  16
   1   5 -10 100.929 5.16941  15
  -1  -5   9 774.878 12.2545  11
  -1  -5   9 738.769 11.5232   4
   1   5  -9 776.367 14.2425   1
  -1  -5   9 781.183 13.6854   2
  -1  -5   9 796.125 12.8373  10
  -1  -5   9 703.966 13.2210  14
   1   5  -9 726.748 13.5379  16
   1   5  -9 736.290 14.2220  15
  -1  -5   9 699.323 10.4005  12
  -1  -5   8 530.149 8.07599  12
  -1  -5   8 555.983 9.38544  11
  -1  -5   8 541.710 8.81358   4
   1   5  -8 538.797 11.1912   1
  -1  -5   8 534.201 10.4955   2
  -1  -5   8 569.260 9.96986  10
  -1  -5   8 523.715 10.3322  14
   1   5  -8 533.527 10.8082  16
   1   5  -8 550.874 11.4755  15
  -1  -5   8 563.222 10.4000   7
  -1  -5   7 1.35529 1.13839  12
  -1  -5   7 2.74277 1.53515  11
  -1  -5   7 2.54980 1.23741   4
   1   5  -7 1.03734 2.14181   1
  -1  -5   7 3.30762 1.90841  10
  -1  -5   7 1.55123 2.06932   7
   1   5  -7 1.24278 2.41564  15
   1   5  -7 4.27709 2.12321  16
  -1  -5   7 1.80226 1.90999  14
   1   5  -6 114.360 3.25149   4
  -1  -5   6 109.643 3.92016   3
  -1  -5   6 118.712 3.14017  11
  -1  -5   6 113.949 4.30942   9
  -1  -5   6 111.820 3.93011   7
   1   5  -6 108.871 4.30465  16
  -1  -5   6 107.438 3.80208  14
   1   5  -5 56.8704 2.13072   4
   1   5  -5 55.0743 2.93703   3
  -1  -5   5 59.3008 2.80423   3
  -1  -5   5 56.6062 2.05862  11
  -1  -5   5 55.2638 3.11196   9
  -1  -5   5 55.3043 1.49103   8
  -1  -5   5 57.4255 2.78712   7
  -1  -5   5 58.4778 2.69703  14
   1   5  -5 56.8466 3.13793  16
   1   5  -4 271.450 4.76373   4
  -1  -5   4 271.460 4.63678  11
   1   5  -4 281.148 6.20291   3
  -1  -5   4 279.618 6.15211   9
  -1  -5   4 258.135 5.53490  14
  -1  -5   4 277.814 4.54349   8
  -1  -5   4 274.518 5.72725   7
  -1  -5   3 282.417 5.96500   5
   1   5  -3 301.433 5.82615  14
   1   5  -3 306.215 6.41084   3
   1   5  -3 312.693 5.00146   4
  -1  -5   3 293.490 5.76773  14
  -1  -5   3 313.250 5.95641   7
  -1  -5   3 308.233 4.69224  11
  -1  -5   2 32.0715 1.69434  14
   1   5  -2 33.8927 1.88287  14
   1   5  -2 28.5089 1.24056   4
   1   5  -2 28.3081 1.89640   3
  -1  -5   2 34.4630 1.03299  11
  -1  -5   2 33.1965 1.92497   7
   1   5  -2 28.0744 2.03994   1
   1   5  -1 82.1326 2.87678   1
  -1  -5   1 80.3698 1.58211  11
   1   5  -1 86.9762 3.42548  15
   1   5  -1 89.7840 2.60984  14
   1   5  -1 84.2459 2.74932   3
  -1  -5   1 88.0706 2.55808  14
   1   5  -1 87.6788 2.45963   7
   1   5   0 57.9290 2.22078   1
  -1  -5   0 58.7602 1.49643  11
  -1  -5   0 55.8954 1.23005  10
   1   5   0 61.9701 2.80456  15
   1   5   0 62.1462 2.26041   3
   1   5   0 56.6119 1.83588   7
   1   5   0 61.1095 2.09671  14
  -1  -5   0 60.1374 2.07879  14
   1   5   1 17.6926 1.40492   3
  -1  -5  -1 23.8755 1.25887  11
  -1  -5  -1 21.8305 0.72102  10
   1   5   1 21.0299 1.51902  14
  -1  -5  -1 21.9313 1.39240  14
   1   5   1 22.2116 1.90500  15
   1   5   1 21.1933 1.15150   7
   1   5   1 17.7792 1.25435   1
  -1  -5  -2 7.79347 1.25811  11
   1   5   2 7.19659 0.97480  11
   1   5   2 6.16527 0.68444  10
  -1  -5  -2 6.97657 0.73803  10
   1   5   2 7.64285 0.84858   1
   1   5   2 8.64295 1.50219  15
   1   5   2 6.15451 1.12504   3
  -1  -5  -2 7.11788 1.27354   2
   1   5   2 6.54022 1.43955  13
   1   5   2 5.86040 1.25583  14
   1   5   3 100.606 2.64953  11
  -1  -5  -3 105.746 2.94268  11
   1   5   3 100.300 2.17401  10
   1   5   3 99.5057 2.78848  15
  -1  -5  -3 93.3544 2.86680   2
   1   5   3 105.474 2.95865  13
   1   5   3 99.6000 2.82971  14
  -1  -5  -4 531.729 8.54932  11
   1   5   4 513.390 8.27890  11
   1   5   4 502.659 7.58717  10
  -1  -5  -4 505.247 8.16413  13
   1   5   4 487.573 7.43502  15
   1   5   4 515.732 8.20746  13
  -1  -5  -4 495.653 8.31769   2
   1   5   5 17.1135 1.44297  10
  -1  -5  -5 11.0553 1.48998   2
   1   5   5 16.5230 1.61964  13
  -1  -5  -5 18.6000 2.10472  11
   1   5   5 16.8678 1.60640  11
  -1  -5  -5 17.9768 1.52006  13
  -1  -5  -6 309.221 5.87148  13
   1   5   6 315.191 5.84755  13
   1   5   6 316.667 5.92674  10
  -1  -5  -6 307.762 6.64331  11
   1   5   7 1207.43 8.66415  13
   1   5   7 1194.57 9.41676  10
  -1  -5  -7 1179.17 10.7269  11
  -1  -5  -8 1512.88 21.8335   2
   1   5   8 1540.18 21.3346  13
   1   5   8 1509.84 21.9636  10
  -1  -5  -8 1522.78 22.6425  11
  -1  -5  -9 572.219 10.9589  11
   1   5   9 562.264 10.3834  10
   1   5   9 583.964 9.69802  13
  -1  -5  -9 559.902 10.1655   2
  -1  -5  -9 579.611 10.5071  12
  -1  -5 -10 68.0631 3.29166  12
  -1  -5 -10 72.3414 4.08361  11
   1   5  10 56.9144 3.46581  11
   1   5  10 64.3173 3.54584  10
  -1  -5 -10 64.1678 2.90639  13
   1   5  10 67.6171 3.06074  13
  -1  -5 -10 65.6965 3.17005   8
  -1  -5 -10 60.8539 3.13848   2
  -1  -5 -10 66.8895 2.69062   9
  -1  -5 -11 612.357 10.3952   9
  -1  -5 -11 610.863 11.2548  12
   1   5  11 581.936 12.0322  11
  -1  -5 -11 617.510 12.0845  11
   1   5  11 601.897 11.5680  10
  -1  -5 -11 656.106 11.4127   2
   1   5  11 619.006 10.5776  13
   1   5  11 582.127 11.4808   2
  -1  -5 -11 634.923 10.8377   8
  -1  -5 -12 2474.31 33.4281   8
  -1  -5 -12 2419.78 34.0830  12
   1   5  12 2413.86 33.2014  13
   1   5  12 2375.35 34.7473   2
   1   5  12 2370.87 35.3976  11
  -1  -5 -12 2401.43 33.2785   9
  -1  -5 -13 1254.59 18.9512   8
  -1  -5 -13 1255.80 19.7373  12
   1   5  13 1278.38 19.0783  13
   1   5  13 1261.09 20.5767   2
   1   5  13 1194.73 21.0659  11
  -1  -5 -13 1233.49 19.1600   9
  -1  -5 -14 148.684 4.78192   8
  -1  -5 -14 147.303 5.23399  12
   1   5  14 154.873 5.10904  13
   1   5  14 146.272 5.79183   2
  -1  -5 -14 147.585 5.05497   9
   1   5  14 154.211 6.40124  11
   1   5  15 61.6983 4.91494  11
  -1  -5 -15 68.4287 3.55397   8
   1   5  15 65.6720 4.50765   2
  -1  -5 -15 57.5201 3.73138  12
   1   5  16 366.271 10.5096  11
  -1  -5 -16 392.447 8.18407   8
  -1  -5 -16 358.209 8.66144  12
   1   5  16 386.570 10.0748   2
  -1  -5 -17 623.077 12.2058  12
   1   5  17 682.989 14.2824   2
   1   5  17 626.040 14.5507  11
  -1  -5 -18 404.784 9.36532  12
   1   5  18 472.410 11.6591   2
   1   5  18 420.592 11.9695  11
  -1  -6  14 212.708 7.77029   2
   1   6 -14 201.225 8.01024   1
  -1  -6  14 180.279 7.25787  14
   1   6 -14 174.931 7.81209  15
   1   6 -13 175.336 7.34068   1
  -1  -6  13 181.904 6.93104   2
   1   6 -13 151.699 7.26541  15
  -1  -6  13 150.643 6.47226  14
  -1  -6  13 152.770 5.28726  11
  -1  -6  12 19.9259 3.51354   2
   1   6 -12 17.3545 3.94088   1
  -1  -6  12 12.9379 3.44603  14
   1   6 -12 17.9824 4.26299  15
  -1  -6  12 20.6944 2.98056  11
  -1  -6  11 13.1156 3.20881   2
   1   6 -11 11.2111 3.56451   1
   1   6 -11 10.6855 3.81563  15
  -1  -6  11 8.28849 3.19310  14
  -1  -6  11 13.4477 2.66897  11
   1   6 -10 344.872 9.18793  15
   1   6 -10 334.885 8.49252  16
  -1  -6  10 347.909 8.31863  14
  -1  -6  10 349.556 6.98485  11
   1   6 -10 370.889 9.29752   1
  -1  -6  10 387.119 8.76993   2
   1   6  -9 1040.19 18.3986  15
   1   6  -9 991.738 17.6593  16
  -1  -6   9 1033.62 17.0443  14
  -1  -6   9 1124.00 16.4414  10
  -1  -6   9 1081.86 15.6581  11
  -1  -6   9 934.542 13.8297  12
   1   6  -9 1118.01 18.4804   1
  -1  -6   9 1108.39 17.6614   2
  -1  -6   8 919.740 14.1716  10
  -1  -6   8 848.157 14.6435  14
   1   6  -8 853.513 15.7026  16
   1   6  -8 887.966 16.3152  15
  -1  -6   8 918.761 13.5003  11
  -1  -6   8 854.034 12.2319  12
  -1  -6   7 65.1779 2.62904  11
  -1  -6   7 65.7004 2.97608  10
  -1  -6   7 63.6888 3.48931   7
   1   6  -7 60.4538 3.85513  16
  -1  -6   7 60.8439 3.23199  14
   1   6  -6 286.050 5.43216   4
   1   6  -6 283.902 6.34957   6
  -1  -6   6 292.149 6.69025   3
  -1  -6   6 287.648 5.24611  11
  -1  -6   6 289.029 5.89182  10
  -1  -6   6 299.613 7.13676   9
  -1  -6   6 248.089 4.20901   8
  -1  -6   6 300.532 6.60194   7
   1   6  -6 274.610 7.31616  16
  -1  -6   6 268.368 6.23376  14
   1   6  -5 761.796 12.8169   6
   1   6  -5 790.247 11.5480   4
  -1  -6   5 792.496 11.4077  11
   1   6  -5 817.364 13.8122   3
  -1  -6   5 828.000 13.2598   3
  -1  -6   5 800.052 12.1930  10
  -1  -6   5 828.883 13.6578   9
  -1  -6   5 776.470 12.7025  14
   1   6  -5 768.830 14.0868  16
  -1  -6   5 790.249 11.0528   8
  -1  -6   5 801.255 12.9340   7
  -1  -6   4 1606.53 22.2366   7
   1   6  -4 1529.93 22.2501   6
   1   6  -4 1554.35 20.7096   4
  -1  -6   4 1516.90 20.4830  11
  -1  -6   4 1625.02 22.5522   3
   1   6  -4 1592.07 23.0463   3
  -1  -6   4 1509.08 21.8755  14
  -1  -6   4 1610.44 22.8423   9
   1   6  -4 1556.64 23.9434  15
   1   6  -4 1565.79 23.2139   1
  -1  -6   3 1652.70 10.5317  14
  -1  -6   3 1670.05 11.3297   5
  -1  -6   3 1633.82 6.48476  11
   1   6  -3 1708.47 10.6572  14
   1   6  -3 1674.85 12.5305   3
   1   6  -3 1631.88 7.60981   4
  -1  -6   3 1713.74 11.0205   7
   1   6  -3 1681.27 12.8727   1
   1   6  -2 132.179 4.03152   3
   1   6  -2 125.024 2.73192   4
  -1  -6   2 145.110 3.64864  14
   1   6  -2 133.226 4.03077   1
   1   6  -2 151.390 3.72275  14
   1   6  -2 151.519 4.85786  15
   1   6  -1 471.141 8.19426   1
   1   6  -1 449.632 7.51971  14
   1   6  -1 450.492 9.00690  15
   1   6  -1 449.113 8.21970   3
  -1  -6   1 433.876 6.27006  11
  -1  -6   1 459.739 7.61990  14
   1   6  -1 452.490 7.54997   7
   1   6   0 880.205 13.1515   1
   1   6   0 882.286 14.2786  15
   1   6   0 882.187 13.5054   3
  -1  -6   0 885.408 11.9203  11
  -1  -6   0 883.953 12.9696  14
   1   6   0 891.447 12.8498  14
   1   6   0 870.863 12.6555   7
   1   6   1 136.731 3.23851   1
  -1  -6  -1 150.654 3.03170  11
   1   6   1 148.984 4.21499  15
   1   6   1 136.345 3.71752   3
   1   6   1 134.777 3.06337   7
   1   6   1 145.632 3.47173  14
  -1  -6  -1 145.966 3.45988  14
  -1  -6  -2 287.044 5.04122  11
   1   6   2 274.795 4.79841  11
   1   6   2 271.470 5.71203  15
   1   6   2 279.195 4.65731   1
   1   6   2 262.976 5.54834   3
  -1  -6  -2 295.010 5.57461   2
   1   6   2 278.045 5.27846  14
  -1  -6  -3 24.5890 1.82954  11
   1   6   3 22.7471 1.52166  11
   1   6   3 20.8854 1.03715  10
  -1  -6  -3 19.4392 1.73868   2
  -1  -6  -3 23.4804 2.06180  12
   1   6   3 23.3170 1.94544  13
   1   6   3 23.9702 1.68623  14
   1   6   3 24.2053 1.77355  15
   1   6   4 128.740 2.76640  10
  -1  -6  -4 129.846 3.57952   2
   1   6   4 129.798 3.08428  15
   1   6   4 139.899 3.56023  14
   1   6   4 135.554 3.61403  13
  -1  -6  -4 131.090 3.69517  11
   1   6   4 137.140 3.42993  11
   1   6   5 216.047 4.80466  13
  -1  -6  -5 224.980 4.98814   2
   1   6   5 221.431 4.25898  10
  -1  -6  -5 227.452 5.20151  11
   1   6   6 17.5946 1.84906  13
  -1  -6  -6 22.4436 2.33866  11
  -1  -6  -6 18.7698 1.88220   2
   1   6   6 18.2902 1.64737  10
   1   6   7 93.5762 3.18204  13
   1   6   7 85.3762 3.42215  11
  -1  -6  -7 98.2743 3.88310  11
  -1  -6  -7 98.8467 3.34385   2
   1   6   7 93.0620 3.13898  10
   1   6   8 285.801 6.12052  10
  -1  -6  -8 274.265 6.82758  11
   1   6   8 285.692 5.90490  13
  -1  -6  -8 276.314 6.72225  12
  -1  -6  -8 260.374 6.00886   2
   1   6   9 84.7306 3.63369  10
  -1  -6  -9 95.6264 4.31009  11
  -1  -6  -9 86.4011 3.33142  13
   1   6   9 93.6435 3.36660  13
  -1  -6  -9 86.3314 3.49657   2
  -1  -6  -9 87.9014 3.77935  12
  -1  -6 -10 125.957 4.97893  11
   1   6  10 125.843 4.43746  10
  -1  -6 -10 120.253 4.51901  12
  -1  -6 -10 121.747 3.95129  13
   1   6  10 124.222 3.99569  13
  -1  -6 -10 122.407 4.25680   2
   1   6  11 94.8296 4.24964  10
  -1  -6 -11 96.7438 3.81124  13
   1   6  11 99.6523 3.85756  13
  -1  -6 -11 96.7892 3.30334   9
  -1  -6 -11 97.3403 4.24976  12
  -1  -6 -11 105.169 4.09091   8
   1   6  12 698.962 14.3026  11
   1   6  12 780.683 12.8812  13
  -1  -6 -12 749.214 12.3376   9
  -1  -6 -12 753.930 13.6904  12
  -1  -6 -12 788.990 13.1102   8
   1   6  13 729.823 14.7025  11
   1   6  13 760.355 12.8390  13
  -1  -6 -13 761.330 12.9670   8
  -1  -6 -13 720.618 12.4529   9
  -1  -6 -13 733.089 13.5868  12
   1   6  14 89.9718 5.34727  11
  -1  -6 -14 83.8102 4.00742   8
  -1  -6 -14 88.7910 3.91268   9
  -1  -6 -14 90.0094 4.54088  12
   1   6  15 32.1627 4.44910  11
  -1  -6 -15 39.6935 3.33169   9
  -1  -6 -15 40.1748 3.73209  12
   1   6  16 245.669 8.59204  11
  -1  -6 -16 241.231 7.19414  12
   1   6  17 617.678 14.2863  11
  -1  -6 -17 590.248 12.2493  12
   1   6  18 663.664 15.2245  11
  -1  -6 -18 647.299 12.9295  12
  -1  -7  13 34.1161 4.36151   2
   1   7 -13 29.9355 4.75937   1
  -1  -7  13 25.2832 4.05734  14
   1   7 -13 25.5285 5.21818  15
  -1  -7  12 24.7554 3.85034  14
  -1  -7  12 27.2617 3.07414  11
   1   7 -12 34.3435 4.61196   1
  -1  -7  12 32.7278 4.02901   2
   1   7 -12 25.1122 4.72118  15
  -1  -7  11 21.3633 3.49088  14
  -1  -7  11 28.4143 2.84561  11
   1   7 -11 31.4206 4.39928   1
  -1  -7  11 29.9560 3.71674   2
   1   7 -11 27.1418 4.51095  15
  -1  -7  10 6.33827 1.14817  12
  -1  -7  10 8.79263 2.32697  11
  -1  -7  10 9.47783 2.93372  14
  -1  -7  10 13.0084 3.01095   2
   1   7 -10 8.65716 3.97188  15
   1   7 -10 9.27445 3.40202  16
  -1  -7   9 255.532 4.66728  12
  -1  -7   9 297.455 6.04072  11
  -1  -7   9 311.283 7.85148   2
   1   7  -9 274.436 8.09492  16
   1   7  -9 286.057 8.72346  15
  -1  -7   9 282.463 7.19737  14
  -1  -7   9 314.431 6.84150  10
  -1  -7   8 492.763 8.22461  11
  -1  -7   8 448.237 7.29806  12
  -1  -7   8 525.606 9.10434  10
  -1  -7   8 470.914 9.46325  14
   1   7  -8 439.461 10.9953  15
   1   7  -8 479.686 10.9232  16
  -1  -7   7 165.666 4.48155  10
   1   7  -7 151.411 5.95546  16
  -1  -7   7 151.318 4.87818  14
  -1  -7   7 155.165 3.80404  11
  -1  -7   6 10.3641 1.13519   8
  -1  -7   6 12.2874 2.55924   7
   1   7  -6 9.56115 2.03363   6
   1   7  -6 12.0300 1.58963   4
  -1  -7   6 9.04552 1.51153  11
  -1  -7   6 9.07288 2.00960  14
  -1  -7   6 11.9165 1.91252  10
   1   7  -6 8.56516 2.79977  16
   1   7  -6 12.7807 2.66348   1
  -1  -7   5 418.166 8.03625   7
  -1  -7   5 373.312 6.32557   8
   1   7  -5 380.759 6.37401   4
   1   7  -5 372.228 7.91720   6
  -1  -7   5 383.515 6.22736  11
   1   7  -5 401.524 8.83541   3
  -1  -7   5 418.871 8.33465   3
  -1  -7   5 376.156 7.58915  14
  -1  -7   5 414.628 8.67152   9
  -1  -7   5 392.700 6.98379  10
   1   7  -5 372.213 9.20234  15
   1   7  -5 365.111 9.03555  16
   1   7  -5 401.723 8.81535   1
  -1  -7   4 1528.22 21.3260   7
   1   7  -4 1467.64 21.5942   6
   1   7  -4 1437.33 19.4667   4
  -1  -7   4 1506.05 21.6506   5
  -1  -7   4 1403.61 19.2243  11
   1   7  -4 1505.68 22.3341   3
  -1  -7   4 1501.79 21.6731   3
  -1  -7   4 1417.97 20.8878  14
  -1  -7   4 1548.35 22.1040   9
  -1  -7   4 1463.96 20.0417  10
   1   7  -4 1436.23 23.1626  15
   1   7  -4 1519.71 22.4364   1
   1   7  -3 2337.27 32.9010   6
  -1  -7   3 2440.79 32.8225   5
  -1  -7   3 2339.09 30.4748  11
   1   7  -3 2331.92 30.8129   4
  -1  -7   3 2501.14 32.9747   3
   1   7  -3 2512.52 33.6418   3
   1   7  -3 2357.97 34.5110  15
   1   7  -3 2465.88 32.3253  14
  -1  -7   3 2384.47 31.1237  10
  -1  -7   3 2435.64 32.3552  14
   1   7  -3 2432.63 33.5485   1
   1   7  -2 586.179 9.37635  14
   1   7  -2 561.912 10.9800  16
   1   7  -2 573.435 11.1225  15
  -1  -7   2 566.382 8.07536  10
  -1  -7   2 589.879 9.93003   3
  -1  -7   2 528.018 7.72984  11
   1   7  -2 566.753 10.2306   3
   1   7  -2 551.606 8.16255   4
  -1  -7   2 575.353 9.41337  14
  -1  -7   2 596.605 10.5666  13
   1   7  -2 568.475 10.1032   1
  -1  -7   1 614.067 7.27708   3
  -1  -7   1 615.827 4.42585  11
  -1  -7   1 600.755 3.85073  10
   1   7  -1 594.311 7.77748   3
  -1  -7   1 595.410 6.67312  14
   1   7  -1 586.833 8.75777  15
   1   7  -1 613.771 6.58285  14
   1   7  -1 548.219 8.42949  16
   1   7  -1 632.748 7.60983   1
  -1  -7   0 2729.40 9.09106  11
   1   7   0 2598.84 16.7168  15
   1   7   0 2315.34 14.0348   3
   1   7   0 2707.73 13.5982   1
   1   7   0 2615.39 12.2149   7
   1   7   0 2678.81 12.4109  14
  -1  -7   0 2635.35 12.8154  14
   1   7   1 3330.18 43.2550  14
  -1  -7  -1 3211.06 43.3803  14
   1   7   1 3371.95 44.7044  15
   1   7   1 3332.82 43.1428   1
  -1  -7  -1 3443.43 42.6004  11
   1   7   1 3219.49 42.9166   7
  -1  -7  -2 2051.29 27.0101  11
  -1  -7  -2 2055.11 27.8414   2
   1   7   2 2055.22 27.4655  14
   1   7   2 1980.32 28.1526  15
  -1  -7  -2 1996.22 28.9298  12
   1   7   3 290.630 5.41827  11
  -1  -7  -3 317.849 5.78468  11
   1   7   3 267.079 4.33098  10
  -1  -7  -3 291.185 6.00729   2
   1   7   3 310.307 6.27712  13
   1   7   3 310.397 5.80240  14
   1   7   3 307.081 6.00451  15
  -1  -7  -3 304.402 6.95564  12
   1   7   4 757.936 11.7863  11
  -1  -7  -4 815.415 12.2200  11
   1   7   4 762.338 10.7241  10
  -1  -7  -4 739.106 13.1914  12
   1   7   4 794.939 12.4058  13
   1   7   4 785.050 12.0257  14
   1   7   4 738.332 11.5975  15
  -1  -7  -4 839.000 12.3866   2
  -1  -7  -5 1811.64 12.0310  11
   1   7   5 1715.46 8.35416  10
   1   7   5 1809.31 11.2458  14
   1   7   5 1747.00 11.3671  13
  -1  -7  -5 1823.46 11.6413   2
  -1  -7  -6 1318.38 18.9915  11
   1   7   6 1252.25 17.5132  10
  -1  -7  -6 1209.45 18.3848  13
   1   7   6 1265.15 18.4231  13
  -1  -7  -6 1194.62 19.5271  12
  -1  -7  -6 1311.88 18.5569   2
   1   7   7 145.279 3.78888  10
  -1  -7  -7 139.782 4.09827  13
   1   7   7 148.367 4.21979  13
   1   7   7 138.438 4.36543  11
  -1  -7  -7 159.630 4.86979  11
  -1  -7  -7 140.102 4.17213   2
  -1  -7  -8 0.40376 1.61790  13
   1   7   8 2.68895 1.87376  13
  -1  -7  -8 2.74700 1.79189   2
  -1  -7  -8 2.85474 2.43222  11
   1   7   8 1.39879 1.82573  11
   1   7   8 3.90821 1.73102  10
   1   7   9 19.5145 2.24537  10
  -1  -7  -9 21.5554 2.60287  12
   1   7   9 18.5067 2.36695  13
  -1  -7  -9 19.9606 2.12872  13
   1   7   9 18.9315 2.52354  11
  -1  -7  -9 21.7321 3.01528  11
  -1  -7  -9 24.8122 2.44693   2
   1   7  10 362.853 7.75757  10
  -1  -7 -10 348.756 8.41616  12
  -1  -7 -10 353.511 7.60463  13
   1   7  10 355.999 7.44726  13
  -1  -7 -10 395.384 8.13524   2
  -1  -7 -10 366.719 8.67185  11
  -1  -7 -11 112.053 3.33215   9
   1   7  11 109.639 4.12970  13
  -1  -7 -11 106.173 4.07377  13
  -1  -7 -11 102.078 4.73751  12
   1   7  11 108.208 4.46766  10
   1   7  12 104.505 4.14348  13
  -1  -7 -12 93.1988 4.04345  13
  -1  -7 -12 104.814 4.40434   8
  -1  -7 -12 100.078 3.44820   9
  -1  -7 -12 94.6501 4.60435  12
   1   7  13 142.332 4.90305  13
  -1  -7 -13 130.658 4.19329   9
  -1  -7 -13 133.245 5.42752  12
  -1  -7 -14 7.82240 2.41423   9
  -1  -7 -14 4.91362 3.04301  12
   1   7  15 33.0554 4.46680  11
  -1  -7 -15 35.2574 3.05416   9
  -1  -7 -15 36.2490 3.88827  12
  -1  -7 -16 39.8198 4.20717  12
   1   7  16 42.6257 4.95160  11
  -1  -7 -17 144.307 6.15964  12
   1   7  17 151.439 7.42545  11
  -1  -8  12 37.2483 4.33664   2
   1   8 -12 36.8841 5.45515  15
  -1  -8  12 33.4186 3.99712  14
  -1  -8  11 208.779 7.14059   2
  -1  -8  11 169.697 6.19032  14
   1   8 -11 173.917 7.64533  15
  -1  -8  10 150.073 4.27237  11
  -1  -8  10 189.586 6.56560   2
  -1  -8  10 162.474 5.78210  14
   1   8 -10 173.415 7.32551  15
  -1  -8   9 4.02882 1.48828  12
  -1  -8   9 4.82096 1.91044  11
   1   8  -9 5.09860 3.81940  15
   1   8  -9 6.01651 3.52367  16
  -1  -8   9 3.17355 2.31645  10
  -1  -8   9 2.71112 2.65454  14
  -1  -8   9 5.88953 2.76488   2
  -1  -8   8 46.3068 2.35644  12
  -1  -8   8 46.9956 2.15699  12
  -1  -8   8 54.8549 2.45763  11
  -1  -8   8 64.1250 3.17746  10
   1   8  -8 66.2180 4.56795   1
  -1  -8   8 54.9377 3.47118  14
   1   8  -8 54.3855 4.49235  16
   1   8  -7 139.062 5.89268  16
  -1  -8   7 114.096 2.45304   8
  -1  -8   7 146.883 4.12352  10
  -1  -8   7 138.686 4.60839  14
  -1  -8   7 130.529 2.54615   8
   1   8  -7 161.447 5.96416   1
  -1  -8   7 134.176 3.30665  11
  -1  -8   6 46.4217 2.98147  14
  -1  -8   6 49.6563 1.94755   8
   1   8  -6 50.4936 3.15995   6
  -1  -8   6 49.6815 2.02996  11
  -1  -8   6 49.1739 2.58534  10
   1   8  -6 54.9880 3.81308   1
   1   8  -6 45.0378 4.19866  15
   1   8  -6 48.7700 4.07060  16
  -1  -8   5 9.56001 2.00478  14
  -1  -8   5 9.90501 1.55664   8
   1   8  -5 10.6427 1.34440   4
   1   8  -5 10.0050 2.14247   6
  -1  -8   5 10.0169 1.31856  11
   1   8  -5 11.5565 2.56105   3
  -1  -8   5 8.43959 1.69543  10
   1   8  -5 9.22705 3.03215  15
   1   8  -5 10.4723 2.53537   1
  -1  -8   4 64.5364 2.94842  14
   1   8  -4 64.3061 3.27024   6
   1   8  -4 60.5359 1.96697   4
  -1  -8   4 66.2675 3.43399   5
  -1  -8   4 56.1711 1.83834  11
  -1  -8   4 60.6549 2.29650  10
   1   8  -4 61.8300 3.59105   3
  -1  -8   4 64.6059 3.33572   3
  -1  -8   4 71.6080 3.76671   9
   1   8  -4 60.8679 4.19999  15
   1   8  -4 64.8956 3.69313   1
  -1  -8   3 883.209 13.4671  14
  -1  -8   3 855.944 14.8766  13
   1   8  -3 890.804 14.3429   6
  -1  -8   3 887.799 13.9782   5
  -1  -8   3 824.667 11.4792  11
  -1  -8   3 796.712 11.3934  11
  -1  -8   3 856.022 11.9204  10
   1   8  -3 850.726 11.8165   4
  -1  -8   3 935.934 14.3315   3
   1   8  -3 852.813 14.6001   3
  -1  -8   3 937.494 14.5389   9
   1   8  -3 864.701 13.3613  14
   1   8  -3 878.037 15.6984  15
   1   8  -3 939.965 14.8116   1
  -1  -8   2 618.505 10.4559   3
  -1  -8   2 552.546 7.94708  11
  -1  -8   2 564.195 7.94251  10
   1   8  -2 547.852 8.28223   4
   1   8  -2 568.792 11.5891  16
   1   8  -2 595.438 9.68130  14
   1   8  -2 588.520 11.6148  15
   1   8  -2 592.284 10.5280   1
  -1  -8   2 592.058 11.0915  13
  -1  -8   2 589.821 9.75126  14
  -1  -8   1 3.98688 1.91174  13
   1   8  -1 0.52802 1.72388  14
  -1  -8   1 1.88302 1.52752  14
  -1  -8   1 2.90729 1.69782   3
   1   8  -1 4.44128 2.18380  16
   1   8  -1 2.70638 2.19978  15
   1   8  -1 4.29071 1.72407   1
  -1  -8   1 5.06267 1.09543  11
  -1  -8   0 1126.88 15.0401  11
  -1  -8   0 1096.16 17.3259  13
  -1  -8   0 1066.00 16.1201  14
   1   8   0 1099.12 16.0567  14
  -1  -8   0 1151.45 16.8106   3
   1   8   0 1050.25 18.0146  16
   1   8   0 1068.46 17.7491  15
  -1  -8   0 1060.57 17.4346  12
   1   8   0 1125.19 16.4822   1
  -1  -8  -1 2883.58 40.4787  12
  -1  -8  -1 3038.11 37.9783  11
   1   8   1 2930.52 38.6446  14
  -1  -8  -1 3015.24 39.2863   3
   1   8   1 2880.20 40.1766  15
   1   8   1 2820.09 40.7817  16
   1   8   1 2855.63 38.4440   7
   1   8   1 2887.74 38.5303   1
  -1  -8  -2 2537.01 33.7117   2
  -1  -8  -2 2438.20 34.9290  12
   1   8   2 2497.30 34.1840  15
  -1  -8  -2 2556.00 32.7144  11
   1   8   2 2505.93 33.1621  14
  -1  -8  -3 814.000 12.2288  11
  -1  -8  -3 777.089 12.6724   2
   1   8   3 780.914 12.6770  15
   1   8   3 800.857 12.3728  14
  -1  -8  -3 769.961 13.9026  12
  -1  -8  -4 264.297 5.67001  11
   1   8   4 232.545 3.98990  10
  -1  -8  -4 263.375 5.78917   2
   1   8   4 244.922 5.32833  15
   1   8   4 249.799 5.88350  13
   1   8   4 253.117 5.51704  14
  -1  -8  -4 249.196 6.64918  12
  -1  -8  -4 233.846 5.73716  13
   1   8   5 2041.69 27.2621  10
  -1  -8  -5 2131.17 29.1532  11
  -1  -8  -5 1996.98 30.4405  12
  -1  -8  -5 2009.90 29.1262  13
   1   8   5 2180.00 29.2715  13
   1   8   5 2129.23 28.8074  14
  -1  -8  -5 2194.97 29.2028   2
  -1  -8  -6 2594.04 36.8909  13
   1   8   6 2628.34 35.3256  10
  -1  -8  -6 2820.58 37.2919  11
   1   8   6 2673.49 36.7551  11
  -1  -8  -6 2636.48 38.3759  12
  -1  -8  -6 2838.45 37.0155   2
   1   8   6 2743.43 36.8434  13
   1   8   6 2829.06 36.7660  14
   1   8   7 775.186 11.7661  10
   1   8   7 774.467 13.0274  11
  -1  -8  -7 809.956 13.4731  11
  -1  -8  -7 795.401 12.9145   2
   1   8   7 728.608 12.9486   2
   1   8   7 809.646 12.8800  13
  -1  -8  -7 729.807 12.8130  13
   1   8   8 112.390 3.51985  10
   1   8   8 108.437 4.23206  11
  -1  -8  -8 115.935 4.63363  11
  -1  -8  -8 100.610 3.89410   2
   1   8   8 116.557 4.07002  13
  -1  -8  -8 109.600 3.93457  13
   1   8   9 34.5189 2.57416  10
  -1  -8  -9 30.7707 3.42833  11
   1   8   9 30.1475 2.96615  11
  -1  -8  -9 34.1034 2.66183  13
   1   8   9 33.6347 2.77304  13
  -1  -8  -9 43.6366 2.94771   2
   1   8  10 842.824 15.0744  11
   1   8  10 864.691 13.9456  10
  -1  -8 -10 835.217 15.4081  12
  -1  -8 -10 832.486 14.1709  13
   1   8  10 858.240 14.0351  13
   1   8  11 765.421 14.4655  11
   1   8  11 800.709 13.4532  10
  -1  -8 -11 768.919 14.6016  12
   1   8  11 809.709 13.3086  13
  -1  -8 -11 819.103 13.6752  13
   1   8  11 726.546 11.2896  16
   1   8  12 68.5024 1.99965  16
  -1  -8 -12 78.9142 3.02128   9
   1   8  12 71.5559 4.57656  11
   1   8  12 84.1098 4.06561  13
  -1  -8 -12 75.4107 3.87789  13
  -1  -8 -12 80.0143 4.55616  12
  -1  -8 -13 2.42731 2.61409  13
  -1  -8 -13 1.55029 2.96167  12
  -1  -8 -13 3.24248 1.98704   9
  -1  -8 -14 1.12937 3.22320  12
  -1  -8 -14 2.80011 2.16550   9
  -1  -8 -15 1.31410 3.46319  12
  -1  -8 -15 3.16733 2.35539   9
  -1  -8 -16 11.4582 3.73039  12
   1   8  17-0.30456 4.45990  11
  -1  -8 -17 1.17354 3.75974  12
   1   9 -11 365.832 11.1162  15
  -1  -9  11 359.899 8.97936  14
   1   9 -10 537.042 13.3125  15
  -1  -9  10 512.924 10.8870  14
   1   9 -10 598.564 13.1893   1
  -1  -9  10 552.506 12.0621   2
   1   9  -9 101.844 5.92016  16
  -1  -9   9 113.643 4.76162  14
   1   9  -9 132.720 6.20968   1
  -1  -9   9 116.391 5.30723   2
  -1  -9   8-1.51964 1.89418  12
  -1  -9   8-1.72287 1.67991  11
   1   9  -8 0.54298 3.75635  16
  -1  -9   8 5.21386 2.58472  14
  -1  -9   7 72.5688 3.63507  14
  -1  -9   7 57.7580 2.96994  12
   1   9  -7 87.6104 4.97647   1
  -1  -9   7 57.9740 2.15711  11
  -1  -9   7 78.2835 3.19585  10
  -1  -9   7 61.4470 2.00546   8
   1   9  -7 68.4758 5.04973  16
  -1  -9   7 70.3586 2.11708   8
   1   9  -6 114.324 5.91593  15
   1   9  -6 104.613 5.66767  16
   1   9  -6 111.194 5.22784   3
  -1  -9   6 114.717 4.19302  14
   1   9  -6 115.203 4.68419   6
  -1  -9   6 95.6983 2.47551  11
  -1  -9   6 116.683 3.49261  10
  -1  -9   6 105.648 3.80933  12
  -1  -9   6 110.568 3.00763   8
   1   9  -6 137.981 5.57099   1
  -1  -9   5 225.430 5.56662  14
  -1  -9   5 210.165 6.81617  13
   1   9  -5 218.411 6.20333   6
  -1  -9   5 192.126 3.55061  11
  -1  -9   5 211.360 4.46131  10
  -1  -9   5 196.440 5.27368  12
   1   9  -5 217.297 7.35452  15
  -1  -9   5 223.106 4.72884   8
   1   9  -5 246.541 6.97983   1
  -1  -9   4 147.242 4.26159  14
  -1  -9   4 132.776 5.34937  13
  -1  -9   4 128.007 4.34441  12
   1   9  -4 120.429 2.64639   4
  -1  -9   4 108.821 2.29506  11
  -1  -9   4 120.575 2.46342  11
  -1  -9   4 129.366 3.06147  10
   1   9  -4 146.134 5.21593   1
   1   9  -4 134.191 5.85552  15
   1   9  -4 134.459 4.73972   6
   1   9  -3 20.2010 3.30203  16
   1   9  -3 18.3173 2.35016  14
   1   9  -3 17.5834 3.36596  15
  -1  -9   3 24.8570 3.04437   9
  -1  -9   3 19.1915 2.22908  14
  -1  -9   3 17.7558 2.95059  13
   1   9  -3 22.2556 2.46871   6
  -1  -9   3 17.3179 2.54643  12
  -1  -9   3 19.9698 1.20429  11
  -1  -9   3 18.0834 1.20684  11
  -1  -9   3 21.2297 1.33047  10
   1   9  -3 25.2098 2.83310   1
   1   9  -3 21.1116 1.32165   4
  -1  -9   2 73.3353 3.02880  14
  -1  -9   2 72.7425 3.80784  13
  -1  -9   2 68.9497 3.58382  12
  -1  -9   2 83.0274 3.59784   3
  -1  -9   2 75.7979 1.90421  11
  -1  -9   2 51.6291 1.23860  10
  -1  -9   2 52.9377 1.23122  10
  -1  -9   2 76.0025 3.73951   9
   1   9  -2 67.0570 1.95710   4
   1   9  -2 79.0612 3.63948   1
   1   9  -2 70.5502 4.36554  15
   1   9  -2 70.6396 4.19604  16
   1   9  -2 72.1640 3.07081  14
  -1  -9   1 6.52154 2.39072  12
  -1  -9   1 11.3137 1.29750  11
  -1  -9   1 9.67366 1.79485  14
  -1  -9   1 10.7740 2.32052  13
  -1  -9   1 11.0411 2.08752   3
   1   9  -1 11.5998 2.03264   1
   1   9  -1 10.3539 1.79460   7
   1   9  -1 8.01281 2.59101  16
   1   9  -1 6.68842 2.61050  15
   1   9  -1 10.0473 1.90778  14
   1   9   0 14.2452 2.73619  16
   1   9   0 13.2770 2.66104  15
   1   9   0 15.9859 1.98854   1
  -1  -9   0 16.7432 2.54539  12
  -1  -9   0 16.6770 2.16717   3
  -1  -9   0 16.7446 1.59182  11
  -1  -9   0 17.9661 2.45080  13
   1   9   0 11.9944 1.88787  14
  -1  -9   0 13.6500 1.90884  14
  -1  -9  -1 153.493 5.33191  12
   1   9   1 147.556 5.09098  15
   1   9   1 142.849 5.41105  16
   1   9   1 149.510 4.10716  14
  -1  -9  -1 149.046 3.63758  11
  -1  -9  -2 335.534 6.26684  11
  -1  -9  -2 323.993 8.03925  12
  -1  -9  -2 348.639 7.18297   2
   1   9   2 331.168 7.52484  15
   1   9   2 301.947 7.95578  16
   1   9   2 322.944 6.51132  14
  -1  -9  -3 131.177 3.88476  11
   1   9   3 134.905 3.97169  14
  -1  -9  -3 123.931 4.84786  12
  -1  -9  -3 111.892 4.01313   2
   1   9   3 126.286 4.24848  15
   1   9   3 123.803 4.85246  16
  -1  -9  -4 0.92206 2.03628  11
   1   9   4 0.47928 0.71293  10
  -1  -9  -4 2.19759 2.31844  12
  -1  -9  -4 0.77218 1.78623  13
  -1  -9  -4-0.65601 1.94861   2
   1   9   4-0.26700 2.18957  13
   1   9   4 0.68491 1.80394  14
   1   9   5 360.219 5.79988  10
   1   9   5 391.820 8.00389  13
   1   9   5 383.700 7.49725  14
  -1  -9  -5 361.626 7.85062  13
  -1  -9  -5 364.954 8.82777  12
  -1  -9  -5 393.196 7.80619   2
  -1  -9  -5 386.235 7.81541  11
   1   9   6 773.523 12.9261  11
  -1  -9  -6 815.105 13.4549  11
   1   9   6 756.698 11.3657  10
  -1  -9  -6 771.118 14.5990  12
  -1  -9  -6 742.084 13.2591  13
  -1  -9  -6 803.183 13.1911   2
   1   9   6 851.012 13.4936  13
   1   9   6 818.158 13.0168  14
  -1  -9  -7 222.550 6.13234  11
   1   9   7 211.479 5.66932  11
   1   9   7 206.622 4.55597  10
  -1  -9  -7 213.249 6.73671  12
  -1  -9  -7 202.309 5.70973  13
  -1  -9  -7 207.843 5.55961   2
   1   9   7 233.996 5.87409  13
   1   9   7 237.691 5.80683  14
   1   9   8 15.3620 1.89971  10
   1   9   8 13.5444 2.40566  11
   1   9   8 17.0563 2.58459  13
  -1  -9  -8 13.5995 2.28242  13
  -1  -9  -8 14.8256 2.38154   2
   1   9   8 12.6375 2.28012   2
  -1  -9  -8 15.6456 2.99369  11
  -1  -9  -9 61.3440 4.18615  11
   1   9   9 62.8683 3.65443  11
   1   9   9 65.8610 2.97167  10
   1   9   9 58.9640 3.55264  13
  -1  -9  -9 55.7996 3.31859  13
   1   9   9 71.9883 3.68465   2
   1   9   9 56.5976 3.14312  16
   1   9  10 599.670 11.0519  13
  -1  -9 -10 594.559 11.2744  13
   1   9  10 606.326 10.5001  10
   1   9  10 567.653 11.6785  11
  -1  -9 -10 576.642 12.3379  12
   1   9  10 648.833 11.8889   2
   1   9  10 546.096 9.93428  16
  -1  -9 -11 932.107 15.6143  13
   1   9  11 876.981 16.2078  11
   1   9  11 929.548 15.0026  10
   1   9  11 862.742 13.5045  16
  -1  -9 -11 941.119 17.0629  12
   1   9  11 979.118 16.3891   2
  -1  -9 -12 439.932 10.4877  12
   1   9  12 467.064 10.2004   2
   1   9  12 424.992 10.2281  11
  -1  -9 -12 436.914 7.43263   9
  -1  -9 -12 442.803 9.46688  13
   1   9  12 391.840 6.79067  16
  -1  -9 -13 47.8140 4.27589  12
   1   9  13 43.2174 3.70853   2
   1   9  13 44.9175 4.40540  11
  -1  -9 -13 46.0101 3.71025  13
  -1  -9 -13 44.8723 2.58599   9
  -1  -9 -14 18.7194 3.84707  12
   1   9  14 22.9289 3.46198   2
   1   9  14 20.5765 4.22072  11
  -1  -9 -14 23.1644 2.47875   9
  -1  -9 -14 16.9782 3.37826  13
  -1  -9 -15 105.955 5.93317  12
   1   9  15 139.945 6.13578   2
  -1  -9 -16 219.838 8.02671  12
   1   9  16 251.948 8.31147   2
  -1  -9 -17 109.642 6.15391  12
   1   9  17 130.470 6.49428   2
   1  10 -10 639.098 15.0743  15
  -1 -10  10 596.265 12.0740  14
   1  10  -9 269.681 9.19997  16
  -1 -10   9 287.977 8.25604   2
  -1 -10   9 277.433 9.00511  13
  -1 -10   9 264.103 7.16263  14
   1  10  -8 2.63077 4.18502  16
   1  10  -8 3.90069 3.62564   1
  -1 -10   8-2.21046 3.92916  13
  -1 -10   8 5.38778 2.76841  14
  -1 -10   7 178.073 4.80372  12
  -1 -10   7 169.894 3.76636   8
   1  10  -7 190.397 7.72260  16
   1  10  -7 202.366 8.01394  15
   1  10  -7 248.342 7.74598   1
  -1 -10   7 212.887 5.83068  14
  -1 -10   7 211.046 7.51054  13
   1  10  -6 317.379 8.14732   6
   1  10  -6 347.966 8.97787   1
   1  10  -6 293.763 9.38299  16
   1  10  -6 318.341 9.68751  15
  -1 -10   6 270.256 6.51902  12
  -1 -10   6 310.557 8.85461  13
  -1 -10   6 323.356 7.17366  14
  -1 -10   5 477.203 9.42764  12
   1  10  -5 542.978 10.9858   6
  -1 -10   5 476.178 7.93855  10
   1  10  -5 571.816 11.5277   1
   1  10  -5 502.775 12.1347  15
  -1 -10   5 522.154 8.73409   8
  -1 -10   5 503.997 11.4499  13
  -1 -10   5 528.517 9.67664  14
  -1 -10   4 235.444 5.93142  12
  -1 -10   4 257.717 7.49141  13
  -1 -10   4 253.850 5.74646  14
  -1 -10   4 233.532 3.80348  10
   1  10  -4 246.440 7.87755  15
   1  10  -4 253.542 6.94605   1
   1  10  -4 247.590 6.66752   6
   1  10  -3-0.60334 2.57136   1
  -1 -10   3 1.43003 2.51495  12
  -1 -10   3 1.24256 0.88660  11
  -1 -10   3 2.27100 0.88926  11
  -1 -10   3 1.21431 0.73780  10
   1  10  -3 1.88478 3.38547  15
   1  10  -3 2.18944 3.22455  16
   1  10  -3 1.45296 1.02403   4
  -1 -10   3 0.65487 2.83310  13
  -1 -10   3 2.39954 2.06367  14
   1  10  -3 0.75068 2.27559   6
  -1 -10   2 52.4569 3.71742  12
   1  10  -2 83.5475 3.89895   1
  -1 -10   2 57.5978 1.91403  11
   1  10  -2 65.8926 2.00816   4
   1  10  -2 74.0743 3.79717   6
  -1 -10   2 70.4697 3.11136  14
  -1 -10   2 65.3035 3.98783  13
   1  10  -2 61.2007 4.64869  15
   1  10  -2 66.4162 4.52403  16
   1  10  -2 63.2271 3.16669  14
   1  10  -1 104.242 5.25857  16
   1  10  -1 114.725 3.86106  14
   1  10  -1 103.971 5.20670  15
  -1 -10   1 124.654 4.57604   9
  -1 -10   1 120.154 4.92490  13
  -1 -10   1 119.934 3.81080  14
  -1 -10   1 100.792 4.63646  12
  -1 -10   1 108.586 2.77759  11
  -1 -10   0 76.2637 4.12898  12
   1  10   0 69.9505 3.09263  14
   1  10   0 68.5741 4.43911  16
   1  10   0 76.8345 4.35673  15
  -1 -10   0 81.0528 4.02773  13
   1  10   0 73.7261 3.11865   7
  -1 -10   0 76.1907 2.56059  11
   1  10   1 58.9269 3.76495  15
   1  10   1 65.0583 4.28271  16
  -1 -10  -1 62.4536 2.60367  11
   1  10   1 60.6394 2.93479  14
  -1 -10  -1 61.6347 3.88926  12
  -1 -10  -2 8.29190 2.80289  12
   1  10   2 5.33736 2.49734  15
   1  10   2 10.0406 2.89792  16
  -1 -10  -2 6.23924 1.95693  11
  -1 -10  -2 6.22127 2.14439   2
   1  10   2 7.81461 1.99676  14
  -1 -10  -3 2.36201 2.51345  12
   1  10   3-2.11188 2.34778  15
   1  10   3 2.44616 2.60014  16
  -1 -10  -3 1.08643 2.02863  11
   1  10   3 1.35641 1.89470  14
  -1 -10  -3 1.75494 2.07425   2
  -1 -10  -4 2.13861 2.14823  13
  -1 -10  -4 1.21926 2.23310  11
  -1 -10  -4 4.64021 2.70433  12
   1  10   4 1.59860 2.43618  16
  -1 -10  -4 4.74171 2.08595   2
   1  10   4 4.46205 2.02541  14
  -1 -10  -5 31.9034 2.85375  13
  -1 -10  -5 35.8943 3.11465  11
   1  10   5 36.6365 1.37135  10
  -1 -10  -5 43.0878 3.72466  12
   1  10   5 39.6122 3.45669  16
  -1 -10  -5 40.2555 2.92511   2
   1  10   5 38.1643 2.79945  14
   1  10   5 40.0990 3.25518  13
  -1 -10  -6 0.38004 2.08968  13
  -1 -10  -6 2.07166 2.54685  11
   1  10   6 0.66404 1.18662  10
   1  10   6 0.47469 1.81847  11
  -1 -10  -6 1.96679 2.55696  12
   1  10   6 2.46163 2.49217  16
  -1 -10  -6-0.46196 2.08628   2
   1  10   6 1.53755 2.06957  14
   1  10   6 1.03654 2.52844  13
  -1 -10  -7 37.3217 3.41279  11
   1  10   7 41.7006 2.95021  11
   1  10   7 37.2190 2.03763  10
  -1 -10  -7 44.1646 3.85423  12
   1  10   7 37.7011 3.27075  16
  -1 -10  -7 36.3010 3.08189  13
   1  10   7 38.3685 3.27883  13
   1  10   7 41.5029 3.01002  14
   1  10   8 25.7524 2.78728  11
  -1 -10  -8 31.0961 3.48607  11
   1  10   8 25.4169 2.10018  10
  -1 -10  -8 25.4192 3.45755  12
   1  10   8 23.6846 2.84224  16
   1  10   8 26.1313 2.89905  14
  -1 -10  -8 26.5085 2.88488  13
   1  10   9 24.6451 2.28491  10
   1  10   9 21.3865 2.88579  11
   1  10   9 25.8445 2.88866  16
  -1 -10  -9 24.3936 2.96993  13
   1  10   9 27.4310 2.90180   2
   1  10  10 251.252 5.80460  10
   1  10  10 243.169 7.01848  11
   1  10  10 224.255 5.81988  16
  -1 -10 -10 222.790 6.59545  13
   1  10  10 264.334 7.19193   2
  -1 -10 -11 184.161 7.02770  12
   1  10  11 189.227 6.52975  11
   1  10  11 195.165 5.41942  10
   1  10  11 206.222 6.51344   2
  -1 -10 -11 185.803 6.03202  13
   1  10  11 178.804 4.85378  16
  -1 -10 -12 74.9281 5.07048  12
   1  10  12 75.9337 4.85966  11
   1  10  12 74.3607 2.91310  16
  -1 -10 -12 74.4253 2.67361   9
  -1 -10 -12 79.8232 4.37141  13
   1  10  12 77.7755 4.45448   2
   1  10  13 1.39204 3.37080  11
  -1 -10 -13-0.69290 3.31999  12
  -1 -10 -13 2.36266 1.85757   9
   1  10  13-0.69465 3.03322   2
  -1 -10 -13 1.93426 2.91182  13
   1  10  14 21.0640 3.76297   2
  -1 -10 -14 14.6711 3.49306  13
  -1 -10 -14 18.0214 4.11958  12
   1  10  14 19.2130 4.17354  11
  -1 -10 -15 50.4348 5.08780  12
   1  10  15 51.1983 5.29021  11
  -1 -10 -15 44.9120 4.41771  13
   1  10  15 56.2783 4.72152   2
   1  10  16 192.880 7.45649   2
   1  10  16 175.660 7.91733  11
  -1 -10 -16 170.643 7.43514  12
  -1 -11   9 153.270 7.36881  13
   1  11  -8 6.38268 4.90361  15
   1  11  -8 6.60476 4.29383  16
  -1 -11   8 3.49425 4.17504  13
  -1 -11   8-0.77968 3.02705  14
   1  11  -7 103.777 6.60052  15
   1  11  -7 95.8503 6.23401  16
  -1 -11   7 98.7108 4.42290  14
  -1 -11   7 93.6895 5.83038  13
  -1 -11   6 318.449 9.26140  13
  -1 -11   6 311.832 7.15879  14
  -1 -11   6 278.706 6.70117  12
   1  11  -6 336.062 8.66914   6
   1  11  -6 310.043 9.93063  15
   1  11  -6 286.116 9.62699  16
   1  11  -5 598.432 13.8964  15
  -1 -11   5 622.160 13.3502  13
  -1 -11   5 630.571 10.9557  14
  -1 -11   5 543.302 10.7629  12
   1  11  -5 642.483 12.7181   6
  -1 -11   4 193.241 3.18768  10
  -1 -11   4 194.498 3.18375  10
   1  11  -4 357.819 9.55229  15
  -1 -11   4 361.753 6.76676  14
  -1 -11   4 363.787 8.95269  13
  -1 -11   4 370.959 6.53186   8
   1  11  -4 366.948 8.35871   6
  -1 -11   4 334.023 7.09358  12
   1  11  -3 1.38134 2.49694   6
   1  11  -3 1.70979 0.77449   4
  -1 -11   3 0.37158 2.22963  14
  -1 -11   3 0.78352 3.00131  13
  -1 -11   3 1.96356 2.70204  12
   1  11  -3 1.43872 3.50765  16
   1  11  -3 3.27327 3.76400  15
  -1 -11   2 195.334 6.23423  12
  -1 -11   2 189.222 3.42329  11
   1  11  -2 192.278 3.55863   4
  -1 -11   2 184.705 3.29612  11
  -1 -11   2 212.896 6.91090  13
  -1 -11   2 217.930 5.39362  14
   1  11  -2 229.233 6.64739   6
   1  11  -2 206.910 7.47467  15
   1  11  -2 212.252 5.41170  14
   1  11  -2 205.523 7.62768  16
  -1 -11   1 392.759 6.34661  11
   1  11  -1 381.022 6.25418   4
  -1 -11   1 372.134 9.05333  12
   1  11  -1 394.760 10.0283  15
   1  11  -1 407.528 7.90269  14
   1  11  -1 387.475 10.4291  16
  -1 -11   1 412.425 9.61741  13
  -1 -11   0 288.371 5.45905  11
   1  11   0 283.694 6.39345  14
   1  11   0 272.196 8.52961  16
   1  11   0 290.932 8.26940  15
  -1 -11   0 303.486 7.19697   9
  -1 -11   0 280.143 7.87124  13
  -1 -11   0 280.613 7.84632  12
   1  11   0 315.382 6.75851   7
   1  11   1 215.499 5.43267  14
   1  11   1 205.304 7.33480  16
   1  11   1 215.438 6.77504  15
   1  11   1 236.308 5.50932   7
  -1 -11  -1 212.789 6.80633  12
  -1 -11  -1 218.730 4.90645  11
  -1 -11  -2 93.2153 4.92886  12
   1  11   2 99.9278 5.29307  16
   1  11   2 95.7643 4.67793  15
   1  11   2 96.2537 3.76944  14
  -1 -11  -2 97.5212 3.60656  11
   1  11   2 97.1806 3.53040   7
   1  11   3 17.3034 2.04841   7
   1  11   3 15.0072 3.43423  16
  -1 -11  -3 12.8323 2.49225  11
   1  11   3 11.8751 2.38331  14
  -1 -11  -3 10.4410 3.25076  12
  -1 -11  -4 55.8086 4.42971  12
   1  11   4 49.0657 4.14731  16
  -1 -11  -4 50.9718 3.37361  11
   1  11   4 52.5856 3.18564  14
  -1 -11  -4 45.9513 3.60916  13
  -1 -11  -5 1.76347 2.63917  13
  -1 -11  -5-1.44167 2.94594  11
  -1 -11  -5 5.09871 3.29765  12
   1  11   5 2.23586 3.02730  16
   1  11   5 3.90483 2.35489   3
   1  11   5 6.09639 2.35756  14
  -1 -11  -6 24.7705 3.02872  13
  -1 -11  -6 26.4715 3.20294  11
   1  11   6 21.7729 1.33328  10
  -1 -11  -6 26.4521 3.84428  12
   1  11   6 22.3231 3.31506  16
   1  11   6 23.5088 2.94664   3
   1  11   6 28.3104 2.85872  14
  -1 -11  -7 298.408 7.59955  13
  -1 -11  -7 310.145 7.71400  11
   1  11   7 294.385 6.98774  11
   1  11   7 277.663 5.19325  10
  -1 -11  -7 299.038 8.76453  12
   1  11   7 282.600 7.66881  16
   1  11   7 306.677 7.60715   3
   1  11   7 309.505 7.18388  14
  -1 -11  -8 335.136 9.44176  12
   1  11   8 329.924 6.24022  10
   1  11   8 351.973 8.07141  11
  -1 -11  -8 363.014 8.66062  11
   1  11   8 340.656 8.29278  16
  -1 -11  -8 341.216 8.23393  13
   1  11   8 348.285 8.31939   3
  -1 -11  -9 72.1294 5.08747  12
   1  11   9 74.8599 4.16543  11
   1  11   9 68.8641 3.99398  16
   1  11   9 66.3087 2.97133  10
  -1 -11  -9 70.1995 4.13169  13
   1  11   9 67.2374 4.04176   3
   1  11  10 28.4598 3.05138  16
   1  11  10 29.7467 2.59382  10
  -1 -11 -10 24.6556 3.34162  13
   1  11  10 33.1104 3.64104  11
   1  11  11 2.36825 3.04136  11
   1  11  11 1.01616 2.24483  10
   1  11  11-0.91885 2.63529   2
  -1 -11 -11-1.30460 3.20825  13
   1  11  11 0.94509 2.34731  16
  -1 -11 -12 92.1155 5.79008  12
   1  11  12 83.8766 3.44682  16
  -1 -11 -12 97.3600 2.83577   9
  -1 -11 -12 99.0509 5.01561  13
   1  11  12 98.6090 5.38887  11
   1  11  12 106.096 5.10000   2
   1  11  13 290.740 8.76832  11
  -1 -11 -13 275.088 9.03721  12
  -1 -11 -13 284.139 8.19998  13
   1  11  13 310.533 8.70331   2
   1  11  14 135.345 6.65190  11
   1  11  14 143.849 6.43425   2
  -1 -11 -14 139.041 6.90817  12
  -1 -11 -14 125.274 5.81800  13
   1  11  15 5.08026 4.22781  11
  -1 -11 -15 5.29811 4.22991  12
  -1 -11 -15 4.70650 3.81800  13
   1  11  15 2.03361 3.56073   2
   1  12  -7 16.7103 4.72796  16
  -1 -12   7 14.3321 4.55784  13
   1  12  -6 5.85598 3.43681   6
  -1 -12   6 16.0936 4.28206  13
  -1 -12   6 13.2498 2.77863  14
   1  12  -6 9.62516 4.70935  15
   1  12  -5 54.5657 5.60879  15
  -1 -12   5 42.9296 3.49446  12
   1  12  -5 45.6185 4.29229   6
  -1 -12   5 44.6805 3.25438  14
  -1 -12   5 48.1548 4.88399  13
   1  12  -4 52.6968 5.22407  15
   1  12  -4 49.8715 5.32427  16
  -1 -12   4 48.0544 3.74605  12
   1  12  -4 46.2365 4.13174   6
  -1 -12   4 42.6526 4.57604  13
  -1 -12   4 45.6307 3.24399  14
   1  12  -3 6.69761 4.07878  16
   1  12  -3 9.14745 4.25916  15
  -1 -12   3 6.55336 2.96724  12
  -1 -12   3 5.55395 3.41006  13
  -1 -12   3 0.92835 2.39679  14
   1  12  -3 1.89177 3.10791   6
   1  12  -2 65.8551 1.77037   4
   1  12  -2 89.9668 5.93851  16
   1  12  -2 93.8012 3.87570  14
   1  12  -2 92.0077 5.72280  15
  -1 -12   2 97.0110 5.21344  13
   1  12  -2 94.4140 4.92185   6
  -1 -12   2 87.6558 4.64101  12
  -1 -12   1 114.523 2.78467  11
  -1 -12   1 126.182 5.71531  13
   1  12  -1 98.2974 2.58577   4
  -1 -12   1 104.772 5.17973  12
   1  12  -1 122.248 6.48484  16
   1  12  -1 115.132 6.00285  15
   1  12  -1 112.993 4.22179  14
  -1 -12   0 50.6730 4.31123  13
  -1 -12   0 49.2758 2.47579  11
   1  12   0 59.6186 4.61700  15
   1  12   0 50.4891 4.95628  16
   1  12   0 56.6487 3.25661  14
  -1 -12   0 46.7079 4.25685  12
  -1 -12  -1 23.2829 3.65539  12
  -1 -12  -1 17.1882 2.27418  11
  -1 -12  -1 20.5046 3.11661   9
   1  12   1 25.2186 2.56287   7
   1  12   1 21.7992 2.59648  14
   1  12   1 22.9350 4.14084  16
  -1 -12  -2 4.93488 2.32634  11
   1  12   2 8.17490 3.50316  16
   1  12   2 6.34105 2.73600   3
   1  12   2 7.30927 2.12700   7
  -1 -12  -2 6.67950 3.24858  12
   1  12   2 3.77034 2.39762  14
  -1 -12  -3 77.2406 3.70962  11
   1  12   3 70.9328 5.10767  16
   1  12   3 91.0869 4.49416   3
   1  12   3 94.9834 3.52648   7
   1  12   3 77.3491 3.66013  14
  -1 -12  -3 74.0748 5.07009  12
  -1 -12  -4 85.9747 5.36833  12
  -1 -12  -4 93.9317 4.19882  11
   1  12   4 84.1264 5.26228  16
   1  12   4 107.741 4.79235   3
  -1 -12  -4 88.5052 4.71348  13
   1  12   4 99.4422 3.53939   7
   1  12   4 88.8343 3.91595  14
  -1 -12  -5 27.2213 3.22509  11
   1  12   5 20.7669 3.77654  16
   1  12   5 23.6884 3.21063   3
  -1 -12  -5 20.5559 3.26608  13
  -1 -12  -5 18.7315 4.04420  12
   1  12   5 24.2286 2.90700  14
  -1 -12  -6 13.9172 3.78376  12
  -1 -12  -6 9.72274 3.16108  11
   1  12   6 9.38465 2.71547  14
   1  12   6 3.73835 3.33421  16
   1  12   6 9.99908 2.97657   3
  -1 -12  -6 10.3743 3.04907  13
  -1 -12  -7 88.3933 4.80879  11
   1  12   7 70.6815 2.11736  10
   1  12   7 83.0117 4.42653   3
   1  12   7 80.7702 4.82750  16
  -1 -12  -7 80.3434 5.41518  12
  -1 -12  -7 84.5724 4.57134  13
   1  12   8 53.0011 2.33088  10
   1  12   8 56.1030 4.02357   3
   1  12   8 62.4449 4.39242  16
  -1 -12  -8 57.6893 5.01426  12
  -1 -12  -8 65.1389 4.26929  13
   1  12   9 12.1765 3.13845  11
   1  12   9 9.50140 1.99368  10
   1  12   9 11.0431 3.12314   3
   1  12   9 11.6220 3.31197  16
  -1 -12  -9 10.4654 4.01833  12
  -1 -12  -9 14.6767 3.26744  13
   1  12  10 0.47087 3.00441  11
   1  12  10-2.01002 2.21421  10
   1  12  10 2.17643 2.82176   3
   1  12  10 0.49600 3.08195  16
  -1 -12 -10-1.54846 4.12682  12
  -1 -12 -10-0.96047 3.10904  13
   1  12  11 1.27572 2.74331  16
   1  12  11 3.06317 3.35871  11
   1  12  11 2.77219 2.36813  10
  -1 -12 -11 0.97888 3.37345  13
   1  12  12 165.177 6.70735  11
   1  12  12 161.012 5.04857  10
   1  12  12 142.688 4.66485  16
  -1 -12 -12 164.097 6.28224  13
  -1 -12 -12 159.587 7.32033  12
  -1 -12 -13 512.939 13.1432  12
   1  12  13 537.011 12.5834  11
  -1 -12 -13 540.945 11.9090  13
   1  12  13 553.748 12.2733   2
  -1 -12 -14 265.178 9.43969  12
   1  12  14 281.453 8.74255   2
   1  12  14 267.727 9.00600  11
  -1 -12 -14 278.755 8.47526  13
   1  12  15 5.46236 4.55684  11
  -1 -12 -15 3.80598 4.61335  12
  -1 -12 -15 4.26408 3.84542  13
   1  12  15 4.93213 3.74444   2
   1  13  -5 68.9820 5.08400   6
  -1 -13   5 65.8855 5.62081  13
   1  13  -4 64.3300 6.06720  16
  -1 -13   4 63.4859 4.32639  12
  -1 -13   4 80.7715 5.61575  13
   1  13  -4 68.0817 4.94219   6
  -1 -13   3 129.078 5.58661  12
   1  13  -3 138.483 7.32294  16
  -1 -13   3 152.483 6.81083  13
   1  13  -3 156.512 6.43500   6
   1  13  -2 98.7331 5.64924   3
  -1 -13   2 82.5167 4.94540  12
   1  13  -2 82.9557 6.11597  16
   1  13  -2 103.490 5.37365   6
  -1 -13   2 94.4061 5.74669  13
   1  13  -1-0.40835 3.32352   3
   1  13  -1 1.66996 1.16591   4
  -1 -13   1 0.94751 3.29654  12
   1  13  -1 2.97665 4.08903  16
   1  13  -1 1.89139 2.55885  14
  -1 -13   1 3.08393 3.49460  13
   1  13  -1 1.31789 1.45204   4
   1  13  -1 2.80839 3.10743   6
  -1 -13   0 109.060 5.67680  13
  -1 -13   0 99.7420 5.40514  12
   1  13   0 104.354 4.18896  14
   1  13   0 106.216 6.44342  16
   1  13   0 136.950 5.84531   3
   1  13   1 116.255 6.54563  16
   1  13   1 114.358 4.33271  14
  -1 -13  -1 113.970 5.85270  12
   1  13   1 129.618 4.55697   7
   1  13   1 131.260 5.70200   3
   1  13   2 73.5193 5.49950  16
   1  13   2 71.6776 3.71828  14
   1  13   2 85.4425 4.72501   3
  -1 -13  -2 71.9506 5.13602  12
   1  13   2 86.4408 3.76202   7
   1  13   3 91.6095 5.82960  16
  -1 -13  -3 102.113 4.30515   9
   1  13   3 108.910 5.17273   3
   1  13   3 106.993 3.97359   7
   1  13   3 87.4948 4.04869  14
  -1 -13  -3 95.9500 5.60455  12
  -1 -13  -4 60.3704 5.10395  12
  -1 -13  -4 64.3431 3.86711  11
   1  13   4 68.0402 5.34652  16
   1  13   4 74.7361 4.45826   3
  -1 -13  -4 65.6640 4.64171  13
   1  13   4 73.4606 3.39180   7
   1  13   4 70.9463 3.79809  14
  -1 -13  -5 3.58473 3.09456  13
  -1 -13  -5 0.76288 3.77948  12
   1  13   5 0.44494 3.60579  16
  -1 -13  -5 5.42602 3.01610  11
   1  13   5 2.64301 2.76270   3
   1  13   5 0.88086 2.06382   7
  -1 -13  -6 11.0609 4.07335  12
   1  13   6 10.8650 3.85008  16
  -1 -13  -6 17.1210 3.44272  11
  -1 -13  -6 8.30445 3.36734  13
   1  13   6 16.2308 3.15870   3
   1  13   7 2.70243 2.93192   3
   1  13   7 2.88373 3.54856  16
  -1 -13  -7-0.65852 3.34527  13
  -1 -13  -7 1.28901 3.86837  12
   1  13   8 3.69003 1.36333  10
   1  13   8 5.92469 2.96962   3
   1  13   8 3.21771 3.52462  16
  -1 -13  -8 2.84430 3.43203  13
  -1 -13  -8 6.36247 3.99251  12
   1  13   9 33.1419 2.11507  10
   1  13   9 47.0138 4.03722   3
  -1 -13  -9 32.9121 3.97925  13
  -1 -13  -9 34.7108 4.78782  12
   1  13   9 27.3155 3.92025  16
   1  13  10 26.2587 3.71298   3
   1  13  10 19.9182 3.59108  16
  -1 -13 -10 23.4601 3.88714  13
  -1 -13 -10 23.9611 4.67743  12
   1  13  11-0.10547 2.98136  16
  -1 -13 -11-1.12881 3.44227  13
   1  13  11-3.13903 3.31181   3
   1  13  11-1.68455 3.55822  11
  -1 -13 -12 20.6201 4.03926  13
   1  13  12 19.7883 3.90644   3
   1  13  12 19.6623 4.20146  11
  -1 -13 -13 127.082 7.27260  12
  -1 -13 -13 131.694 6.14484  13
   1  13  13 122.957 6.49115  11
   1  13  14 60.3453 5.50254  11
  -1 -13 -14 66.9051 5.21289  13
  -1 -13 -14 59.9451 6.11038  12
   1  14  -3 158.435 7.21347   3
   1  14  -3 156.804 6.76645   6
  -1 -14   3 143.564 7.12047  13
   1  14  -3 142.186 7.94931  16
  -1 -14   3 124.722 5.80066  12
   1  14  -2 110.111 6.10836   3
   1  14  -2 104.589 5.80144   6
  -1 -14   2 103.818 6.36356  13
  -1 -14   2 83.3010 5.25959  12
   1  14  -2 97.7148 6.79163  16
   1  14  -1 4.97804 3.60162   6
   1  14  -1 1.75998 3.52134   3
  -1 -14   1-2.21313 3.97805  13
   1  14  -1 3.94697 4.75755  16
  -1 -14   1 1.99913 3.81495  12
   1  14   0 203.434 7.26007   3
   1  14   0 137.368 3.25400   4
   1  14   0 162.510 7.89240  16
  -1 -14   0 171.038 6.88353  12
  -1 -14   0 190.572 7.33659  13
   1  14   1 416.071 12.0780  16
  -1 -14  -1 426.559 11.1303  12
   1  14   2 467.188 9.17547   7
   1  14   2 413.091 11.7977  16
   1  14   2 406.414 8.79829  14
   1  14   2 486.666 11.1563   3
  -1 -14  -2 406.326 11.0834  12
   1  14   3 213.470 5.78784   7
   1  14   3 182.732 8.01006  16
   1  14   3 211.130 7.31308   3
  -1 -14  -3 179.449 7.67964  12
   1  14   4-1.49459 3.38797   3
  -1 -14  -4 2.33114 3.72994  13
   1  14   4 1.60040 2.60593   7
   1  14   4 6.73435 4.13272  16
  -1 -14  -4 6.00691 4.08519  12
   1  14   5 239.029 7.54637   3
  -1 -14  -5 203.291 7.36480  13
   1  14   5 222.862 5.79653   7
   1  14   5 192.429 7.87481  16
  -1 -14  -5 199.277 8.11440  12
  -1 -14  -6 390.416 10.2353  13
   1  14   6 432.086 8.38602   7
  -1 -14  -6 382.454 11.2761  12
   1  14   6 371.914 10.6875  16
   1  14   7 247.746 8.41819  16
  -1 -14  -7 259.269 8.25886  13
  -1 -14  -7 254.919 9.28296  12
   1  14   7 293.616 8.48180   3
  -1 -14  -8 59.3386 4.83156  13
  -1 -14  -8 50.2209 5.55432  12
   1  14   8 56.4876 4.68667   3
   1  14   8 52.0215 4.77590  16
  -1 -14  -9 2.95158 3.63309  13
  -1 -14  -9 4.18335 4.39128  12
   1  14   9 1.75818 3.34268   3
   1  14   9 2.23324 3.61661  16
  -1 -14 -10 25.0677 4.22575  13
  -1 -14 -10 28.0019 5.09284  12
   1  14  10 26.8843 4.01788   3
   1  14  10 23.0053 3.81780  16
  -1 -14 -11 170.455 7.00462  13
  -1 -14 -11 174.115 8.25309  12
   1  14  11 155.845 5.86415  16
  -1 -14 -12 70.6115 5.35897  13
   1  14  12 79.6234 5.33845   3
   1  15  -1 24.6987 4.61053   3
  -1 -15   1 17.8965 4.87433  13
   1  15  -1 16.4194 5.35390  16
   1  15  -1 21.2782 4.38690   6
  -1 -15   1 11.1788 4.18415  12
   1  15   0 6.02699 3.92621   3
  -1 -15   0 14.1132 4.75584  13
   1  15   0 8.86318 3.90552   6
   1  15   0 5.13891 4.78559  16
  -1 -15   0 5.04850 4.06591  12
   1  15   1 197.780 7.63084   3
   1  15   1 166.112 8.31205  16
  -1 -15  -1 174.556 7.44045  12
  -1 -15  -2 320.808 10.0132  12
   1  15   2 317.624 10.7997  16
   1  15   3 261.088 8.48504   3
   1  15   3 264.773 6.84775   7
  -1 -15  -3 240.983 8.96118  12
   1  15   3 245.340 9.47946  16
   1  15   4 37.2464 4.60953   3
  -1 -15  -4 38.8978 4.96157  13
   1  15   4 34.1015 3.53057   7
  -1 -15  -4 38.6129 5.31948  12
   1  15   4 45.2507 5.52242  16
   1  15   5 177.127 7.01064   3
  -1 -15  -5 151.293 6.94498  13
   1  15   5 153.594 5.26027   7
  -1 -15  -5 142.140 7.52007  12
   1  15   5 129.024 7.15096  16
   1  15   6 864.672 16.0771   3
  -1 -15  -6 784.317 16.0063  13
   1  15   6 835.580 13.4496   7
  -1 -15  -6 714.466 16.7802  12
   1  15   6 686.140 16.0265  16
   1  15   7 984.199 17.4795   3
  -1 -15  -7 859.006 17.0533  13
   1  15   7 927.592 14.5459   7
  -1 -15  -7 804.242 18.2683  12
   1  15   7 778.955 17.0698  16
  -1 -15  -8 286.066 9.08119  13
   1  15   8 287.299 8.80645   3
  -1 -15  -8 258.680 10.0617  12
   1  15   8 264.705 8.82193  16
   1  15   9-2.98305 4.13712   3
  -1 -15  -9 0.81560 5.03456  12
   1  15   9 4.99490 4.03936  16
  -1 -15  -9 6.36121 4.30881  13
   1  15  10 176.340 7.16582   3
  -1 -15 -10 154.338 8.07514  12
   1  15  10 138.930 6.21398  16
  -1 -15 -10 143.664 6.88838  13
  -2  15   6 477.958 11.3262   3
   2 -15  -6 410.204 12.2045  12
   2 -15  -5 89.4698 6.41373  13
   2 -15  -5 96.5252 6.70717  12
  -2  15   5 107.652 6.09592   3
  -2  15   4 124.949 5.87122   7
   2 -15  -4 136.181 7.03639  13
   2 -15  -4 121.019 6.95867  12
  -2  15   4 114.387 6.25268   3
  -2  15   3 714.398 15.6279   6
  -2  15   3 773.879 14.4788   7
   2 -15  -3 730.843 15.8835  13
   2 -15  -3 657.617 15.4770  12
  -2  15   3 801.801 15.4482   3
  -2  15   2 759.561 14.4222   7
  -2  15   2 705.551 15.5363   6
  -2  15   2 784.551 15.2112   3
   2 -15  -2 717.502 15.6817  13
  -2  14  10 14.1252 3.84421   3
   2 -14 -10 14.9540 5.14671  12
   2 -14 -10 5.21698 4.18475  13
  -2  14   9 3.53718 3.51403   3
   2 -14  -9 0.72398 4.22114  13
   2 -14  -9 3.02952 4.81952  12
  -2  14   8 158.794 6.44166   3
   2 -14  -8 136.998 7.57542  12
  -2  14   7 289.689 8.30419   3
   2 -14  -7 247.034 9.43397  12
  -2  14   6 233.231 7.42317   3
   2 -14  -6 207.197 8.64816  12
   2 -14  -5 43.5471 4.90268  13
  -2  14   5 51.3170 4.49433   3
   2 -14  -5 48.3186 5.49177  12
   2 -14  -4 53.9035 5.01262  13
   2 -14  -4 50.7715 5.17196  12
  -2  14   4 46.9842 4.44467   3
  -2  14   3 545.481 11.2685   7
   2 -14  -3 527.619 12.4823  13
   2 -14  -3 479.946 12.4144  12
  -2  14   3 556.389 11.9876   3
  -2  14   2 792.242 14.4392   7
  -2  14   2 732.487 15.4700   6
   2 -14  -2 748.946 15.6370  13
  -2  14   2 814.398 15.1518   3
  -2  14   1 331.000 8.68884   7
  -2  14   1 326.889 9.65722   6
   2 -14  -1 317.310 9.63583  13
   2 -14  -1 280.973 8.95020  12
  -2  14   1 349.077 9.24708   3
  -2  14   0 59.3797 4.74405   7
  -2  14   0 63.0185 5.15931   6
   2 -14   0 64.1702 5.69667  13
   2 -14   0 52.6573 4.77536  12
  -2  14   0 69.4717 4.98784   3
  -2  14  -1 55.5462 4.66201   7
   2 -14   1 52.2231 5.51838  13
   2 -14   1 48.1773 4.59751  12
  -2  14  -1 61.3558 4.98857   3
  -2  14  -2 490.556 11.1607   7
  -2  14  -2 488.174 11.6883   3
   2 -14   2 443.874 11.7545  13
  -2  13  12 68.7088 4.96792   3
   2 -13 -12 62.0696 5.43911  13
   2 -13 -11 9.70455 3.99210  13
  -2  13  11 3.22767 3.43267   3
   2 -13 -11 7.25456 4.62748  12
   2 -13 -10 98.8491 5.94663  13
  -2  13  10 109.263 5.44305   3
   2 -13 -10 98.9948 6.69798  12
   2 -13  -9 54.0358 4.86288  13
   2 -13  -9 54.0970 5.67409  12
  -2  13   9 57.9723 4.46642   3
   2 -13  -8 5.31373 4.32306  12
  -2  13   8 2.97342 3.23235   3
   2 -13  -7 2.65702 4.02574  12
  -2  13   7-1.59780 3.24926   3
  -2  13   6 28.4441 2.91064  14
   2 -13  -6 30.3783 4.76165  12
  -2  13   6 24.9253 3.57595   3
  -2  13   5 35.9478 3.67804   3
   2 -13  -5 30.8478 4.77149  12
  -2  13   5 30.9356 2.81631  14
  -2  13   5 30.7528 3.02800   4
   2 -13  -5 35.9079 4.32130  13
  -2  13   4 14.2231 3.27885   3
   2 -13  -4 8.86764 4.17937  12
  -2  13   4 13.6668 2.35675  14
  -2  13   4 13.9774 2.42937   4
   2 -13  -4 13.6125 3.70519  13
  -2  13   3 114.568 3.72465  14
   2 -13  -3 119.735 6.29810  12
   2 -13  -3 124.498 6.08510  13
  -2  13   3 146.862 5.67817   3
  -2  13   2 123.277 3.24022   4
  -2  13   2 147.486 5.77025   3
   2 -13  -2 119.537 6.13042  12
  -2  13   2 146.556 5.46722   7
   2 -13  -2 136.194 6.16572  13
  -2  13   2 106.481 3.39336  14
  -2  13   1 22.1462 1.33460   4
  -2  13   1 38.8838 3.79531   3
   2 -13  -1 33.5620 4.30286  12
  -2  13   1 36.4585 3.67480   7
  -2  13   1 37.7946 4.21064   6
   2 -13  -1 36.7757 4.28948  13
  -2  13   1 29.3387 2.13496  14
  -2  13   0 7.68190 3.16441   7
  -2  13   0 6.29992 3.38498   6
   2 -13   0 6.29832 3.75183  13
  -2  13   0 8.00495 3.25996   3
   2 -13   0 6.00582 3.53996  12
   2 -13   1 31.5461 4.45815  13
  -2  13  -1 28.0983 3.88318   3
  -2  13  -1 33.1638 3.84567   7
   2 -13   1 28.0665 3.75735  12
   2 -13   2 213.631 7.86111  13
  -2  13  -2 225.006 7.56789   3
  -2  13  -2 229.475 7.27590   7
   2 -13   2 189.258 6.36977  12
   2 -13   3 311.837 9.43074  13
  -2  13  -3 332.879 8.81762   7
  -2  13  -3 330.081 9.27006   3
  -2  13  -4 137.661 6.61017   3
   2 -13   4 139.139 6.79545  13
  -2  13  -4 131.329 6.52426   6
   2 -13   5 17.5482 4.70475  13
   2 -13   5 20.1903 3.18802   8
  -2  13  -5 18.9053 4.33828   6
   2 -12 -13 552.374 14.2813  12
   2 -12 -13 586.526 13.4372  13
  -2  12  13 639.219 13.0379   2
   2 -12 -12 314.209 9.40563  13
  -2  12  12 330.779 8.70164   2
   2 -12 -11 7.67936 4.34048  12
  -2  12  11 1.12238 3.07061   3
   2 -12 -11 3.23276 3.77521  13
   2 -12 -10 306.974 9.98137  12
  -2  12  10 294.715 6.51065  10
  -2  12  10 325.465 8.47846   3
   2 -12 -10 301.522 8.93435  13
   2 -12  -9 431.484 11.7327  12
  -2  12   9 425.439 7.79450  10
  -2  12   9 458.871 10.1747   3
   2 -12  -9 433.018 10.6253  13
  -2  12   8 324.443 8.22967   3
   2 -12  -8 306.260 9.67268  12
  -2  12   8 290.322 5.60253  10
  -2  12   7 205.398 5.52339  14
  -2  12   7 223.231 6.77705   3
   2 -12  -7 213.684 8.02734  12
  -2  12   7 184.725 3.81681  10
   2 -12  -6 1.95989 3.75623  12
  -2  12   6-1.64223 2.89967   4
  -2  12   6 0.65633 0.86161  10
  -2  12   6 0.62632 0.79391  10
  -2  12   6 0.55345 2.25615  14
  -2  12   6-4.15085 3.21788   3
  -2  12   5 123.385 4.66974   4
  -2  12   5 129.843 5.16389   3
   2 -12  -5 126.245 5.66596  13
  -2  12   5 126.570 4.15655  14
   2 -12  -5 122.046 3.82668   1
   2 -12  -5 121.793 6.38881  12
  -2  12   4 73.3746 3.53826   4
  -2  12   4 77.9683 4.23791   3
   2 -12  -4 69.5045 5.20366  12
  -2  12   4 81.5670 3.32721  14
   2 -12  -4 78.6811 4.76792  13
   2 -12  -4 63.8610 3.28888   1
   2 -12  -3 3.15694 2.86852  11
  -2  12   3 2.49971 2.62148   3
   2 -12  -3 1.14845 3.46497  12
  -2  12   3 1.39701 1.84981  14
   2 -12  -3 3.84874 3.23066  13
   2 -12  -3 3.03883 2.35736   1
   2 -12  -2-0.07592 3.07617  13
   2 -12  -2 0.33429 3.38204  12
   2 -12  -2-2.12256 2.97959  11
  -2  12   2 0.27337 1.50034   4
  -2  12   2-1.58163 2.55866   3
  -2  12   2 1.97425 1.72425  14
  -2  12   2 0.05819 2.46181   7
   2 -12  -2 0.78329 2.43214   1
   2 -12  -1 15.7659 3.47504  13
   2 -12  -1 16.2090 3.57647  12
   2 -12  -1 13.0333 2.94531  11
  -2  12   1 19.2518 3.03002   3
  -2  12   1 14.6196 1.46151   4
  -2  12   1 19.3154 2.98792   7
   2 -12  -1 18.1717 2.96549   1
  -2  12   1 17.3872 3.27704   6
  -2  12   1 13.4124 1.81674  14
   2 -12   0 17.2550 3.53339  13
   2 -12   0 10.5776 3.46150  12
   2 -12   0 19.6851 2.85273  11
  -2  12   0 19.2619 3.18805   3
  -2  12   0 22.5417 3.15157   7
  -2  12   0 13.7184 1.75354  14
   2 -12   0 19.7882 3.17134   1
  -2  12   0 12.9668 3.18395   6
  -2  12  -1 1.48653 2.80029   7
  -2  12  -1-0.08202 3.10227   6
   2 -12   1-0.07948 3.30507  13
  -2  12  -1 5.16971 2.97056   3
   2 -12   1-1.31844 3.26129  12
   2 -12   2 37.6881 4.30786  13
  -2  12  -2 45.0111 3.90538   7
  -2  12  -2 42.5600 3.99723   3
   2 -12   2 31.6386 3.55817  12
  -2  12  -3 41.7382 3.97302   7
   2 -12   3 33.6895 3.39682  12
  -2  12  -3 43.3414 4.14418   3
   2 -12   3 35.5007 4.36012  13
  -2  12  -4 1.00158 3.34834   3
   2 -12   4 2.73323 2.61712  12
  -2  12  -4 0.35051 3.40498   6
   2 -12   4 1.60552 3.59527  13
  -2  12  -5 58.8856 4.98665   3
   2 -12   5 47.9276 3.58167   8
   2 -12   5 52.1965 4.87063  13
  -2  12  -5 52.9513 4.82837   6
   2 -12   6 40.0257 3.14129   8
   2 -12   6 52.2569 5.01544  13
   2 -12   7 24.6527 4.60891  13
   2 -11 -14 137.823 6.70585  13
   2 -11 -14 120.465 6.98157  12
  -2  11  14 142.474 6.18935   2
   2 -11 -13 225.367 7.95513  13
   2 -11 -13 214.005 8.50710  12
  -2  11  13 238.827 7.46539   2
   2 -11 -12 162.941 6.82655  13
  -2  11  12 190.055 6.54907   2
  -2  11  11 10.9392 2.71324  10
   2 -11 -11 5.76637 3.35663  13
  -2  11  11 6.55902 2.84730   2
  -2  11  10 334.173 8.26400   2
  -2  11  10 355.618 8.52942   3
   2 -11 -10 318.162 9.86128  12
   2 -11 -10 313.113 8.82976  13
  -2  11  10 322.294 7.08220  10
  -2  11   9 553.745 10.9845   3
   2 -11  -9 505.258 12.5097  12
   2 -11  -9 491.752 11.2693  13
  -2  11   9 495.689 9.04813  10
   2 -11  -8 396.356 6.11158   1
   2 -11  -8 451.528 11.4009  12
  -2  11   8 444.316 7.65524  10
   2 -11  -7 345.512 9.92385  12
  -2  11   7 339.518 6.22872  10
  -2  11   7 365.046 9.02262   4
  -2  11   7 391.495 8.64046   3
   2 -11  -7 357.900 5.90681   1
   2 -11  -6 26.9978 3.93557  12
  -2  11   6 27.3754 3.24700   4
  -2  11   6 22.4477 1.63309  10
  -2  11   6 18.6345 2.53641  14
   2 -11  -6 29.6353 2.01210   1
   2 -11  -6 28.6831 2.85476   2
  -2  11   6 20.5110 2.98121   3
   2 -11  -5 233.851 6.98810  13
   2 -11  -5 247.107 8.01549  12
  -2  11   5 258.204 6.52667   4
  -2  11   5 206.332 3.41355  10
  -2  11   5 203.670 3.48294  10
  -2  11   5 254.830 6.63889   3
   2 -11  -5 255.639 6.06810   2
   2 -11  -5 245.080 5.04516   1
  -2  11   5 243.613 5.51467  14
  -2  11   4 545.303 9.46790  14
   2 -11  -4 528.001 12.4586  12
   2 -11  -4 610.120 10.8857  11
   2 -11  -4 546.719 9.53465   1
   2 -11  -4 540.213 11.5747  13
  -2  11   4 577.393 11.0085   3
   2 -11  -4 581.846 10.3169   2
  -2  11   4 560.540 10.2281   4
   2 -11  -3 234.702 7.75665  12
   2 -11  -3 262.084 6.48986  11
   2 -11  -3 236.695 5.71894   1
   2 -11  -3 236.980 7.19870  13
  -2  11   3 257.514 6.68125   3
   2 -11  -3 247.836 6.10102   2
  -2  11   3 234.379 5.21766  14
  -2  11   2 37.3771 2.17567  14
   2 -11  -2 29.8720 3.61302  13
   2 -11  -2 34.9740 3.85040  12
  -2  11   2 35.6924 2.15823   4
   2 -11  -2 43.6099 3.24773  11
  -2  11   2 36.3318 3.28908   3
   2 -11  -2 40.2884 2.94968   1
   2 -11  -2 37.0470 2.89797   2
   2 -11  -1 27.6831 2.85595   1
  -2  11   1 22.0010 1.85555  14
  -2  11   1 26.5974 3.02858   3
  -2  11   1 23.2699 2.90885   7
   2 -11  -1 23.3262 3.36761  13
   2 -11  -1 28.1947 3.63140  12
   2 -11  -1 27.3771 2.83322  11
  -2  11   1 21.7338 1.63831   4
   2 -11  -1 23.1121 2.63740   2
  -2  11   0 7.80980 1.55971  14
  -2  11   0 10.2511 2.69669   7
   2 -11   0 5.57345 3.12027  13
   2 -11   0 5.61507 3.05523  12
  -2  11   0 11.8912 2.81131   6
   2 -11   0 13.8278 2.55825  11
  -2  11   0 5.71369 0.80096   4
  -2  11   0 11.5190 2.67491   3
   2 -11   0 8.43852 2.86278   9
   2 -11   0 10.8024 2.75774   1
   2 -11   0 11.0157 2.37623   2
   2 -11   1 37.6301 3.92501  13
   2 -11   1 34.7802 3.60062  12
   2 -11   1 39.6436 2.97322  11
   2 -11   1 32.2084 3.42851   1
  -2  11  -1 37.9275 3.50355   3
  -2  11  -1 37.1618 3.37420   7
  -2  11  -1 34.6908 3.51168   6
   2 -11   1 37.1619 3.62661   9
   2 -11   2 12.4836 2.50331  11
  -2  11  -2 7.95849 2.89519   3
  -2  11  -2 13.5110 2.94460   7
   2 -11   2 8.74611 2.89238  12
   2 -11   2 6.92827 3.31772  13
   2 -11   3 4.66301 2.27595  11
   2 -11   3-0.52855 3.25200  13
  -2  11  -3 0.65078 2.82108   3
   2 -11   3 2.26668 2.53496  12
  -2  11  -3 0.39561 2.81794   7
  -2  11  -4 63.5496 4.46944   3
  -2  11  -4 57.2844 4.29038   7
   2 -11   4 52.5673 3.37834  12
   2 -11   4 60.1627 4.60692  13
   2 -11   5 147.558 5.06202   8
  -2  11  -5 190.783 6.79820   3
   2 -11   5 158.794 6.47606  13
   2 -11   5 144.891 4.44109  12
  -2  11  -5 172.772 6.61311   6
   2 -11   6 122.904 4.34750   8
   2 -11   6 138.615 4.57515  11
   2 -11   6 132.918 6.17728  13
   2 -11   7 26.0900 4.24705  13
   2 -11   7 16.6090 2.32963   8
   2 -11   8 7.87526 3.99511  13
   2 -11   8 1.57378 2.92789   2
  -2  10  15 9.88809 3.59401   2
   2 -10 -15 1.18053 4.26070  12
  -2  10  14 1.86453 3.21333   2
   2 -10 -14-1.16815 3.90809  13
   2 -10 -14 1.15597 3.90563  12
  -2  10  13 4.43648 3.79407  11
   2 -10 -13 6.82801 3.67695  13
   2 -10 -13 4.62984 3.97774  12
  -2  10  13 7.61448 3.09674   2
   2 -10 -12 12.6146 3.50660  13
  -2  10  12 11.2519 3.03037   2
   2 -10 -12 9.79959 3.92631  12
   2 -10 -11 78.8241 4.85747  13
  -2  10  11 84.9482 4.35825   2
  -2  10  11 82.0028 4.07149  10
   2 -10 -10 125.303 5.60741  13
  -2  10  10 135.009 5.10251   2
  -2  10  10 128.224 4.52559  10
  -2  10   9 47.9773 2.97536  10
  -2  10   9 51.6493 3.38522   2
   2 -10  -9 38.8195 3.79696  13
   2 -10  -9 41.0346 4.27569  12
   2 -10  -9 44.4701 1.33096   1
   2 -10  -8 12.2483 3.49639  12
  -2  10   8 16.7289 2.23424  10
   2 -10  -8 18.7051 1.28676   1
  -2  10   8 16.4238 2.62414   3
  -2  10   7 5.43356 2.88622   4
  -2  10   7 7.68233 1.81564  10
   2 -10  -7 6.50439 3.21526  12
   2 -10  -7 7.21682 1.25774   1
   2 -10  -7 5.59824 2.25024   2
  -2  10   7 6.51366 2.29846   3
   2 -10  -6 4.04487 2.11019   2
  -2  10   6 2.90029 2.23132   3
   2 -10  -6 7.50960 3.24597  12
   2 -10  -6 6.65783 2.84401  11
   2 -10  -6 3.57313 2.77047  15
  -2  10   6 5.47474 1.55893  10
  -2  10   6 5.00905 2.69751   4
   2 -10  -6 4.75277 1.39321   1
   2 -10  -5 179.169 3.98422   1
  -2  10   5 175.677 4.60353  14
   2 -10  -5 165.226 5.83350  13
   2 -10  -5 172.740 6.69030  12
   2 -10  -5 201.892 5.67301  11
  -2  10   5 167.801 3.45723  10
   2 -10  -5 163.270 5.47165  15
  -2  10   5 191.525 5.63929   4
  -2  10   5 189.896 5.50200   3
   2 -10  -5 189.082 5.01929   2
   2 -10  -4 252.717 5.15837   1
  -2  10   4 256.666 5.41078  14
   2 -10  -4 260.150 6.97627  13
   2 -10  -4 264.773 7.85335  12
   2 -10  -4 291.663 6.60353  11
  -2  10   4 227.057 3.67291  10
  -2  10   4 224.876 3.73065  10
  -2  10   4 277.240 6.54383   3
   2 -10  -4 255.148 6.70781  15
  -2  10   4 273.444 6.32410   4
   2 -10  -4 274.337 5.98992   2
  -2  10   3 171.601 4.24435  14
   2 -10  -3 182.395 5.86990  13
   2 -10  -3 173.057 6.45169  12
   2 -10  -3 194.013 5.34555  11
  -2  10   3 190.200 5.34625   3
   2 -10  -3 183.886 5.88502  15
   2 -10  -3 180.135 4.53155   1
   2 -10  -3 194.490 4.98731   2
   2 -10  -2 36.1974 2.54342   1
   2 -10  -2 36.2299 3.25460  13
   2 -10  -2 36.1952 3.70474  12
   2 -10  -2 40.5738 2.96929  11
   2 -10  -2 37.5710 2.66438   9
  -2  10   2 34.8178 2.80179   3
  -2  10   2 37.9872 2.12084  14
  -2  10   2 34.7644 2.14022   4
   2 -10  -2 36.8045 2.63941   2
   2 -10  -1 92.6114 3.58917   1
   2 -10  -1 83.4146 3.68491   9
  -2  10   1 88.7564 3.86860   3
  -2  10   1 80.1438 2.55631  14
   2 -10  -1 79.8050 4.20267  13
   2 -10  -1 81.0636 4.49534  12
   2 -10  -1 90.2707 3.60169  11
  -2  10   1 79.2061 2.48790   4
   2 -10  -1 89.8842 3.53660   2
  -2  10   0 0.93221 1.30595  14
  -2  10   0-0.47479 2.17685   7
   2 -10   0 0.63493 2.73454  13
   2 -10   0 3.12338 2.57482  12
  -2  10   0 4.42640 2.32452   6
   2 -10   0 2.27033 2.22182  11
  -2  10   0 1.39198 0.95746   4
  -2  10   0 1.96467 2.17412   3
   2 -10   0-0.46960 2.52451   9
   2 -10   0 0.59184 2.26907   1
   2 -10   0 1.40448 1.96873   2
   2 -10   1 188.505 5.96367  12
   2 -10   1 210.581 5.11495  11
   2 -10   1 192.923 5.70845   1
  -2  10  -1 204.221 5.87785   7
  -2  10  -1 190.750 6.21756   6
  -2  10  -1 201.394 5.96790   3
   2 -10   1 186.800 5.85388   9
   2 -10   1 191.146 6.33325  13
   2 -10   2 164.437 5.91335  13
   2 -10   2 178.088 5.73961   1
  -2  10  -2 179.369 5.78194   3
   2 -10   2 164.941 5.33797  12
  -2  10  -2 176.626 5.61594   7
   2 -10   2 166.908 5.76910   9
  -2  10  -3 21.9940 2.92454   7
  -2  10  -3 25.0873 3.14290   3
   2 -10   3 24.8837 3.46336  13
   2 -10   3 26.9274 2.74085  12
  -2  10  -4 112.906 4.96057   7
   2 -10   4 103.398 3.90592  12
   2 -10   4 102.854 5.13990  13
  -2  10  -4 119.136 5.17376   3
   2 -10   5 140.692 4.66774   8
  -2  10  -5 169.747 6.22233   3
  -2  10  -5 156.749 6.06879   6
   2 -10   5 134.844 4.06802  12
   2 -10   5 141.857 5.88259  13
   2 -10   6 16.2162 1.97310  12
   2 -10   6 28.1699 2.81418  11
   2 -10   6 23.2428 3.69792  13
   2 -10   6 23.5043 2.51974   8
   2 -10   7 19.8459 2.84057  11
   2 -10   7 19.6101 3.79482  13
   2 -10   7 13.5203 2.12240   8
   2 -10   8 34.3187 4.20110  13
   2 -10   8 38.8059 3.21566  11
   2 -10   8 36.0855 3.41456   2
   2 -10   9 95.0184 5.59085  13
   2 -10   9 102.818 4.90008   2
   2 -10  10 271.533 8.81328  13
   2 -10  10 336.022 8.73566   2
   2  -9 -16 5.43448 4.32148  12
  -2   9  16 3.81319 3.61043   2
  -2   9  16 5.70753 4.63295  11
   2  -9 -15 11.9478 4.20306  12
  -2   9  15 7.81746 3.41183   2
   2  -9 -14 61.6313 5.13570  12
   2  -9 -14 64.5391 4.92649  13
  -2   9  14 57.1564 4.33942   2
   2  -9 -13 111.638 5.92185  12
   2  -9 -13 118.386 5.68343  13
  -2   9  13 123.620 5.36723   2
   2  -9 -12 58.6324 4.87935  12
  -2   9  12 69.8928 4.10339   2
   2  -9 -12 65.3971 2.24258   1
   2  -9 -12 67.4227 4.55330  13
   2  -9 -11 170.071 6.90507  12
  -2   9  11 198.441 6.09959   2
  -2   9  11 177.225 6.54577  11
   2  -9 -11 190.911 3.74768   1
   2  -9 -11 179.231 6.28917  13
  -2   9  10 167.118 5.39798   2
  -2   9  10 137.565 5.58796  11
   2  -9 -10 162.257 3.26621   1
  -2   9  10 152.146 4.99523  10
   2  -9 -10 141.300 5.61190  13
   2  -9  -9 4.52769 1.89336  15
  -2   9   9 3.65696 2.26624  10
  -2   9   9 1.85989 2.09006   2
   2  -9  -9 2.91542 2.25912   2
   2  -9  -9 3.01732 2.58542  13
   2  -9  -8 278.667 5.82466  15
  -2   9   8 271.848 6.12571  10
   2  -9  -8 287.006 6.53928   2
  -2   9   8 271.709 6.65434   2
   2  -9  -8 277.738 8.20909  12
  -2   9   8 263.216 7.85089   4
   2  -9  -7 561.273 10.9135  11
   2  -9  -7 604.342 10.2818   2
  -2   9   7 569.429 10.4444   2
  -2   9   7 586.902 10.6221   3
   2  -9  -7 532.867 9.65353  15
   2  -9  -7 546.923 12.2409  12
  -2   9   7 544.140 11.5979   4
   2  -9  -6 315.955 7.42112  11
   2  -9  -6 298.971 6.74566  15
  -2   9   6 334.300 7.27739   3
   2  -9  -6 339.861 6.90695   2
  -2   9   6 318.165 7.93903   4
   2  -9  -6 305.403 8.64692  12
   2  -9  -5 207.558 4.10320   1
   2  -9  -5 173.429 5.71767  13
   2  -9  -5 192.848 6.72254  12
   2  -9  -5 202.364 5.68745  11
   2  -9  -5 190.572 5.38638  15
  -2   9   5 199.146 5.78876  13
  -2   9   5 203.071 5.86749   4
  -2   9   5 214.942 5.54673   3
   2  -9  -5 215.399 5.20141   2
   2  -9  -4 67.0752 3.64936  15
  -2   9   4 72.1899 2.09608  10
   2  -9  -4 67.1858 3.67789  13
   2  -9  -4 67.9615 4.22704  12
   2  -9  -4 75.8786 3.65125  11
  -2   9   4 74.8086 3.82229  13
  -2   9   4 71.4875 2.78132  14
   2  -9  -4 81.7084 2.59588   1
  -2   9   4 81.8392 3.49990   3
   2  -9  -4 87.4074 3.27950   2
   2  -9  -3 179.690 5.33818  15
  -2   9   3 171.681 4.81444   3
  -2   9   3 169.558 3.95272  14
   2  -9  -3 170.145 5.39406  13
   2  -9  -3 162.617 5.85451  12
   2  -9  -3 176.354 4.92466  11
  -2   9   3 156.857 2.68289  10
  -2   9   3 156.503 2.67813  10
   2  -9  -3 166.804 3.99896   1
   2  -9  -3 175.427 4.47041   2
   2  -9  -2 393.150 7.38230   1
  -2   9   2 408.441 6.90975  14
   2  -9  -2 398.503 8.80732  13
   2  -9  -2 389.136 9.38498  12
   2  -9  -2 431.287 8.04982  11
  -2   9   2 413.804 8.24426   3
   2  -9  -2 441.107 8.97537  15
   2  -9  -2 406.274 7.52519   9
  -2   9   2 411.250 7.28830   4
   2  -9  -2 419.853 7.79815   2
   2  -9  -1 99.5765 3.45042   1
   2  -9  -1 99.3108 4.54650  15
   2  -9  -1 92.2312 3.57552   9
  -2   9   1 97.9735 3.85415   3
  -2   9   1 87.9449 2.58927  14
   2  -9  -1 95.5289 4.26026  13
   2  -9  -1 82.0888 4.34361  12
   2  -9  -1 104.434 3.69349  11
  -2   9   1 98.2012 2.71085   4
   2  -9  -1 96.7391 3.49785   2
   2  -9   0 3.87810 1.99060   1
   2  -9   0 3.73669 2.98258  15
   2  -9   0 5.09069 2.21710   9
  -2   9   0 4.73923 1.89591   3
  -2   9   0 2.76439 0.96970   4
  -2   9   0 4.06719 1.19568  14
   2  -9   0 3.39760 2.23302  13
   2  -9   0 3.97049 2.35305  12
  -2   9   0 3.18495 1.98342   6
   2  -9   0 3.75752 1.99118  11
   2  -9   0 2.08997 1.71698   2
   2  -9   0 1.68481 1.86012   3
  -2   9   0 4.20821 1.89938   7
  -2   9  -1 3.34478 2.03224   7
   2  -9   1 4.67556 2.27333  13
   2  -9   1 5.49649 2.32622  12
  -2   9  -1 3.85238 2.19385   6
   2  -9   1 2.83954 2.15966   5
  -2   9  -1 4.21679 2.05301   3
  -2   9  -1 3.72213 1.16467  14
   2  -9   1 3.37988 2.13202   1
   2  -9   1 3.07082 1.86307   3
   2  -9   1 2.21329 2.45172   9
   2  -9   2 8.77931 2.67744  13
   2  -9   2 6.83696 2.27872  12
  -2   9  -2 5.72314 2.27852   6
   2  -9   2 6.12052 2.37588   5
   2  -9   2 6.40879 2.52734   1
   2  -9   2 1.45345 2.77784   9
  -2   9  -2 6.38370 2.23810   3
  -2   9  -2 8.02090 2.22358   7
   2  -9   2 6.90562 2.07102   3
   2  -9   3 39.3461 2.81176  12
   2  -9   3 37.3036 3.65608   9
   2  -9   3 38.6227 3.34129  13
   2  -9   3 48.6449 3.54149   1
  -2   9  -3 47.7577 3.22022   7
  -2   9  -3 46.2046 3.33854   3
  -2   9  -4 4.73771 2.58679   3
   2  -9   4 3.73809 1.27922  10
  -2   9  -4 5.28166 2.42509   7
   2  -9   4 5.07215 2.55512  13
   2  -9   4 6.88675 1.95138  12
  -2   9  -5 27.9224 3.22609   6
   2  -9   5 28.8512 1.89041  10
   2  -9   5 30.3287 3.37441  13
   2  -9   5 30.4504 1.52724  14
  -2   9  -5 30.6477 3.31751   3
   2  -9   5 26.6027 2.14160  12
   2  -9   5 28.7720 2.48277   8
   2  -9   6 31.7265 2.37044   8
   2  -9   6 28.5587 1.72044  14
   2  -9   6 29.5061 3.48769  13
   2  -9   6 25.9285 1.82525  12
   2  -9   6 36.5779 2.82046  11
   2  -9   6 31.5075 2.17252  10
   2  -9   7 8.79127 1.60021  14
   2  -9   7 10.9270 3.24308  13
   2  -9   7 4.29723 1.04029  12
   2  -9   7 7.48726 1.82444   8
   2  -9   7 12.1835 2.49907  11
   2  -9   8 66.1990 4.54779  13
   2  -9   8 67.4427 2.61443  14
   2  -9   8 74.8377 3.98656   2
   2  -9   8 61.2201 2.64945   8
   2  -9   8 78.6080 3.76714  11
   2  -9   9 86.0804 4.40729   2
   2  -9   9 79.4807 4.01770  11
   2  -9   9 71.6528 4.93063  13
   2  -9  10 213.369 6.73411   2
   2  -9  10 175.645 5.65944  11
   2  -9  10 175.298 6.91874  13
   2  -9  11 160.844 6.18354   2
   2  -9  11 127.165 6.29431  13
   2  -8 -16 53.0538 4.97755  12
  -2   8  16 57.8457 5.67482  11
  -2   8  16 57.0413 4.78253   2
   2  -8 -15 52.0860 5.01755  12
  -2   8  15 51.6688 5.27728  11
  -2   8  15 58.1882 4.60259   2
  -2   8  14 50.0834 4.97296  11
   2  -8 -14 43.7395 2.63700   1
   2  -8 -14 56.0023 4.88583  12
  -2   8  14 51.6167 4.12640   2
   2  -8 -13 28.2543 3.64088  13
   2  -8 -13 21.7341 2.17251   1
   2  -8 -13 23.1313 3.73940  12
  -2   8  13 19.4363 3.35076   2
   2  -8 -12 3.37162 2.87795  13
   2  -8 -12 4.65795 1.77580   1
   2  -8 -12 1.68770 3.15026  12
  -2   8  12 2.77949 2.70233   2
   2  -8 -11 18.8139 3.13486  13
  -2   8  11 23.8974 2.87121   2
   2  -8 -11 24.2423 1.89152   1
   2  -8 -11 19.6364 3.57590  12
   2  -8 -10 16.8981 1.55751  15
  -2   8  10 25.9458 2.71428   2
   2  -8 -10 16.0902 2.80541  13
  -2   8   9 5.92346 2.59478  11
   2  -8  -9 11.3656 1.68464  15
   2  -8  -9 9.84577 2.55476  13
   2  -8  -9 8.01186 2.21811   2
  -2   8   9 5.58843 1.97219   2
   2  -8  -8 191.993 5.98050  11
   2  -8  -8 201.669 5.29078   2
  -2   8   8 193.455 5.31034   2
   2  -8  -8 194.846 4.33566  15
   2  -8  -8 185.969 6.40687  12
  -2   8   8 188.082 6.50310   4
   2  -8  -7 477.912 9.58086  11
  -2   8   7 475.809 9.01723   2
   2  -8  -7 510.915 8.95097   2
  -2   8   7 463.818 10.3646  12
  -2   8   7 470.555 9.49209  13
   2  -8  -7 455.680 7.99963  15
   2  -8  -7 463.008 10.4508  12
  -2   8   7 458.845 10.2252   4
   2  -8  -6 481.072 9.49384  11
  -2   8   6 488.044 9.52892  13
  -2   8   6 510.325 9.18295   3
  -2   8   6 490.501 9.02997   2
   2  -8  -6 526.339 8.95165   2
   2  -8  -6 470.647 8.41294  15
  -2   8   6 463.479 10.1038   4
   2  -8  -6 473.985 10.5610  12
   2  -8  -5 360.529 8.81583  12
   2  -8  -5 369.055 7.69313  11
  -2   8   5 358.460 7.68353  13
   2  -8  -5 354.302 7.03272  15
   2  -8  -5 323.800 7.65950  13
  -2   8   5 380.512 7.46228   3
   2  -8  -5 382.984 7.10858   2
  -2   8   5 374.172 8.16289   4
   2  -8  -4 48.2121 3.04882  11
  -2   8   4 40.4496 3.01260  13
   2  -8  -4 45.4197 2.77264  15
   2  -8  -4 37.4648 2.76714  13
  -2   8   4 50.5959 3.46310  12
   2  -8  -4 57.3853 2.59056   2
  -2   8   4 50.2316 2.66328   3
   2  -8  -4 46.8640 3.40581  12
   2  -8  -3 557.646 9.02941   1
   2  -8  -3 610.951 10.3763  15
  -2   8   3 577.553 10.5659  13
  -2   8   3 592.648 9.13191  14
   2  -8  -3 576.185 10.8519  13
   2  -8  -3 575.494 11.5237  12
   2  -8  -3 609.679 10.1926  11
  -2   8   3 586.505 10.0243   4
   2  -8  -3 580.862 9.66027   2
  -2   8   3 561.540 10.0353   3
   2  -8  -2 1834.10 24.7714   1
   2  -8  -2 1860.85 26.0944  15
   2  -8  -2 1827.64 24.8073   9
  -2   8   2 1859.55 25.7338   3
  -2   8   2 1793.10 24.2069  14
   2  -8  -2 1766.75 26.3719  13
   2  -8  -2 1760.99 27.1083  12
   2  -8  -2 1935.62 25.5387  11
  -2   8   2 1760.82 23.1076  10
  -2   8   2 1896.82 24.9785   4
   2  -8  -2 1924.00 25.2183   2
   2  -8  -1 1174.21 17.1635   1
  -2   8   1 1069.38 19.0915  16
   2  -8  -1 1210.32 18.4922  15
   2  -8  -1 1180.06 17.4024   9
  -2   8   1 1206.09 17.9198   3
  -2   8   1 1193.32 16.1572  14
   2  -8  -1 1168.89 18.5074  13
   2  -8  -1 1078.81 18.7075  12
   2  -8  -1 1233.19 17.4533  11
  -2   8   1 1200.72 16.4325   4
   2  -8  -1 1242.33 17.3544   2
   2  -8   0 364.402 7.02898   1
   2  -8   0 361.028 7.91735  13
   2  -8   0 331.147 7.80075  12
  -2   8   0 361.408 5.53866   4
   2  -8   0 383.030 6.93430  11
   2  -8   0 353.413 7.32431   9
  -2   8   0 331.748 8.49557  16
  -2   8   0 344.553 5.61978  14
   2  -8   0 370.072 8.11881  15
  -2   8   0 366.585 7.48707   3
   2  -8   0 381.192 7.20721   3
  -2   8  -1 7.10034 1.92716   7
   2  -8   1 2.74007 1.97583  13
   2  -8   1 5.07911 2.14260  12
   2  -8   1 11.5036 2.01497   1
   2  -8   1 6.66523 1.99945   5
  -2   8  -1 6.51801 1.91889   6
  -2   8  -1 7.57161 1.93938   3
   2  -8   1 7.09460 2.31969   9
   2  -8   1 5.44711 2.80377  15
  -2   8  -1 4.74421 1.04116  14
   2  -8   1 7.65158 1.83906   3
   2  -8   2 768.394 13.8213  15
   2  -8   2 754.969 13.2611  13
  -2   8  -2 734.513 13.3975   6
  -2   8  -2 756.070 12.9876   7
   2  -8   2 748.945 12.6080  12
   2  -8   2 775.360 12.7494   5
   2  -8   2 746.598 12.7974   1
  -2   8  -2 780.236 13.1290   3
   2  -8   2 757.212 13.1361   9
   2  -8   2 803.388 12.6909   3
   2  -8   3 1495.55 22.9966  13
  -2   8  -3 1525.53 22.8315   7
   2  -8   3 1489.99 21.6907  12
   2  -8   3 1590.18 22.5232   5
   2  -8   3 1453.11 19.9821  10
   2  -8   3 1511.33 22.7134   1
  -2   8  -3 1560.39 23.0122   3
   2  -8   3 1563.74 23.0438   9
   2  -8   3 1634.79 22.4697   3
  -2   8  -4 851.532 14.4629   7
   2  -8   4 793.975 12.6704  12
   2  -8   4 893.635 14.2602   5
   2  -8   4 830.586 11.9311  10
   2  -8   4 888.864 14.7324   9
  -2   8  -4 872.610 14.6788   3
   2  -8   4 911.171 14.1195   3
   2  -8   4 785.751 11.3068  14
   2  -8   4 826.520 14.5633  13
   2  -8   4 870.829 14.6103   1
   2  -8   5 59.3550 3.82881  13
   2  -8   5 56.8489 1.92593  14
   2  -8   5 63.6033 2.45564  10
   2  -8   5 54.1799 2.82708   8
  -2   8  -5 62.1357 3.80455   3
  -2   8  -5 60.9333 3.65654   7
   2  -8   5 56.9268 2.35414  12
   2  -8   6 77.0031 4.16416  13
   2  -8   6 78.2118 2.42598  14
   2  -8   6 82.7312 2.95399  10
   2  -8   6 72.2969 2.20381  12
   2  -8   6 79.1364 3.54479  11
   2  -8   6 75.4249 2.99583   8
   2  -8   7 134.283 4.30755  11
   2  -8   7 137.707 3.76338  10
   2  -8   7 123.602 3.08262  14
   2  -8   7 134.317 5.24844  13
   2  -8   7 118.575 3.33762   8
   2  -8   8 84.4273 3.48573  10
   2  -8   8 90.2971 4.12493   2
   2  -8   8 74.6787 4.46922  13
   2  -8   8 74.6887 2.82420  14
   2  -8   8 79.4217 3.86727  11
   2  -8   8 70.9267 2.63804   8
   2  -8   9 3.05498 1.32976   8
   2  -8   9 2.29238 1.80719  14
   2  -8   9 0.14605 3.05088  13
   2  -8   9 4.28956 2.47918  11
   2  -8   9 3.43637 2.34152   2
   2  -8  10 49.4664 2.87796  14
   2  -8  10 57.3661 4.44955  13
   2  -8  10 53.8617 3.70731  11
   2  -8  10 69.8939 4.20627   2
   2  -8  11 69.4348 4.91298  13
   2  -8  11 75.8332 4.33554  11
   2  -8  11 95.7696 4.93981   2
   2  -8  12 27.6779 4.24686  13
   2  -8  12 29.3884 3.81582  11
  -2   7  16 10.9252 3.82828   2
   2  -7 -16 11.0024 3.84110  12
  -2   7  16 11.9868 4.55000  11
  -2   7  15 7.85125 3.34080   2
   2  -7 -15 8.20382 2.38368   1
   2  -7 -15 10.0673 3.72631  12
  -2   7  15 9.23493 4.25160  11
  -2   7  14 5.74970 3.01722   2
   2  -7 -14 6.96717 2.23296   1
   2  -7 -14 4.64817 3.48543  12
  -2   7  14 6.99630 3.88604  11
   2  -7 -13 45.8128 2.81598   1
  -2   7  13 50.1894 3.91526   2
  -2   7  13 41.8445 4.34365  11
   2  -7 -13 51.4890 4.21767  12
  -2   7  12 128.267 5.76247  11
  -2   7  12 138.935 5.25573   2
   2  -7 -12 134.992 5.45188  13
   2  -7 -12 131.454 3.92255   1
   2  -7 -12 126.262 5.57409  12
  -2   7  11 33.5822 3.60105  11
  -2   7  11 40.1465 3.16204   2
   2  -7 -11 36.5178 1.22622  15
   2  -7 -11 39.8223 3.47489  13
   2  -7 -11 39.4943 2.29180   1
   2  -7 -11 38.2857 3.63992  12
   2  -7 -10 1.07184 2.25872  13
   2  -7 -10 1.13880 2.16940   2
   2  -7 -10-0.49423 2.63052  12
  -2   7  10 0.26653 1.92261   2
   2  -7  -9 2.05514 2.09405  13
  -2   7   9 1.23928 2.46701  13
   2  -7  -9 1.04980 1.92268   2
  -2   7   9 0.86927 1.79404   2
  -2   7   9 0.63344 2.74403   4
   2  -7  -8 69.5012 3.87122  11
  -2   7   8 62.2968 3.10339   2
  -2   7   8 70.9505 3.62757  13
  -2   7   8 70.3766 4.22177  12
   2  -7  -8 72.9453 3.21383   2
  -2   7   8 75.3309 4.22972   4
   2  -7  -7 139.096 4.69492  11
  -2   7   7 139.478 4.51322  13
  -2   7   7 131.093 5.08000  12
   2  -7  -7 130.765 3.29582  15
   2  -7  -7 130.471 4.96867  12
  -2   7   7 127.681 4.00985   2
   2  -7  -7 138.520 4.05995   2
  -2   7   7 130.636 5.05573   4
   2  -7  -6 65.4078 3.39739  11
  -2   7   6 61.3146 3.18405  13
  -2   7   6 60.2345 3.74932  12
   2  -7  -6 60.4994 2.46241  15
   2  -7  -6 62.0431 3.48777  12
  -2   7   6 69.0561 2.86469   2
   2  -7  -6 77.3396 2.92802   2
  -2   7   6 64.6246 3.66880   4
   2  -7  -5 123.241 4.21452  11
  -2   7   5 136.200 4.33362  13
   2  -7  -5 116.361 4.10307  13
   2  -7  -5 127.542 3.56733  15
   2  -7  -5 122.888 4.70661  12
   2  -7  -5 140.974 3.75022   2
  -2   7   5 135.028 3.83149   2
  -2   7   5 127.753 4.49286   4
   2  -7  -4 51.7030 2.87668  11
   2  -7  -4 53.4096 2.77631  13
   2  -7  -4 49.5742 2.49377  15
   2  -7  -4 50.3077 3.22893  12
   2  -7  -4 64.6415 2.53177   2
  -2   7   4 59.4064 2.56951   3
  -2   7   4 48.3881 2.89751  13
  -2   7   3 422.593 8.08941  13
   2  -7  -3 404.357 8.10597  13
  -2   7   3 438.754 8.59274  12
   2  -7  -3 399.658 8.90275  12
   2  -7  -3 425.892 7.76761  11
   2  -7  -3 425.710 7.71698  15
  -2   7   3 432.344 7.89267   4
   2  -7  -3 399.203 7.19787   2
  -2   7   3 404.479 7.57288   3
   2  -7  -2 1443.56 20.1485   1
   2  -7  -2 1504.63 21.2244  15
  -2   7   2 1454.55 20.9595   3
  -2   7   2 1474.80 19.7923  14
  -2   7   2 1569.93 21.9098  12
   2  -7  -2 1450.40 21.5991  13
   2  -7  -2 1443.44 22.3274  12
   2  -7  -2 1552.13 20.9914  11
  -2   7   2 1434.68 19.2187  10
  -2   7   2 1511.28 20.6507   4
   2  -7  -2 1497.77 20.4804   2
   2  -7  -1 1343.75 19.5563  15
   2  -7  -1 1343.39 18.7108   9
  -2   7   1 1318.21 19.0610   3
  -2   7   1 1303.91 17.6087  14
   2  -7  -1 1314.30 19.6767  13
   2  -7  -1 1258.10 20.0606  12
  -2   7   1 1337.39 18.0413   4
  -2   7   1 1298.69 17.0025  10
   2  -7  -1 1343.16 18.8243  11
   2  -7  -1 1390.25 18.6311   2
   2  -7  -1 1312.71 18.5158   1
   2  -7   0 561.085 10.0964  15
   2  -7   0 560.862 9.54333   9
  -2   7   0 585.937 9.69921   3
  -2   7   0 548.270 7.86000  14
   2  -7   0 555.927 10.0705  13
   2  -7   0 531.956 10.0989  12
  -2   7   0 561.849 7.94907   4
  -2   7   0 531.602 7.45991  10
   2  -7   0 580.040 9.27749   1
   2  -7   0 578.459 9.37524   3
  -2   7  -1 97.7868 3.62417   6
  -2   7  -1 93.9007 3.32251   7
   2  -7   1 86.3539 3.42500  12
   2  -7   1 99.9854 3.30752   1
  -2   7  -1 98.6476 3.37284   3
  -2   7  -1 79.0528 1.48595   4
   2  -7   1 80.9722 3.41571  13
   2  -7   1 91.3641 3.54319   9
  -2   7  -1 70.2541 1.89180  14
   2  -7   1 83.0001 3.86465  15
   2  -7   1 102.367 3.28004   3
   2  -7   2 718.928 12.3743  13
  -2   7  -2 726.373 12.2451   7
  -2   7  -2 737.365 12.6718   6
   2  -7   2 716.482 11.8256  12
   2  -7   2 743.792 11.9905   5
   2  -7   2 728.203 12.3994   9
  -2   7  -2 738.057 12.2585   3
   2  -7   2 704.098 11.9317   1
   2  -7   2 767.215 11.9224   3
  -2   7  -3 2081.17 29.7699   7
   2  -7   3 2089.90 28.6477  12
   2  -7   3 2175.85 29.5028   5
   2  -7   3 2093.55 27.5081  10
   2  -7   3 2071.20 29.8227  13
  -2   7  -3 2157.32 29.8997   3
   2  -7   3 2189.12 29.3151   3
   2  -7   3 2119.91 29.9905   9
   2  -7   3 2041.65 29.5693   1
  -2   7  -4 2610.49 36.1229   7
   2  -7   4 2505.78 34.1250  12
   2  -7   4 2770.92 35.8718   5
   2  -7   4 2595.61 33.8443  10
   2  -7   4 2575.32 36.1123  13
   2  -7   4 2486.11 33.0687  14
   2  -7   4 2754.59 35.6392   3
  -2   7  -4 2698.91 36.3444   3
   2  -7   4 2675.25 36.3916   9
   2  -7   4 2656.46 36.1493   1
  -2   7  -5 605.514 11.3153   7
   2  -7   5 552.893 8.84991  12
   2  -7   5 651.045 11.1281   5
   2  -7   5 620.372 9.44095  10
   2  -7   5 547.104 9.74892   8
   2  -7   5 671.046 11.0713   3
   2  -7   5 577.970 8.67661  14
   2  -7   5 599.406 11.3080  13
   2  -7   5 617.635 11.5082   1
   2  -7   6 86.3778 3.02157  10
   2  -7   6 83.0700 3.43834  11
   2  -7   6 61.0023 1.89786  12
   2  -7   6 88.8322 3.82564   3
   2  -7   6 74.4407 2.75508   8
   2  -7   6 73.9544 2.39489  14
   2  -7   6 85.2928 4.07324  13
   2  -7   7 616.228 10.8378  11
   2  -7   7 644.068 10.3321  10
   2  -7   7 583.756 9.57424   8
   2  -7   7 639.386 11.2161   2
   2  -7   7 574.691 9.44730  14
   2  -7   7 624.835 11.8733  13
   2  -7   8 889.968 14.3216  11
   2  -7   8 909.214 13.8095  10
   2  -7   8 814.550 12.8535  14
   2  -7   8 800.864 12.3330   8
   2  -7   8 931.217 14.9270   2
   2  -7   8 849.204 15.1608  13
   2  -7   9 499.015 9.85987  11
   2  -7   9 534.456 9.60602  10
   2  -7   9 467.291 7.53518   8
   2  -7   9 564.571 10.7009   2
   2  -7   9 502.424 10.7218  13
   2  -7   9 470.161 8.66778  14
   2  -7  10 3.35042 2.05388  14
   2  -7  10-0.21000 2.94498  13
   2  -7  10 4.44165 2.52916   2
   2  -7  10 6.67794 2.78468  11
   2  -7  11 146.459 6.01620  13
   2  -7  11 178.270 6.13381   2
   2  -7  11 168.373 5.71934  11
   2  -7  11 142.545 4.72705  14
   2  -7  12 228.521 7.48245  13
   2  -7  12 236.462 6.95571  11
   2  -7  12 206.443 6.04768  14
   2  -7  13 87.3672 5.06240  11
   2  -7  13 102.375 5.61573  13
  -2   6  17 363.231 11.2796  11
  -2   6  17 411.391 10.7707   2
   2  -6 -17 375.964 9.99259  12
   2  -6 -16 53.4363 3.61391   1
  -2   6  16 38.1754 5.13694  11
  -2   6  16 51.3522 4.63951   2
   2  -6 -16 44.8169 4.42051  12
   2  -6 -15 146.036 4.89652   1
  -2   6  15 151.504 7.10910  11
  -2   6  15 156.070 6.35149   2
   2  -6 -15 155.568 6.24573  12
   2  -6 -14 335.888 7.37753   1
  -2   6  14 328.757 9.61930  11
  -2   6  14 354.638 9.05988   2
   2  -6 -14 348.220 9.07728  12
   2  -6 -13 537.867 9.94421   1
  -2   6  13 535.232 12.3175  11
  -2   6  13 566.591 11.6713   2
   2  -6 -13 573.150 11.8883  12
   2  -6 -12 872.112 13.8165   1
  -2   6  12 827.707 16.0795  11
   2  -6 -12 861.893 15.7770  12
  -2   6  12 909.961 15.5912   2
  -2   6  11 163.038 5.31643   2
   2  -6 -11 148.605 5.37483  13
   2  -6 -11 159.355 4.25642   1
  -2   6  11 153.034 5.78398  11
   2  -6 -11 153.165 5.59504  12
  -2   6  10 37.6039 2.93484   2
   2  -6 -10 38.7482 3.15970  13
  -2   6  10 44.3376 3.79318  12
  -2   6  10 42.7545 3.33553  13
   2  -6 -10 40.9830 2.99563   2
  -2   6  10 40.6267 3.42148  11
   2  -6 -10 38.4175 3.30130  12
   2  -6  -9 470.201 10.0862  12
  -2   6   9 454.072 9.17322   2
  -2   6   9 474.690 9.25109  13
   2  -6  -9 467.187 9.43063  13
  -2   6   9 484.401 10.0877  12
   2  -6  -9 477.888 9.06867   2
  -2   6   9 432.879 9.64550  11
   2  -6  -9 468.554 9.76799  11
  -2   6   9 480.544 10.5868   4
  -2   6   8 256.661 6.04482   2
  -2   6   8 269.286 6.41430  13
  -2   6   8 259.745 7.00530  12
   2  -6  -8 266.755 6.04738   2
   2  -6  -8 267.186 6.73812  11
  -2   6   8 267.032 7.29049   4
  -2   6   7 15.9002 1.82711   2
  -2   6   7 25.0039 2.99130  12
  -2   6   7 26.5895 2.53759  13
   2  -6  -7 19.7654 2.00302   2
   2  -6  -7 22.7752 2.65315  11
  -2   6   7 17.1920 2.69165   4
  -2   6   6 141.966 4.37472  13
  -2   6   6 144.845 4.94017  12
   2  -6  -6 149.438 4.86830  12
   2  -6  -6 159.076 4.02378   2
  -2   6   6 148.063 4.00331   2
   2  -6  -6 146.404 4.55055  11
  -2   6   6 147.916 4.96678   4
  -2   6   5 150.397 3.72220   2
   2  -6  -5 152.454 3.63304   2
   2  -6  -5 40.3205 2.90306  12
  -2   6   5 165.297 4.28140  13
  -2   6   5 157.555 4.78814  12
   2  -6  -5 49.8444 2.73531  13
   2  -6  -5 162.233 4.31136  11
  -2   6   4 307.353 6.02517   2
   2  -6  -4 317.154 5.93631   2
  -2   6   4 323.962 6.10203   3
   2  -6  -4 320.377 7.34824  12
  -2   6   4 318.276 6.61688  13
   2  -6  -4 310.818 6.49183  11
   2  -6  -3 32.9363 2.25569  11
   2  -6  -3 35.0705 1.82562   2
  -2   6   3 32.5130 1.88718   3
   2  -6  -3 31.6497 2.46385  12
  -2   6   3 33.3272 2.35427  13
  -2   6   3 36.5670 2.27221   4
   2  -6  -3 31.5967 2.09239  15
  -2   6   2 375.812 7.62037  12
   2  -6  -2 371.677 7.88327  12
  -2   6   2 385.691 6.80856   4
   2  -6  -2 389.405 7.01635  11
   2  -6  -2 387.490 7.01740  15
   2  -6  -2 358.262 6.41133   2
  -2   6   2 369.057 6.71777   3
  -2   6   1 570.666 8.28556  14
  -2   6   1 611.017 10.0894  12
   2  -6  -1 585.388 9.96390  13
   2  -6  -1 554.630 10.2991  12
  -2   6   1 615.389 8.85404   4
  -2   6   1 558.575 8.08289  10
  -2   6   1 591.071 9.44183   3
   2  -6  -1 615.136 9.10172   2
   2  -6  -1 568.158 9.74141  15
   2  -6  -1 596.607 10.4793  16
   2  -6   0 46.7051 2.70151  15
   2  -6   0 47.4266 3.04300  16
   2  -6   0 45.5490 2.29699   9
  -2   6   0 48.1052 2.13112   3
  -2   6   0 43.5011 1.34275  14
   2  -6   0 45.3024 2.38127  13
  -2   6   0 47.7056 2.51809  12
   2  -6   0 41.6648 2.50498  12
  -2   6   0 48.9482 1.49425   4
  -2   6   0 42.1506 1.29112  10
   2  -6   0 49.8945 2.12490   3
   2  -6   0 47.0545 2.11580   1
   2  -6   1 1.43032 1.41945   1
   2  -6   1 0.26432 1.39859  13
   2  -6   1 1.61916 1.52833  12
   2  -6   1 1.73783 1.43590   5
  -2   6  -1-0.16581 0.51148   6
  -2   6  -1 1.43071 1.20753   3
  -2   6  -1 0.96511 0.51462   4
   2  -6   1 1.24064 1.64374   9
  -2   6  -1 1.06259 0.72828  10
  -2   6  -1 0.48967 0.64200  14
   2  -6   1 1.30180 2.00586  15
   2  -6   1 1.94019 1.25196   3
   2  -6   2 157.747 3.92544  13
  -2   6  -2 140.334 3.68614   7
   2  -6   2 159.356 3.58278  12
   2  -6   2 155.052 3.70083   5
   2  -6   2 153.216 2.38849  10
   2  -6   2 152.753 3.50658   3
  -2   6  -2 151.586 3.70192   3
  -2   6  -2 143.569 2.43441  10
   2  -6   2 150.905 4.02293   9
   2  -6   2 144.447 3.60967   1
   2  -6   3 1087.64 16.8060   1
   2  -6   3 1123.49 15.8888  12
   2  -6   3 1184.73 16.8624   5
   2  -6   3 1144.93 15.2934  10
  -2   6  -3 1147.39 17.0314   3
   2  -6   3 1159.66 16.5810   3
   2  -6   3 1133.09 17.2237   9
   2  -6   3 1089.14 14.4893  14
   2  -6   3 1111.96 17.0104  13
   2  -6   3 1138.13 17.9993  16
   2  -6   4 1445.83 21.7612   1
   2  -6   4 1457.31 20.0054  12
   2  -6   4 1520.16 21.6027   5
   2  -6   4 1510.87 20.1652  10
   2  -6   4 1525.13 21.4331   3
  -2   6  -4 1486.11 21.9092   3
   2  -6   4 1507.01 22.1341   9
   2  -6   4 1485.27 21.8351  13
   2  -6   4 1459.53 19.3562  14
   2  -6   4 1478.06 22.7612  16
   2  -6   4 1473.25 22.4509  15
   2  -6   5 748.908 12.6727   1
   2  -6   5 676.246 9.96194  12
   2  -6   5 767.269 12.3086   5
   2  -6   5 762.833 11.0531  10
   2  -6   5 771.241 12.1829   3
   2  -6   5 688.061 11.0615   8
   2  -6   5 731.521 12.4303  13
   2  -6   5 680.824 10.1438  14
   2  -6   5 708.519 13.1191  16
   2  -6   6 4.22645 1.27846  14
   2  -6   6 2.97844 1.99189  13
   2  -6   6 2.46287 2.19743   1
   2  -6   6 3.27061 0.71817  12
   2  -6   6 4.53354 1.82222  11
   2  -6   6 5.18461 1.61294  10
   2  -6   6 4.09002 2.03026   3
   2  -6   6 3.68412 1.27782   8
   2  -6   6 3.86938 2.13498   5
   2  -6   7 445.310 8.67244   2
   2  -6   7 450.256 8.60806  11
   2  -6   7 459.556 8.16440  10
   2  -6   7 467.625 9.13231   3
   2  -6   7 418.834 7.23180   8
   2  -6   7 418.326 7.41596  14
   2  -6   7 438.543 9.17023  13
   2  -6   8 1282.31 18.4716  10
   2  -6   8 1174.16 17.6321  14
   2  -6   8 1181.53 16.8057   8
   2  -6   8 1277.79 18.9993  11
   2  -6   8 1284.60 19.2574   2
   2  -6   9 1367.60 19.8095  10
   2  -6   9 1261.58 17.3854   8
   2  -6   9 1436.34 20.8608   2
   2  -6   9 1318.51 20.1495  11
   2  -6   9 1230.47 18.9594  14
   2  -6  10 297.149 6.78422  10
   2  -6  10 317.998 7.46223   2
   2  -6  10 261.245 6.08645  14
   2  -6  10 292.002 7.07672  11
   2  -6  11 48.6889 3.26641  14
   2  -6  11 49.8477 3.79660  11
   2  -6  11 49.7429 3.70578   2
   2  -6  12 375.175 8.67201  14
   2  -6  12 415.193 9.44661  11
   2  -6  12 445.164 10.0834   2
   2  -6  13 357.338 8.83098  14
   2  -6  13 402.268 9.56327  11
   2  -6  14 299.139 8.20558  14
   2  -6  14 327.140 8.72166  11
  -2   5  17 279.299 9.81588  11
   2  -5 -17 271.885 8.14445  12
   2  -5 -17 287.548 7.57139   1
  -2   5  17 303.606 9.12818   2
   2  -5 -17 329.714 8.84602   5
   2  -5 -16 150.822 5.32486   1
  -2   5  16 141.600 7.15550  11
  -2   5  16 158.218 6.59340   2
   2  -5 -16 141.921 5.96190  12
   2  -5 -15 34.9891 3.30758   1
   2  -5 -15 40.3349 3.96651  12
  -2   5  15 36.3269 4.68275  11
  -2   5  15 39.7169 4.17861   2
   2  -5 -14 324.164 7.43588   1
   2  -5 -14 337.347 8.53391  12
   2  -5 -14 293.338 5.25608  15
  -2   5  14 317.293 9.33496  11
  -2   5  14 335.620 8.62125   2
   2  -5 -13 903.710 14.7942   1
   2  -5 -13 932.507 16.0794  12
   2  -5 -13 863.139 12.5312  15
  -2   5  13 883.418 16.8977  11
  -2   5  13 959.086 16.2873   2
   2  -5 -12 1230.08 19.8266  12
  -2   5  12 1248.02 19.8188   2
  -2   5  12 1157.36 20.3643  11
   2  -5 -12 1196.29 18.3950   1
  -2   5  11 409.746 9.27441  12
   2  -5 -11 415.366 9.25724  12
  -2   5  11 423.310 9.01853   2
  -2   5  11 390.737 9.49749  11
   2  -5 -11 423.243 8.04083   1
  -2   5  10 44.1240 3.23458  13
   2  -5 -10 38.0163 3.01348  13
   2  -5 -10 39.3416 3.11482  12
  -2   5  10 40.4814 3.52448  12
  -2   5  10 34.4422 2.79050   2
  -2   5  10 36.0662 3.29073  11
   2  -5 -10 36.1199 2.88737   2
   2  -5  -9 1395.95 21.0782  13
  -2   5   9 1405.73 20.6199  13
  -2   5   9 1407.66 21.3795  12
   2  -5  -9 1370.09 21.3537  12
  -2   5   9 1315.84 20.5742   2
   2  -5  -9 1381.41 21.2146  11
  -2   5   9 1280.49 21.3052  11
   2  -5  -9 1427.60 20.6807   2
  -2   5   8 2141.71 29.3985  13
   2  -5  -8 2018.35 30.1696  12
  -2   5   8 2140.56 30.2598  12
  -2   5   8 2064.19 29.3140   2
  -2   5   8 2006.23 29.9915  11
   2  -5  -8 2137.06 29.9288  11
   2  -5  -8 2161.71 29.2645   2
  -2   5   7 1297.99 18.9142  13
  -2   5   7 1314.32 19.7954  12
  -2   5   7 1248.14 18.6639   2
   2  -5  -7 1269.18 19.3087  11
  -2   5   7 1188.99 19.2307  11
   2  -5  -7 1338.97 18.7112   2
  -2   5   6 455.631 8.11138   2
  -2   5   6 452.279 8.42992  13
  -2   5   6 465.033 9.12868  12
  -2   5   6 444.720 9.34972   4
   2  -5  -6 465.142 8.70177  11
   2  -5  -6 488.029 8.14612   2
   2  -5  -5 931.123 14.3041  11
   2  -5  -5 902.076 13.5666   2
  -2   5   5 866.573 13.5337   2
  -2   5   5 978.704 14.2726  13
  -2   5   5 940.003 14.9681  12
  -2   5   4 3735.64 50.9318   4
   2  -5  -4 3932.90 50.2666  11
   2  -5  -4 3804.84 49.5029   2
  -2   5   4 3731.51 49.6524   2
  -2   5   4 4039.92 50.3041  13
  -2   5   3 1708.88 23.1839  13
   2  -5  -3 1686.18 23.0334  11
   2  -5  -3 1668.22 23.1251  16
   2  -5  -3 1712.58 24.0789  12
   2  -5  -3 1631.13 22.2582   2
  -2   5   3 1620.15 22.4203   2
  -2   5   3 1636.79 22.4345   3
  -2   5   3 1657.08 23.3152   4
   2  -5  -2 131.039 3.51963  11
  -2   5   2 134.643 3.39327   4
   2  -5  -2 135.132 3.96141  16
  -2   5   2 123.538 3.10363   3
   2  -5  -2 123.186 2.95982   2
  -2   5   2 131.772 4.01425  12
   2  -5  -2 134.808 4.06289  12
  -2   5   1 1.99404 1.58878  12
   2  -5  -1 2.49340 1.41980  12
  -2   5   1 2.27690 1.04432   4
  -2   5   1 1.52945 0.76252  10
   2  -5  -1 2.26472 1.51943  15
   2  -5  -1 2.80212 1.88331  16
  -2   5   1 2.02272 1.00317   3
   2  -5  -1 1.82455 0.93497   2
   2  -5  -1 2.80445 1.33490  13
   2  -5   0 50.1857 2.22891  13
  -2   5   0 50.8747 2.38782  12
   2  -5   0 45.2417 2.33805  12
  -2   5   0 47.2446 1.47093   4
  -2   5   0 45.1856 1.38315  10
  -2   5   0 49.2101 1.26925  14
  -2   5   0 47.4485 1.95965   3
   2  -5   0 45.9798 1.90616   3
   2  -5   0 47.8545 2.84432  16
   2  -5   0 47.1016 2.47939  15
  -2   5  -1 70.9646 1.44214  14
  -2   5  -1 77.0185 1.47561   4
  -2   5  -1 81.5610 2.59449   3
  -2   5  -1 90.5797 2.82609  12
   2  -5   1 81.3642 2.78120  12
   2  -5   1 80.2904 2.66120   5
  -2   5  -1 80.7031 1.89115  10
   2  -5   1 77.8628 2.55696   3
  -2   5  -1 84.7419 2.94620  13
   2  -5   1 82.6703 2.87129  13
   2  -5   1 72.2204 2.56862   1
   2  -5   2 109.183 3.30433   1
   2  -5   2 105.906 2.98829  12
   2  -5   2 112.887 3.30234   5
   2  -5   2 109.185 2.50288  10
  -2   5  -2 107.979 2.47200  10
   2  -5   2 112.151 3.19429   3
  -2   5  -2 114.143 3.34884   3
   2  -5   2 116.504 3.59392   9
   2  -5   2 104.424 3.30812  13
   2  -5   3 198.616 4.81106   1
   2  -5   3 210.711 4.13393  12
   2  -5   3 215.095 4.85755   5
   2  -5   3 212.769 3.99608  10
  -2   5  -3 202.328 4.94763   3
   2  -5   3 205.203 4.67836   3
  -2   5  -3 200.268 4.06336  10
   2  -5   3 223.454 5.77175  16
   2  -5   3 206.235 5.44212  15
   2  -5   3 209.806 3.25145  14
   2  -5   3 209.637 4.92155  13
   2  -5   4 487.380 8.88081   1
   2  -5   4 486.304 7.24506  12
   2  -5   4 509.055 8.80668   5
   2  -5   4 486.735 7.85397  10
  -2   5  -4 506.680 9.01468   3
   2  -5   4 516.822 8.70091   3
   2  -5   4 473.127 8.07640   8
   2  -5   4 500.606 9.68902  16
   2  -5   4 501.625 9.40919  15
   2  -5   4 506.218 8.92632  13
   2  -5   4 454.571 6.99595  14
   2  -5   5 25.4202 2.36503   1
   2  -5   5 25.2659 1.08161  12
   2  -5   5 31.0239 2.42516   5
   2  -5   5 29.7435 1.89618  10
   2  -5   5 29.2434 2.20790   3
   2  -5   5 26.5273 1.66488   8
   2  -5   5 27.5206 1.43499  14
   2  -5   5 28.6088 2.84500  15
   2  -5   5 25.7316 2.88584  16
   2  -5   5 28.2268 2.18444  13
   2  -5   6 57.6128 2.60484   2
   2  -5   6 59.0739 3.17963   1
   2  -5   6 50.7771 2.72805  11
   2  -5   6 50.6315 2.86414  13
   2  -5   6 52.9476 2.50322  10
   2  -5   6 58.6558 2.93575   3
   2  -5   6 52.1653 2.04674   8
   2  -5   6 49.7286 2.05687  14
   2  -5   6 45.4489 3.35574  16
   2  -5   6 54.7830 2.98409   5
   2  -5   7 57.4067 2.37765  14
   2  -5   7 56.5192 3.68430  16
   2  -5   7 62.1503 2.10940   8
   2  -5   7 63.6287 3.25885   3
   2  -5   7 52.6988 1.33775   4
   2  -5   7 59.9396 3.06509  11
   2  -5   7 63.5973 2.86598  10
   2  -5   7 63.7934 2.93048   2
   2  -5   7 59.2212 3.51300   1
   2  -5   7 60.6398 3.15997   6
   2  -5   8 277.354 5.91810  14
   2  -5   8 278.155 4.94866   8
   2  -5   8 292.819 6.73962  11
   2  -5   8 306.600 6.53771  10
   2  -5   8 258.770 4.43924   4
   2  -5   8 287.684 6.92836   3
   2  -5   8 298.184 6.94787   6
   2  -5   8 308.280 6.82492   2
   2  -5   9 623.453 11.3523  11
   2  -5   9 648.227 11.1182  10
   2  -5   9 575.513 10.4017  14
   2  -5   9 570.267 8.71454   4
   2  -5   9 600.491 8.67097   8
   2  -5   9 659.640 11.5821   2
   2  -5  10 224.285 6.26972  11
   2  -5  10 225.024 6.02934  10
   2  -5  10 197.095 3.94022   4
   2  -5  10 232.309 6.29693   2
   2  -5  10 171.653 3.01833   8
   2  -5  10 208.633 5.55733  14
   2  -5  11 6.39288 1.55010   4
   2  -5  11 5.36704 2.46591  14
   2  -5  11 11.8135 3.11905  11
   2  -5  11 10.4370 2.77079   2
   2  -5  12 226.473 6.61339  14
   2  -5  12 253.981 7.30254  11
   2  -5  12 267.821 7.50273   2
   2  -5  13 288.563 7.90085  14
   2  -5  13 314.523 8.39567  11
   2  -5  13 342.415 8.83394   2
   2  -5  14 249.420 7.67843  14
   2  -5  14 302.702 8.64641   2
   2  -5  14 272.060 8.06941  11
   2  -4 -17 31.0857 3.87473  12
   2  -4 -17 43.5457 4.03761   1
  -2   4  17 37.6352 5.18444  11
  -2   4  17 46.5849 4.69386   2
   2  -4 -17 45.1856 4.46372   5
   2  -4 -16 48.6696 4.14835  12
  -2   4  16 54.4164 5.29329  11
   2  -4 -16 56.4393 4.02739   1
   2  -4 -16 64.1232 4.58519   5
  -2   4  16 54.9358 4.70912   2
   2  -4 -15 14.3700 3.14717  12
   2  -4 -15 17.7769 3.39342   5
  -2   4  15 14.2262 4.08734  11
   2  -4 -15 10.8830 2.39409   8
  -2   4  15 8.60794 3.18770   2
   2  -4 -15 12.4721 2.97083   1
   2  -4 -15 12.0233 2.09289  15
  -2   4  14 8.59409 3.72782  11
  -2   4  14 8.75363 2.96215   2
   2  -4 -14 8.01208 2.01875  15
   2  -4 -14 10.5627 2.86877  12
   2  -4 -14 8.13938 2.75421   1
   2  -4 -13 198.392 5.84176   1
  -2   4  13 185.986 6.92311  11
  -2   4  13 204.423 6.36301   2
   2  -4 -13 187.448 4.48258  15
   2  -4 -13 196.490 6.09078  12
  -2   4  12 707.861 14.2694  11
  -2   4  12 776.118 13.8450   2
   2  -4 -12 752.014 12.9456   1
  -2   4  12 761.593 13.5116  12
   2  -4 -12 718.646 13.3770  12
  -2   4  11 424.801 10.0138  11
  -2   4  11 435.111 9.24742  13
  -2   4  11 472.838 9.63476   2
   2  -4 -11 485.643 9.47058   2
   2  -4 -11 452.293 8.79953   1
   2  -4 -11 439.848 9.37888  12
  -2   4  11 463.509 9.48486  12
  -2   4  10 10.3362 2.64924   4
  -2   4  10 9.24886 2.60771  11
  -2   4  10 11.8924 2.16744   2
   2  -4 -10 12.1583 2.24175   2
   2  -4 -10 8.51614 1.85224   1
  -2   4  10 14.4942 2.78595  12
   2  -4 -10 11.6149 2.28513  12
  -2   4  10 11.2479 2.57529  13
   2  -4  -9 1045.12 17.0692  12
  -2   4   9 1070.33 17.1373  12
  -2   4   9 1059.28 16.6469  13
  -2   4   9 1053.74 16.7532   2
  -2   4   9 987.955 17.2113  11
  -2   4   9 1095.74 17.9501   4
   2  -4  -9 1135.19 16.7027   2
  -2   4   8 2018.84 28.2195  13
  -2   4   8 2015.00 28.3277   2
   2  -4  -8 2123.18 28.2783   2
  -2   4   8 2023.50 28.9216  12
   2  -4  -8 2034.87 28.8940  12
   2  -4  -7 1745.99 12.6144  11
  -2   4   7 1714.14 11.5588   2
   2  -4  -7 1850.11 11.7178   2
  -2   4   7 1795.96 13.2702  12
  -2   4   7 1755.63 11.7079  13
  -2   4   6 1284.18 18.6337  13
  -2   4   6 1257.53 18.3644   2
  -2   4   6 1306.22 19.3204  12
   2  -4  -6 1315.18 18.4145   2
   2  -4  -6 1280.41 18.9493  11
  -2   4   5 36.0409 2.25065  13
  -2   4   5 23.9504 1.63733   2
  -2   4   5 30.9536 2.51760  12
   2  -4  -5 27.4248 1.75326   2
   2  -4  -5 31.2868 2.39618  11
   2  -4  -4 5893.41 74.7085   2
  -2   4   4 6060.24 75.9805  12
  -2   4   4 5964.71 75.2961  13
   2  -4  -4 6008.50 74.5067  16
  -2   4   4 5815.68 76.0021   4
   2  -4  -4 6056.67 75.3927  11
   2  -4  -3 6757.88 84.2888  11
  -2   4   3 6534.93 84.6286   4
  -2   4   3 6793.12 84.2877  13
   2  -4  -3 6844.14 84.0683  16
   2  -4  -3 6616.97 83.5490   2
  -2   4   3 6382.54 83.5820   2
   2  -4  -2 2802.99 36.4669  12
  -2   4   2 2768.13 35.6321   4
   2  -4  -2 2699.43 35.6797  11
  -2   4   2 2722.95 34.9761   2
   2  -4  -2 2695.90 34.9179   2
  -2   4   2 2694.11 35.1212   3
   2  -4  -2 2721.47 35.9588  16
   2  -4  -1 7.35636 1.41466  12
  -2   4   1 4.04002 1.60777  12
  -2   4   1 3.74702 0.90030   3
   2  -4  -1 4.30592 0.81276   2
  -2   4   1 4.72404 1.04523   4
  -2   4   1 4.83936 0.93776   9
   2  -4  -1 5.38916 1.69437  16
   2  -4  -1 7.18098 1.24784  13
  -2   4   0 69.2387 2.42430  12
   2  -4   0 65.9790 2.38948  12
   2  -4   0 63.8347 1.97558   3
  -2   4   0 59.0313 1.62237  10
   2  -4   0 70.4259 2.33745  13
  -2   4   0 66.9041 1.67285   4
  -2   4   0 63.7243 2.03050   3
  -2   4   0 65.7156 2.08463   9
  -2   4   0 66.4496 1.32056  14
  -2   4  -1 822.480 11.5956  12
   2  -4   1 809.430 11.7286  12
   2  -4   1 789.981 11.5210   5
  -2   4  -1 778.211 10.8311  10
   2  -4   1 787.956 10.8540  10
   2  -4   1 757.305 11.3879   3
  -2   4  -1 766.819 11.5447   3
  -2   4  -1 823.030 11.8338  13
   2  -4   1 803.953 11.8470  13
  -2   4  -1 792.556 11.8739   9
   2  -4   2 1371.47 19.3510  13
  -2   4  -2 1439.68 18.7627  12
   2  -4   2 1422.19 18.8311  12
   2  -4   2 1422.70 19.3165   5
  -2   4  -2 1341.14 18.4090  10
   2  -4   2 1383.77 18.4845  10
   2  -4   2 1366.90 19.1194   3
  -2   4  -2 1357.59 19.3335   3
  -2   4  -2 1399.97 19.7397   9
   2  -4   2 1342.16 19.3189   1
   2  -4   2 1460.80 20.4660  16
   2  -4   3 52.1100 2.42174   1
   2  -4   3 59.2603 1.78383  12
   2  -4   3 62.0876 2.56039   5
  -2   4  -3 55.4823 1.92932  10
   2  -4   3 59.7397 1.98650  10
  -2   4  -3 54.3839 2.43983   3
   2  -4   3 57.8306 2.40689   3
   2  -4   3 59.6768 2.91053  15
   2  -4   3 67.0761 3.22272  16
   2  -4   3 61.4340 2.42898  13
   2  -4   3 57.9598 1.32529  14
   2  -4   4 21.4996 1.74273  13
   2  -4   4 22.3154 1.87210   1
   2  -4   4 23.5998 1.02610  12
   2  -4   4 24.1558 2.01116   5
   2  -4   4 21.1377 1.54009  10
   2  -4   4 25.1793 1.86551   3
  -2   4  -4 20.1686 1.55296  10
   2  -4   4 21.4348 1.44454   8
   2  -4   4 22.3960 1.15452  14
   2  -4   4 23.5059 2.36357  15
   2  -4   4 23.4985 2.38281  16
   2  -4   4 26.5936 2.09382   6
   2  -4   5 3.13769 1.62033   5
   2  -4   5 5.88773 1.69601   6
   2  -4   5 3.45562 0.56336   4
   2  -4   5 3.67401 1.36449  10
   2  -4   5 5.08441 1.53306   3
   2  -4   5 4.50353 1.07619   8
   2  -4   5 4.88755 2.13243  15
   2  -4   5 5.47796 1.05418  14
   2  -4   5 5.44609 2.06635  16
   2  -4   5 1.84430 1.07424   1
   2  -4   5 4.87461 1.14547   2
   2  -4   6 42.4804 2.71886   1
   2  -4   6 39.0565 2.18133   2
   2  -4   6 38.4851 2.51285  11
   2  -4   6 43.9254 3.06015  16
   2  -4   6 38.5121 1.89595  14
   2  -4   6 41.6979 3.23721  15
   2  -4   6 40.1856 1.74560   8
   2  -4   6 48.1657 2.60822   3
   2  -4   6 40.5184 2.32239  10
   2  -4   6 39.0618 2.75254   7
   2  -4   6 44.9306 2.63202   6
   2  -4   6 41.5947 1.33277   4
   2  -4   7 20.4529 2.56831   1
   2  -4   7 21.1514 1.98766   2
   2  -4   7 19.4343 1.21800   4
   2  -4   7 18.0114 2.16276  11
   2  -4   7 17.5462 2.16320  10
   2  -4   7 21.6454 2.22595   3
  -2   4  -7 14.7224 2.32631   9
   2  -4   7 16.1574 1.36618   8
   2  -4   7 16.3893 2.65133  16
   2  -4   7 18.6661 2.48623   7
   2  -4   7 20.9157 2.20343   6
   2  -4   8 3.74519 2.04637   6
   2  -4   8 0.85106 1.98235  11
   2  -4   8 0.12499 2.19543  10
   2  -4   8 4.43268 2.52385  16
   2  -4   8 2.81155 1.97649   3
   2  -4   8 2.31773 1.11752   4
   2  -4   8 3.14554 1.02150   8
   2  -4   8 3.12616 2.34552   7
   2  -4   8 1.84111 1.56741   2
   2  -4   9 64.5613 3.62219  11
   2  -4   9 64.3487 3.48039  10
   2  -4   9 69.0098 3.49440   6
   2  -4   9 64.3042 1.88633   8
   2  -4   9 63.7701 3.97022  16
   2  -4   9 62.4570 2.30232   4
   2  -4   9 66.6488 3.34051   2
   2  -4  10 15.5124 2.86542  10
   2  -4  10 20.7691 2.61521   2
  -2   4 -10 20.0035 2.99577   5
   2  -4  10 21.4883 1.88288   4
   2  -4  10 15.2757 2.87949  11
   2  -4  11 96.8148 4.43879   2
   2  -4  11 81.2131 2.99620   4
  -2   4 -11 85.5862 4.62953   5
   2  -4  11 82.4569 4.51126  11
   2  -4  12 173.836 5.92717   2
   2  -4  12 140.973 4.11257   4
  -2   4 -12 150.562 6.07022   5
   2  -4  12 146.990 5.74536  11
   2  -4  13 68.2812 4.36200   2
   2  -4  13 66.8830 4.65117  11
  -2   4 -13 70.7350 4.83188   5
   2  -4  14 40.1743 4.13708   2
   2  -4  14 36.7466 4.36806  11
  -2   4 -14 41.6649 4.56689   5
   2  -4  14 37.7303 4.06475  14
   2  -4  15 25.1650 4.12002   2
   2  -4  15 19.9214 4.02880  14
   2  -4  15 26.5814 4.41425  11
  -2   4 -15 19.8018 4.49865   5
   2  -3 -17 8.29535 3.70505   5
  -2   3  17 7.06724 4.38781  11
  -2   3  17 2.17209 3.54064   2
   2  -3 -17 0.05833 3.33992  12
   2  -3 -17 6.23481 3.37584   1
  -2   3  16 44.0775 5.10904  11
   2  -3 -16 45.4818 3.98557   1
  -2   3  16 46.2875 4.34052   2
   2  -3 -16 47.3516 3.03147  15
   2  -3 -16 47.3143 3.83662  12
   2  -3 -16 56.7455 4.49401   5
  -2   3  15 131.757 6.43255  11
   2  -3 -15 138.523 4.10453   8
  -2   3  15 146.213 6.02932   2
   2  -3 -15 134.634 5.43998   1
   2  -3 -15 146.615 5.41002  12
   2  -3 -15 152.876 5.95045   5
  -2   3  14 144.887 6.51387  11
   2  -3 -14 150.715 4.28986   8
  -2   3  14 155.780 5.94267   2
   2  -3 -14 155.261 5.33616  12
   2  -3 -14 155.177 5.53996   1
   2  -3 -14 161.725 5.81779   5
  -2   3  13 36.3003 3.44090  12
  -2   3  13 30.9583 3.19417   2
   2  -3 -13 34.8050 3.09237  12
   2  -3 -13 32.6706 3.17718   1
  -2   3  13 29.3546 3.74260  11
  -2   3  12 21.0937 2.75078   2
  -2   3  12 20.6556 3.05440  12
   2  -3 -12 21.7832 2.79160  12
   2  -3 -12 17.8325 2.74684   1
  -2   3  12 22.2037 3.48952  11
  -2   3  11 82.4400 4.09573  13
  -2   3  11 88.0305 4.01335   2
   2  -3 -11 93.5476 3.91883  12
  -2   3  11 95.9730 4.18338  12
   2  -3 -11 84.9573 3.74761   1
   2  -3 -11 90.6903 3.99865   2
   2  -3 -11 93.0159 4.58288  11
  -2   3  11 86.3176 4.50062  11
  -2   3  10 15.2858 2.69823  11
   2  -3 -10 17.9818 2.90719  11
  -2   3  10 11.6226 2.45200  13
  -2   3  10 18.8197 2.28670   2
  -2   3  10 18.2752 2.71137  12
   2  -3 -10 16.5073 2.17478  12
   2  -3 -10 16.8051 2.13793   1
   2  -3 -10 19.1080 2.35563   2
  -2   3  10 16.5087 2.71656   4
  -2   3   9 66.6632 3.59611  11
   2  -3  -9 70.1907 3.70558  11
  -2   3   9 64.3769 3.34806  13
  -2   3   9 76.4284 3.27755   2
  -2   3   9 75.2102 3.60966  12
   2  -3  -9 70.6134 3.19565  12
   2  -3  -9 82.0191 3.41354   2
  -2   3   9 78.2802 3.85594   4
  -2   3   8 171.846 5.08372  11
  -2   3   8 172.711 4.78212  13
  -2   3   8 184.828 4.81964   2
  -2   3   8 180.430 5.05934  12
   2  -3  -8 173.415 4.87770  12
   2  -3  -8 187.900 4.79731   2
  -2   3   8 187.343 5.44072   4
  -2   3   7 272.380 5.86002  13
  -2   3   7 270.862 5.82387   2
  -2   3   7 275.180 6.22778  12
   2  -3  -7 283.850 5.81262   2
  -2   3   7 255.255 6.04978  11
  -2   3   6 586.085 9.68708   2
   2  -3  -6 630.133 9.82374   2
  -2   3   6 597.189 10.2554  12
  -2   3   6 570.475 9.80947  13
   2  -3  -5 1.23187 1.69068  11
  -2   3   5-0.02822 1.52817  13
  -2   3   5 1.26611 1.02610   2
  -2   3   5 1.63208 1.80006  12
   2  -3  -5 1.15252 1.17694   2
   2  -3  -5 0.96288 0.71881  16
   2  -3  -4 968.037 12.5632  16
   2  -3  -4 935.289 13.6919  11
  -2   3   4 934.815 13.5851  13
  -2   3   4 880.879 13.0279   2
  -2   3   4 922.681 14.0396  12
   2  -3  -4 893.620 13.0742   2
   2  -3  -4 925.936 14.5875   4
   2  -3  -3 2064.78 27.8564   2
  -2   3   3 2118.87 27.8060   2
  -2   3   3 2196.10 28.8982  12
   2  -3  -3 2202.42 28.5397  11
  -2   3   3 2169.51 28.3967  13
   2  -3  -3 2063.38 29.2609   4
   2  -3  -3 2192.42 27.8499  16
   2  -3  -2 2273.84 29.0491  11
  -2   3   2 2184.98 27.7372   9
   2  -3  -2 2215.05 29.4448   4
  -2   3   2 2249.38 29.0842   4
  -2   3   2 2202.11 28.2888   2
   2  -3  -2 2172.91 28.2760   2
   2  -3  -2 2217.67 28.8505  16
   2  -3  -1 597.821 8.71401  13
   2  -3  -1 582.422 8.94824  12
  -2   3   1 553.006 8.26964   4
   2  -3  -1 577.251 8.60772   4
  -2   3   1 555.009 7.89958   9
   2  -3  -1 560.344 7.78710   2
  -2   3   1 550.933 7.99726   3
   2  -3  -1 568.969 8.74703  16
   2  -3   0 9.00933 1.15667  13
  -2   3   0 8.44734 1.35041  12
   2  -3   0 9.26373 1.23188  12
   2  -3   0 7.99487 0.91038   4
  -2   3   0 7.47718 0.86283  10
  -2   3   0 7.88177 1.06478   6
  -2   3   0 5.59033 0.81979   3
  -2   3   0 7.47154 0.80431   4
  -2   3   0 8.43086 1.00782   9
   2  -3   0 6.35827 0.87788   3
  -2   3  -1 1074.34 14.2488  12
   2  -3   1 1054.00 14.2368  12
   2  -3   1 1034.62 13.4857   4
   2  -3   1 1027.77 14.1823   5
   2  -3   1 1052.95 13.8743  10
  -2   3  -1 1007.61 13.7979  10
  -2   3  -1 1023.32 14.1565   3
   2  -3   1 1012.00 13.9818   3
  -2   3  -1 1005.11 14.4868   9
   2  -3   1 1034.17 14.3746  13
  -2   3  -1 1019.04 14.3084  13
   2  -3   2 2623.73 35.4423   6
  -2   3  -2 2739.60 34.5611  12
   2  -3   2 2713.49 34.5188  12
   2  -3   2 2680.10 33.7277   4
   2  -3   2 2732.24 35.1168   5
  -2   3  -2 2682.40 34.5686  10
   2  -3   2 2720.55 34.6475  10
   2  -3   2 2689.96 34.9462   3
  -2   3  -2 2619.76 35.1166   3
   2  -3   2 2685.60 35.4990  15
   2  -3   2 2811.77 35.9674  16
   2  -3   2 2700.08 35.0464  13
   2  -3   3 1878.36 25.8961  15
   2  -3   3 1936.87 26.2377  16
   2  -3   3 1861.99 25.2451   8
   2  -3   3 1873.63 25.4166   3
   2  -3   3 1871.94 25.3989  13
  -2   3  -3 1953.31 24.3495  12
   2  -3   3 1854.81 24.3065  12
   2  -3   3 1912.52 25.5859   5
  -2   3  -3 1897.23 25.0093  10
   2  -3   3 1931.50 25.0443  10
   2  -3   3 1835.95 25.6070   1
   2  -3   3 1923.45 25.8221   6
   2  -3   4 5.25076 1.03094   2
   2  -3   4 4.00458 0.54980  12
   2  -3   4 5.31391 1.54445   5
   2  -3   4 4.38779 1.52898   6
   2  -3   4 4.45680 1.22863  10
   2  -3   4 3.55013 1.36959   3
   2  -3   4 4.52579 1.03316   8
  -2   3  -4 4.38862 1.09899  10
   2  -3   4 3.52538 1.17033  13
   2  -3   4 7.78593 1.77595  16
   2  -3   4 4.54312 1.69116  15
   2  -3   5 34.9465 2.34382   7
   2  -3   5 36.8655 2.17425   6
   2  -3   5 33.9626 1.33530   4
   2  -3   5 36.0241 2.01485  10
   2  -3   5 35.3818 2.11112   3
   2  -3   5 36.1978 1.55350   8
  -2   3  -5 36.1603 1.94286  10
   2  -3   5 36.6893 2.43723  16
   2  -3   5 37.5858 2.55534  15
   2  -3   5 35.9923 1.81943   2
   2  -3   6 493.594 6.12377   2
   2  -3   6 484.341 6.50010  11
   2  -3   6 502.104 6.98012  16
   2  -3   6 511.106 7.10463  15
   2  -3   6 487.740 4.55327   8
   2  -3   6 497.474 6.45557   3
   2  -3   6 519.172 6.15362  10
   2  -3   6 493.032 6.65020   7
   2  -3   6 476.406 4.33188   4
   2  -3   6 495.733 6.43820   6
   2  -3   7 819.226 12.9506   2
   2  -3   7 833.871 13.1315   6
   2  -3   7 780.149 11.5796   4
   2  -3   7 784.736 13.1347  11
   2  -3   7 827.273 12.8854  10
   2  -3   7 814.778 13.2059   3
  -2   3  -7 784.744 13.7667   9
   2  -3   7 792.480 13.2930  16
   2  -3   7 807.500 13.5279  15
   2  -3   7 798.913 13.2436   7
   2  -3   7 785.981 11.3567   8
   2  -3   8 513.307 9.49835   2
   2  -3   8 534.900 9.57012   6
   2  -3   8 483.317 8.11897   4
   2  -3   8 505.015 9.67214  11
   2  -3   8 508.407 9.44890  10
   2  -3   8 526.354 9.73930   3
  -2   3  -8 500.730 10.1815   9
   2  -3   8 499.475 9.72452  16
   2  -3   8 527.201 9.81063   7
   2  -3   8 487.957 7.58676   8
   2  -3   9 132.117 4.45137   2
   2  -3   9 119.959 3.41697   4
   2  -3   9 130.784 4.41287   6
  -2   3  -9 120.576 4.63585   5
   2  -3   9 115.224 4.50137  11
   2  -3   9 123.165 4.46381  10
   2  -3   9 135.343 4.65933   3
  -2   3  -9 124.232 4.78945   9
   2  -3   9 116.512 2.65108   8
   2  -3   9 114.804 4.53201  16
   2  -3  10 55.2236 3.27707   6
  -2   3 -10 54.3077 3.48840   5
   2  -3  10 50.2897 2.51440   4
   2  -3  10 45.7223 3.45966  11
   2  -3  10 58.6298 3.36608   2
   2  -3  10 45.5356 3.50069  16
   2  -3  10 44.6540 3.52605  10
   2  -3  11 4.58245 2.25171   2
  -2   3 -11 4.91338 2.53842   5
   2  -3  11 2.41733 1.91468   4
   2  -3  11 2.72668 2.70120  11
   2  -3  12 9.64929 2.62312   2
  -2   3 -12 10.0875 2.94327   5
   2  -3  12 6.41644 2.14203   4
   2  -3  12 9.29105 3.22375  11
  -2   3 -13 9.66310 3.26477   5
   2  -3  13 9.40012 3.03635   2
   2  -3  13 9.52394 2.33599   4
   2  -3  13 9.16281 3.43645  11
   2  -3  14 16.6287 3.87782  11
   2  -3  14 18.8908 3.47539   2
  -2   3 -14 19.3824 3.85462   5
   2  -3  15 11.9225 3.98597  11
   2  -3  15 10.8385 3.55553   2
  -2   3 -15 18.0744 4.14112   5
   2  -3  16 43.4833 4.98846  11
  -2   3 -16 48.6410 5.23388   5
   2  -3  16 47.0528 4.70623   2
  -2   2  17 14.4150 4.72018  11
   2  -2 -17 13.1106 4.00690   5
   2  -2 -17 14.7646 3.77837   1
  -2   2  17 14.9145 4.00453   2
  -2   2  16 64.2253 5.34368  11
   2  -2 -16 68.8432 3.74413  15
   2  -2 -16 60.5872 2.54677   8
   2  -2 -16 66.6103 4.59153   1
  -2   2  16 74.4687 5.03308   2
   2  -2 -16 74.1932 4.85122   5
   2  -2 -15 429.844 9.14645  12
  -2   2  15 437.372 11.0640  11
   2  -2 -15 425.841 8.53339  15
  -2   2  15 434.212 10.5783   2
   2  -2 -15 420.996 7.29807   8
   2  -2 -15 467.257 10.4598   5
   2  -2 -15 414.672 9.83548   1
   2  -2 -14 595.905 11.9741   1
   2  -2 -14 611.709 11.2973  12
  -2   2  14 616.378 13.0968  11
   2  -2 -14 598.979 10.6837  15
   2  -2 -14 572.251 9.48268   8
  -2   2  14 615.316 11.3961  12
  -2   2  14 584.318 12.4628   2
   2  -2 -14 622.116 12.2710   5
  -2   2  13 326.673 8.90313  11
   2  -2 -13 324.090 6.25664   8
  -2   2  13 319.009 8.37334   2
  -2   2  13 339.189 7.66209  12
   2  -2 -13 334.616 7.52679  12
   2  -2 -13 353.616 8.32665   5
   2  -2 -13 331.116 8.13744   1
  -2   2  12 6.59877 2.94998  11
   2  -2 -12 10.2181 2.58886   1
  -2   2  12 9.06494 2.50046   2
   2  -2 -12 8.62613 2.20697  12
  -2   2  12 9.11099 2.60374  12
   2  -2 -12 8.53779 2.38330   5
  -2   2  11 293.953 7.14825  13
   2  -2 -11 308.277 7.61601  11
  -2   2  11 284.882 7.70811  11
  -2   2  11 270.841 7.12855   2
   2  -2 -11 272.961 6.95577   1
  -2   2  11 313.123 6.95856  12
   2  -2 -11 292.168 6.74667  12
   2  -2 -11 288.783 6.89226   5
  -2   2  11 276.539 7.38673   4
  -2   2  10 269.708 6.51429  13
   2  -2 -10 260.801 6.73113  11
  -2   2  10 245.206 6.78757  11
   2  -2 -10 248.737 6.23776   2
  -2   2  10 242.903 6.33105   2
   2  -2 -10 240.317 6.21749   1
  -2   2  10 275.623 6.27443  12
   2  -2 -10 260.138 6.14058  12
  -2   2  10 261.033 6.85217   4
  -2   2   9 73.5758 3.45553  13
  -2   2   9 75.5094 3.67054  11
   2  -2  -9 75.7876 3.64109  11
  -2   2   9 69.8784 3.22223   2
   2  -2  -9 75.2735 3.25027   2
  -2   2   9 76.4220 3.70350   4
  -2   2   9 78.8661 3.39828  12
   2  -2  -9 78.5566 3.19649  12
  -2   2   8 157.703 4.37000  12
  -2   2   8 148.618 4.42770  13
  -2   2   8 135.262 4.16403   2
   2  -2  -8 144.619 4.16190   2
  -2   2   8 144.715 4.56133  11
   2  -2  -8 143.935 4.51171  11
  -2   2   8 147.977 4.74105   4
  -2   2   8 139.644 3.50951   9
   2  -2  -7 125.256 3.97164  11
  -2   2   7 125.253 3.98073  11
  -2   2   7 123.583 3.76142  13
   2  -2  -7 133.336 3.73191   2
  -2   2   7 129.864 3.76138   2
  -2   2   7 122.652 3.08093   9
  -2   2   7 130.384 3.87783  12
   2  -2  -6 4.58923 1.97515   4
  -2   2   6 5.82826 1.42836  11
   2  -2  -6 5.50156 1.38282   2
  -2   2   6 6.26213 1.20753   2
  -2   2   6 6.25841 1.14806   9
   2  -2  -6 5.19532 1.36170  12
  -2   2   6 3.78625 1.68886  12
  -2   2   6 3.78984 1.57729  13
  -2   2   5 47.8073 2.18835  11
  -2   2   5 49.0428 2.28120  13
  -2   2   5 46.8706 2.01640   2
   2  -2  -5 45.2094 2.01970   2
  -2   2   5 46.9688 2.35616  12
  -2   2   5 45.4287 1.59027   9
   2  -2  -5 51.8699 2.76359   4
  -2   2   4 37.2908 2.10851  12
  -2   2   4 34.2396 1.94747  13
   2  -2  -4 35.7959 1.68200   2
   2  -2  -4 35.0497 2.13348   4
  -2   2   4 38.8421 1.65381   2
  -2   2   3 205.419 3.77195   2
   2  -2  -3 216.065 4.29645  11
   2  -2  -3 222.484 4.65841   4
   2  -2  -3 214.408 3.84529   2
  -2   2   3 213.054 4.24424  13
  -2   2   3 221.065 4.51980  12
   2  -2  -2 23.2238 1.55591  11
   2  -2  -2 20.1344 1.39368   4
   2  -2  -2 18.5338 0.94154   2
  -2   2   2 17.4957 0.93250   2
  -2   2   2 20.3436 1.59596  12
   2  -2  -1 4.09744 0.93277  13
   2  -2  -1 4.37303 1.02646  12
  -2   2   1 5.03580 0.57764   3
  -2   2   1 5.71969 0.57048   2
   2  -2  -1 4.99604 0.56257   2
   2  -2  -1 4.88909 0.95848   4
  -2   2   0 188.404 3.60517   6
   2  -2   0 203.972 3.56129  13
   2  -2   0 199.148 3.34336   4
   2  -2   0 193.574 3.13910   5
   2  -2   0 202.957 3.71582  12
  -2   2   0 194.940 3.23430   4
  -2   2   0 187.085 3.07981   3
  -2   2   0 203.122 2.97428  14
   2  -2   0 192.363 3.04714   3
   2  -2   0 186.497 2.79880   2
  -2   2  -1 741.825 10.9778   6
   2  -2   1 757.697 10.5435   5
   2  -2   1 787.353 10.5462  10
  -2   2  -1 731.002 10.4520  10
   2  -2   1 794.295 10.6212  13
   2  -2   1 791.389 10.5849  12
  -2   2  -1 790.904 10.6218  12
   2  -2   1 761.200 10.3377   3
  -2   2  -1 743.539 10.4448   3
   2  -2   1 747.401 10.1381   4
   2  -2   2 787.212 11.5672   6
   2  -2   2 787.773 10.7689  12
  -2   2  -2 815.944 10.8168  12
   2  -2   2 784.709 11.2904   5
   2  -2   2 799.982 11.1327  10
  -2   2  -2 789.149 11.0719  10
   2  -2   2 792.867 11.1427   3
   2  -2   2 808.177 11.4241   8
   2  -2   2 818.575 11.1010  13
   2  -2   3 767.574 11.3136   2
  -2   2  -3 828.000 10.7170  12
   2  -2   3 824.539 11.5201  13
   2  -2   3 811.103 11.5614  10
  -2   2  -3 822.524 11.5521  10
   2  -2   3 779.632 11.6680   3
   2  -2   3 808.431 11.5597   8
   2  -2   3 825.052 12.0147  15
   2  -2   3 850.752 12.2189  16
   2  -2   3 818.585 11.9931   6
   2  -2   4 449.361 7.66234   6
   2  -2   4 459.760 7.75293  15
   2  -2   4 458.637 7.82917  16
   2  -2   4 443.416 6.96085   8
   2  -2   4 438.218 7.52229   3
  -2   2  -4 447.003 7.30590  10
   2  -2   4 448.384 7.33466  10
   2  -2   4 460.044 7.68124   7
   2  -2   4 440.365 7.18421   2
   2  -2   5 4.71670 1.01606   2
   2  -2   5 4.52752 1.48746   6
   2  -2   5 3.55687 1.40316  11
   2  -2   5 2.96799 1.39135  10
   2  -2   5 4.82925 1.38188   3
  -2   2  -5 2.67568 1.27662  10
   2  -2   5 2.89179 0.89443   8
   2  -2   5 3.50132 1.65805  16
   2  -2   5 1.96947 1.67637  15
   2  -2   6 584.190 9.49187   2
   2  -2   6 576.372 9.64015   6
   2  -2   6 562.750 9.76200  11
   2  -2   6 596.265 9.58878  10
   2  -2   6 556.166 9.65364   3
   2  -2   6 580.840 9.78363  16
   2  -2   6 576.138 9.83538  15
   2  -2   6 545.246 8.47116   8
   2  -2   7 618.785 9.12556   2
   2  -2   7 604.628 9.05295   6
   2  -2   7 581.507 8.17563   4
   2  -2   7 592.711 9.42052  11
   2  -2   7 628.173 9.25609  10
   2  -2   7 589.555 9.20163   3
   2  -2   7 612.984 9.29053  16
   2  -2   7 624.134 9.50699  15
   2  -2   7 589.673 7.45321   8
   2  -2   8 778.242 13.3659   1
   2  -2   8 794.196 13.0361   2
   2  -2   8 761.279 12.0079   4
   2  -2   8 805.023 12.8819   6
  -2   2  -8 772.920 13.4540   5
   2  -2   8 800.692 13.3326  11
   2  -2   8 822.976 13.1773  10
   2  -2   8 794.329 13.1943   3
  -2   2  -8 787.352 13.7229   9
   2  -2   8 796.258 13.0103  16
   2  -2   8 771.630 11.1426   8
   2  -2   9 261.998 6.66242   1
   2  -2   9 267.631 6.30153   2
   2  -2   9 237.590 5.37492   4
   2  -2   9 264.120 6.18623   6
  -2   2  -9 240.500 6.49655   5
   2  -2   9 251.414 6.51756  11
   2  -2   9 258.465 6.37481  10
   2  -2   9 253.265 6.34562   3
  -2   2  -9 245.757 6.69784   9
   2  -2   9 254.015 6.20098  16
   2  -2   9 242.615 4.42083   8
  -2   2 -10 2.60174 2.02207   5
   2  -2  10 1.87988 1.81726   4
   2  -2  10 3.93366 2.07459   6
   2  -2  10 0.51879 2.34147  11
   2  -2  10-0.57150 2.58203  10
  -2   2 -10 0.57985 2.36332   9
   2  -2  10 0.88142 2.38744  16
   2  -2  10 1.97816 1.91177   2
   2  -2  10 1.18134 2.40821   1
   2  -2  10 1.67887 2.21472   3
   2  -2  11 14.5588 2.33326   4
   2  -2  11 22.0851 2.69703   6
  -2   2 -11 21.8352 2.86826   5
  -2   2 -11 18.9731 3.12793   9
   2  -2  11 19.2730 2.52445   2
   2  -2  11 22.0515 2.94433  16
   2  -2  11 17.9296 2.94858  11
   2  -2  12 33.4962 3.74078  11
   2  -2  12 31.4694 2.81151   4
  -2   2 -12 33.4109 3.38896   5
   2  -2  12 38.1190 3.26643   2
   2  -2  13 158.406 6.20590  11
   2  -2  13 160.231 5.00285   4
  -2   2 -13 169.860 6.44358   5
   2  -2  13 175.172 6.02060   2
   2  -2  14 152.446 6.40876  11
   2  -2  14 142.674 4.94579   4
  -2   2 -14 165.328 6.58942   5
   2  -2  14 160.661 6.11254   2
   2  -2  15 19.1183 4.09845  11
  -2   2 -15 13.8025 3.94383   5
   2  -2  15 16.8150 3.73376   2
   2  -2  16 22.6607 4.64984  11
   2  -2  16 36.3889 4.38839   2
  -2   2 -16 25.8647 4.52974   5
   2  -1 -17 17.1781 3.39951  15
   2  -1 -17 25.9077 4.26797   1
   2  -1 -17 25.3226 4.31209   5
  -2   1  17 21.3374 4.60933  11
  -2   1  16 74.9836 5.57897  11
   2  -1 -16 74.5448 4.97208   1
   2  -1 -16 83.8041 5.19296   5
   2  -1 -16 72.0985 4.21712  15
  -2   1  15 432.144 10.3402  11
   2  -1 -15 323.911 5.14999   8
   2  -1 -15 429.228 9.70281   1
   2  -1 -15 316.498 5.20379   8
   2  -1 -15 407.667 8.33712  15
   2  -1 -15 469.377 10.1323   5
   2  -1 -14 710.547 13.0473   5
  -2   1  14 658.901 13.3140  11
   2  -1 -14 600.754 8.94695   8
   2  -1 -14 559.989 8.99588   8
  -2   1  14 649.883 11.3305  12
   2  -1 -14 647.711 12.6602   1
   2  -1 -14 622.723 11.3560  15
  -2   1  13 490.280 10.9432  11
   2  -1 -13 463.453 7.52754   8
   2  -1 -13 482.777 10.5046   1
   2  -1 -13 487.916 9.52894  15
   2  -1 -13 473.882 9.24399  12
  -2   1  13 496.079 9.44770  12
   2  -1 -13 508.086 10.5328   5
  -2   1  12 24.6106 3.45998  11
   2  -1 -12 25.1115 1.74858   8
   2  -1 -12 25.2642 2.45761  12
  -2   1  12 27.2056 2.83830  12
   2  -1 -12 25.9314 2.72111  15
   2  -1 -12 26.9918 2.93254   5
   2  -1 -12 22.8662 2.98839   1
   2  -1 -11 533.672 10.7995   1
   2  -1 -11 562.016 10.9512  11
  -2   1  11 515.387 11.0652  11
  -2   1  11 569.690 9.96409  12
   2  -1 -11 526.489 9.78985  12
  -2   1  11 544.076 10.4756  13
   2  -1 -11 558.100 10.5220   5
  -2   1  11 533.628 10.7102   4
  -2   1  10 1165.16 17.8063  13
   2  -1 -10 1081.51 17.9518   1
  -2   1  10 1075.00 18.2871  11
   2  -1 -10 1161.33 18.0931  11
  -2   1  10 1185.91 17.3245  12
  -2   1  10 1110.89 16.8775   9
  -2   1  10 1137.68 18.1483   4
   2  -1 -10 1162.70 17.7727   5
  -2   1   9 581.061 10.2542  13
   2  -1  -9 536.018 10.1950   1
  -2   1   9 549.472 10.5798  11
   2  -1  -9 568.121 10.4082  11
  -2   1   9 590.471 9.85129  12
  -2   1   9 550.296 9.42810   9
  -2   1   9 550.852 10.5587   4
   2  -1  -9 558.853 9.96036   5
  -2   1   8 426.464 8.12250  13
  -2   1   8 392.551 8.30542  11
   2  -1  -8 430.488 8.20524  11
   2  -1  -8 411.974 7.90742   2
  -2   1   8 428.743 7.77299  12
  -2   1   8 416.467 7.41547   9
   2  -1  -8 413.679 7.76794   5
  -2   1   8 409.084 8.39301   4
  -2   1   7 183.159 4.58638  13
  -2   1   7 159.734 4.54135  11
   2  -1  -7 181.253 4.67304  11
   2  -1  -7 178.124 4.40801   2
  -2   1   7 178.794 4.42152  12
   2  -1  -7 172.740 4.32216  12
  -2   1   7 172.059 4.05893   9
   2  -1  -7 174.351 3.19790  16
  -2   1   7 175.000 4.84805   4
   2  -1  -6 169.312 4.11578  12
  -2   1   6 177.371 4.23818  12
  -2   1   6 170.517 4.32478  13
  -2   1   6 170.536 3.79005   9
   2  -1  -6 176.415 4.31999  11
  -2   1   6 170.671 4.35354  11
  -2   1   6 174.468 4.60673   4
   2  -1  -6 174.129 4.17389   2
  -2   1   5 256.809 5.20842  13
  -2   1   5 252.287 4.56274   9
   2  -1  -5 246.421 4.98985   2
   2  -1  -5 256.985 5.17260  12
  -2   1   5 264.267 5.24896  12
  -2   1   5 258.294 5.15494  11
  -2   1   4 194.888 4.05810  11
   2  -1  -4 204.621 4.55567   4
  -2   1   4 192.459 4.20198  12
  -2   1   4 188.398 4.14380  13
   2  -1  -4 190.879 3.90281   2
   2  -1  -3 32.0055 1.71219   4
  -2   1   3 35.2826 1.82483  12
  -2   1   3 32.4339 1.52488  11
  -2   1   3 33.2605 1.73872  13
   2  -1  -3 29.5894 1.38926   2
   2  -1  -2 724.701 10.1847   4
  -2   1   2 644.368 9.34376   2
   2  -1  -2 673.410 9.38366   2
  -2   1   2 752.375 10.1277  12
  -2   1   1 1419.13 17.9671  12
  -2   1   1 1358.68 17.2890   6
   2  -1  -1 1378.65 17.8743   4
   2  -1  -1 1370.87 17.7383  13
  -2   1   1 1303.52 17.0572   2
   2  -1  -1 1313.88 17.0739   2
  -2   1   0 239.439 3.82062   6
  -2   1   0 225.378 3.28992   5
   2  -1   0 241.481 3.82851   4
   2  -1   0 236.287 3.77425  13
   2  -1   0 247.411 3.99726  12
   2  -1   1 5.17393 0.62282  13
   2  -1   1 6.21023 0.92106  10
   2  -1   1 4.82073 0.53871  14
  -2   1  -1 5.49565 0.52483  14
   2  -1   1 8.15863 0.64093   3
   2  -1   1 6.22437 0.91188   8
   2  -1   1 4.73791 0.77714  12
   2  -1   2 104.640 2.59419   6
   2  -1   2 116.135 2.56063  10
   2  -1   2 114.105 1.95869  14
   2  -1   2 113.568 2.10879  13
   2  -1   2 114.605 2.53874   8
   2  -1   2 114.875 2.11488   2
  -2   1  -2 110.474 2.12569  12
  -2   1  -3 1000.40 13.5599   2
   2  -1   3 996.068 13.6976   2
   2  -1   3 1030.20 14.0114  10
  -2   1  -3 981.011 14.1921   7
   2  -1   3 1019.05 13.8506   8
  -2   1  -3 1019.56 13.8456   8
  -2   1  -3 1017.47 13.0556  12
   2  -1   4 757.254 11.0276  10
  -2   1  -4 740.123 11.1334   7
  -2   1  -4 758.583 10.5574   8
   2  -1   4 724.027 10.5059   8
  -2   1  -4 732.118 10.6028   2
   2  -1   4 720.404 10.7347   2
   2  -1   4 752.466 11.0131  15
   2  -1   5 760.567 11.8806  11
   2  -1   5 772.119 11.6460  10
   2  -1   5 751.779 10.8494   8
  -2   1  -5 764.779 10.8676   8
  -2   1  -5 757.328 11.2507   2
   2  -1   5 765.888 11.4458   2
   2  -1   5 766.729 11.5687  15
   2  -1   6 30.7945 2.07814  11
   2  -1   6 32.5829 2.14162  10
   2  -1   6 28.6156 1.41933   8
  -2   1  -6 27.6284 1.45734   8
   2  -1   6 31.1714 1.79438   2
   2  -1   6 29.4819 2.03921  16
   2  -1   6 29.2956 2.20129  15
   2  -1   7 2.87271 1.66512  11
   2  -1   7 3.00340 1.88120  10
   2  -1   7 2.13638 0.95604   8
  -2   1  -7 2.91736 1.65668   9
  -2   1  -7 1.73681 1.00816   8
   2  -1   7 1.52313 1.20185   2
   2  -1   7 2.04177 1.69845  16
   2  -1   7 3.39464 1.91071  15
  -2   1  -8 0.94596 1.42637   5
   2  -1   8 1.56567 1.78710  11
   2  -1   8 3.18255 2.06604  10
   2  -1   8 2.18653 1.02484   8
  -2   1  -8 3.69234 1.88615   9
  -2   1  -8 2.80622 1.08350   8
   2  -1   8 2.72251 1.85900   1
   2  -1   8-0.04075 1.47101   2
   2  -1   8 2.28720 1.84773  16
  -2   1  -9 73.6534 3.52700   5
   2  -1   9 76.8169 3.18763   4
   2  -1   9 75.2735 3.67955  11
   2  -1   9 75.1156 3.70876  10
  -2   1  -9 72.3120 3.69758   9
  -2   1  -9 71.3192 2.27308   8
   2  -1   9 84.2845 3.75852   1
   2  -1   9 77.4932 3.37325   2
   2  -1   9 67.8965 3.27860  16
  -2   1 -10 117.354 4.50495   5
   2  -1  10 112.208 3.92005   4
   2  -1  10 115.099 4.60247  11
   2  -1  10 117.832 4.67321  10
   2  -1  10 111.997 4.36421   7
  -2   1 -10 112.397 4.64092   9
  -2   1 -10 110.783 2.80572   8
   2  -1  10 120.214 4.28323   2
   2  -1  10 129.598 4.69478   1
   2  -1  10 110.042 4.05692  16
   2  -1  11 4.48880 2.62804  11
   2  -1  11 2.60821 2.82307  10
  -2   1 -11 5.30107 1.22599   8
  -2   1 -11 7.60454 2.58877   9
   2  -1  11 4.31650 2.33309  16
   2  -1  11 3.04354 2.09948   4
  -2   1 -11 5.43909 2.24297   5
   2  -1  11 5.09739 2.53509   1
   2  -1  11 4.95567 2.04818   2
   2  -1  12 0.94724 2.30412   2
   2  -1  12 3.70406 2.58122  16
  -2   1 -12 0.75084 1.22830   8
  -2   1 -12 2.58488 2.64999   9
   2  -1  12-0.54326 3.04228  11
   2  -1  12-2.54983 2.45874   4
  -2   1 -12-0.62931 2.57256   5
   2  -1  13 47.8884 3.21863  13
   2  -1  13 50.4771 3.76468   2
   2  -1  13 43.1883 4.09141  11
   2  -1  13 45.9192 3.37764   4
  -2   1 -13 52.7886 4.07151   5
   2  -1  14 100.994 5.08171   2
   2  -1  14 106.062 5.53675  11
  -2   1 -14 103.454 5.40857   5
   2  -1  15 13.5962 3.39121   2
   2  -1  15 10.7068 3.82410  11
  -2   1 -15 14.1073 3.64485   5
   2  -1  16 3.74910 3.45900   2
   2  -1  16-0.08435 4.15392  11
  -2   1 -16 3.36409 3.73464   5
   2  -1  17 5.32037 3.66085   2
  -2   1 -17 7.10448 4.33050   5
   2  -1  17-2.02522 4.60395  11
   2   0 -16 29.6807 4.21502   1
   2   0 -16 25.3366 3.72019  15
   2   0 -16 26.6507 4.04125   5
  -2   0  16 31.8856 4.48813  11
   2   0 -15 42.0227 4.19948   1
   2   0 -15 44.2105 3.89667  15
   2   0 -15 43.6377 4.36162   5
  -2   0  15 46.8249 4.54778  11
   2   0 -14 109.287 5.29142   1
   2   0 -14 91.2184 4.59015  15
   2   0 -14 106.710 5.31749   5
  -2   0  14 102.185 5.43638  11
  -2   0  13 119.528 5.47524  11
   2   0 -13 111.613 4.70444  15
   2   0 -13 120.446 5.30335   1
  -2   0  13 114.631 3.96191   6
   2   0 -13 117.919 5.22462   5
  -2   0  13 111.035 4.27183  12
  -2   0  12 2.72831 2.23997  12
   2   0 -12 3.10622 2.97700  11
  -2   0  12 5.05075 3.02229  11
   2   0 -12 2.47392 0.98594   8
   2   0 -12 5.65928 2.72117   1
   2   0 -12 2.21962 1.02185   8
  -2   0  12 1.32785 1.83186   6
   2   0 -12 4.08444 2.55584   5
   2   0 -12 2.95226 2.54148  15
  -2   0  11 267.886 6.33678   9
   2   0 -11 248.281 4.42018   8
   2   0 -11 283.557 7.05927  11
  -2   0  11 258.517 7.11557  11
   2   0 -11 260.310 4.37220   8
  -2   0  11 285.810 6.11338  12
   2   0 -11 272.489 7.28278   1
  -2   0  11 257.656 6.68861   4
   2   0 -11 287.000 6.99061   5
  -2   0  11 267.859 6.90644  13
   2   0 -10 403.228 8.94192   1
  -2   0  10 400.488 8.88956  11
   2   0 -10 431.900 8.74457  11
  -2   0  10 427.628 8.70991  13
  -2   0  10 423.985 7.82410  12
   2   0 -10 380.079 6.35687   8
  -2   0  10 423.883 8.15740   9
  -2   0  10 409.202 8.58924   4
   2   0 -10 426.933 8.66373   5
   2   0  -9 215.829 5.96948   1
   2   0  -9 237.741 5.97898  11
  -2   0   9 222.213 5.97494  11
  -2   0   9 236.087 5.89508  13
  -2   0   9 235.944 5.51515   9
  -2   0   9 235.858 5.29822  12
   2   0  -9 226.885 4.55669  16
   2   0  -9 234.779 5.72428   5
  -2   0   9 222.306 5.87266   4
   2   0  -8 334.452 7.23710   1
  -2   0   8 348.001 7.16867  13
  -2   0   8 346.684 6.60323  12
  -2   0   8 346.413 6.82837   9
  -2   0   8 327.433 7.23028  11
   2   0  -8 349.799 7.08167  11
   2   0  -8 339.728 6.90074   5
  -2   0   8 330.951 7.14291   4
   2   0  -8 350.786 5.96184  16
  -2   0   7 151.101 4.23013  13
  -2   0   7 144.531 4.22283  11
   2   0  -7 154.499 4.19889  11
  -2   0   7 151.749 3.96204   9
   2   0  -7 146.419 3.78827  12
  -2   0   7 153.023 3.93341  12
   2   0  -7 153.863 3.32832  16
   2   0  -7 143.645 3.90916   5
   2   0  -7 153.425 4.74811   4
  -2   0   7 147.450 4.31217   4
  -2   0   6 15.7436 1.63004  11
   2   0  -6 16.1015 1.86541  11
  -2   0   6 15.5812 1.66855   9
  -2   0   6 13.6600 1.84538   4
   2   0  -6 12.3917 1.43706   5
  -2   0   6 16.9592 1.69059  12
   2   0  -6 15.8619 1.54187  12
  -2   0   5 1103.56 15.6459  11
   2   0  -5 1114.15 15.5421  11
   2   0  -5 1026.16 15.3230   5
  -2   0   5 1109.42 16.0531   4
   2   0  -5 1095.50 15.5485  12
  -2   0   5 1122.75 15.5371  12
   2   0  -4 139.407 3.17551  11
  -2   0   4 135.171 3.10663  11
  -2   0   4 134.295 3.43081   4
   2   0  -4 127.822 2.91112   5
  -2   0   4 144.890 3.23576  12
   2   0  -4 126.545 3.14590  12
  -2   0   3 25.1187 1.31694  11
  -2   0   3 23.1519 1.55534  12
   2   0  -3 23.6613 1.16621   8
   2   0  -3 23.1818 1.09709   5
  -2   0   2 511.691 7.56489  12
   2   0  -2 507.570 7.64166   4
   2   0  -2 491.268 6.80529   5
  -2   0   1 623.952 8.72506   3
   2   0  -1 705.792 9.49545   4
  -2   0   1 711.752 9.55319  12
  -2   0   1 723.984 9.45022   8
   2   0   0 35.6500 1.20366   4
  -2   0   0 40.2006 1.42446   8
   2   0   0 36.1776 1.08784  13
   2   0   0 37.6788 1.28113  14
   2   0   1 80.0579 1.92236  10
  -2   0  -1 78.6300 1.98995   8
   2   0   1 76.4748 1.33984   2
   2   0   1 76.7952 1.40362  13
   2   0   1 83.0437 1.69463  14
   2   0   2 31.4807 1.28838   8
   2   0   2 29.1826 1.07074  14
   2   0   2 30.0507 0.94707   2
  -2   0  -2 29.3729 1.15920   7
   2   0   2 30.3518 1.36549  10
   2   0   3 568.923 8.11406   2
   2   0   3 603.095 8.52796  10
   2   0   3 589.054 8.36508   8
  -2   0  -3 581.963 8.39450   7
  -2   0  -3 528.375 8.04209   2
   2   0   4 2253.89 29.7356  10
  -2   0  -4 2292.03 29.3424   8
   2   0   4 2299.64 29.3792   8
   2   0   4 2230.32 29.4344   2
  -2   0  -4 2222.37 29.3789   2
   2   0   5 1447.61 20.0989  11
   2   0   5 1435.11 19.7627  10
   2   0   5 1448.38 19.3241  15
  -2   0  -5 1460.53 19.0799   8
   2   0   5 1395.09 19.0576   8
   2   0   5 1360.96 19.4274   2
  -2   0  -5 1401.16 19.3922   2
  -2   0  -6 121.040 2.34010  12
   2   0   6 119.380 3.65240  11
   2   0   6 127.028 3.66241  10
   2   0   6 119.781 3.25640  15
  -2   0  -6 113.823 3.36976   9
  -2   0  -6 122.667 2.81274   8
   2   0   6 120.321 2.83007   8
   2   0   6 113.243 3.20728   2
   2   0   6 106.809 3.21345   1
  -2   0  -6 113.691 3.22583   2
  -2   0  -7 504.960 7.28354  12
   2   0   7 488.017 9.30248  11
   2   0   7 545.774 9.27222  10
   2   0   7 522.892 8.64147  15
  -2   0  -7 517.876 9.14565   9
  -2   0  -7 516.676 7.92007   8
   2   0   7 506.992 7.96608   8
   2   0   7 498.644 8.81111   7
   2   0   7 512.641 8.90782   2
  -2   0  -8 492.194 7.22911  12
   2   0   8 492.774 9.56840  11
   2   0   8 517.769 9.48245  10
   2   0   8 500.105 8.45488  16
  -2   0  -8 502.075 7.84845   8
  -2   0  -8 494.663 9.31703   9
   2   0   8 505.183 9.03621   7
   2   0   8 503.222 9.05840   2
  -2   0  -8 502.001 8.82737   2
  -2   0  -9 1077.30 15.2196  12
   2   0   9 1124.77 18.1213  11
   2   0   9 1178.45 18.0599  10
   2   0   9 1162.98 16.8119  16
  -2   0  -9 1157.67 15.8975   8
  -2   0  -9 1153.74 18.0408   9
   2   0   9 1145.02 17.4691   7
   2   0   9 1156.69 17.6104   2
   2   0   9 1189.66 17.7368   1
  -2   0  -9 1173.62 17.2883   2
   2   0  10 1176.24 17.8524   1
  -2   0 -10 1156.52 17.4200   2
   2   0  10 1134.37 17.8195   2
  -2   0 -10 1097.08 15.0496  12
   2   0  10 1132.16 18.4979  11
   2   0  10 1152.20 18.2123  10
   2   0  10 1143.53 16.9103  16
  -2   0 -10 1119.67 18.2021   9
  -2   0 -10 1102.13 15.6860   8
   2   0  10 1099.59 17.4348   4
   2   0  10 1146.05 17.5379   7
   2   0  11 17.7335 2.70051   7
   2   0  11 16.7247 2.07077  13
  -2   0 -11 17.5967 1.25018  12
   2   0  11 17.2609 2.94856  11
   2   0  11 13.3709 2.89540  10
  -2   0 -11 17.4054 2.79494   9
  -2   0 -11 15.9445 1.54814   8
   2   0  11 13.1293 2.59413   1
   2   0  11 15.7354 2.37547   2
   2   0  11 17.2910 2.38905  16
  -2   0 -11 17.4284 2.52828   5
   2   0  11 14.4896 2.51839   4
  -2   0 -12 129.704 2.82437  12
   2   0  12 143.031 5.56346  11
   2   0  12 145.494 4.57047  16
   2   0  12 143.277 4.27594  13
   2   0  12 155.962 5.28175   2
   2   0  12 134.885 4.81907   4
  -2   0 -12 150.857 5.50684   5
  -2   0 -12 139.756 3.34862   8
  -2   0 -12 134.639 5.33877   9
  -2   0 -13 204.443 4.30538   8
  -2   0 -13 226.530 7.06654   9
   2   0  13 222.608 7.13783  11
   2   0  13 233.245 5.76553  13
   2   0  13 224.336 6.35131   4
  -2   0 -13 240.544 7.21704   5
   2   0  13 249.778 7.07746   2
  -2   0 -14 107.492 2.89262   8
   2   0  14 118.492 5.83724  11
   2   0  14 117.765 4.46137  13
  -2   0 -14 135.414 5.79886   5
   2   0  14 135.113 5.57035   2
  -2   0 -15 19.3885 3.77927   5
   2   0  15 17.0079 4.11435  11
   2   0  15 19.3707 3.36478   2
  -2   0 -15 13.4505 1.47676   8
  -2   0 -16 3.17363 3.68316   5
   2   0  16-0.43145 4.04912  11
   2   0  16 1.50822 3.17388   2
  -2   0 -17 47.6762 5.16216   5
   2   0  17 35.6523 5.23297  11
   2   0  17 47.1153 4.72689   2
  -2  -1  16 11.6607 4.07164  11
   2   1 -16 10.0669 4.08999   1
   2   1 -16 15.9729 3.96122   5
   2   1 -16 11.0570 3.76941  15
  -2  -1  15 9.06708 3.73424  11
   2   1 -15 5.99414 3.59129   1
   2   1 -15 5.75477 3.47906   5
   2   1 -15 8.47153 3.51075  15
  -2  -1  14 93.6151 5.08762  11
   2   1 -14 87.6859 5.12533   1
   2   1 -14 93.1113 5.06488   5
   2   1 -14 90.7516 4.77488  15
  -2  -1  13 48.7531 3.08190  12
  -2  -1  13 58.4765 4.27150  11
   2   1 -13 56.4296 4.20606   1
  -2  -1  13 55.5065 3.05827   6
   2   1 -13 50.3992 4.01069   5
   2   1 -13 50.7300 3.84017  15
  -2  -1  12 136.583 4.13681  12
   2   1 -12 128.877 5.12008  15
  -2  -1  12 134.944 5.32603  11
   2   1 -12 137.581 5.34766  11
  -2  -1  12 145.968 4.17925   6
   2   1 -12 139.239 5.26735   5
   2   1 -12 128.139 5.37506   1
  -2  -1  11 355.384 6.83914  12
   2   1 -11 353.088 7.98328  11
  -2  -1  11 339.342 8.12919  11
   2   1 -11 345.136 8.02308  15
  -2  -1  11 331.818 7.64588   9
   2   1 -11 344.307 8.52148   1
  -2  -1  11 355.553 6.74795   6
   2   1 -11 335.597 8.02670   5
  -2  -1  11 326.990 7.64006   4
  -2  -1  10 10.6729 1.91313  12
  -2  -1  10 8.40770 2.45914  11
   2   1 -10 10.4120 2.64994  11
  -2  -1  10 7.33026 2.16335   4
  -2  -1  10 8.08690 2.35648   9
   2   1 -10 9.80768 2.48922   1
   2   1 -10 6.58422 1.71015  16
   2   1 -10 8.44483 2.21746   5
  -2  -1  10 8.52632 1.70258   6
   2   1  -9 151.700 5.06647   1
  -2  -1   9 154.614 4.77133  11
   2   1  -9 164.458 4.72225  11
   2   1  -9 136.298 2.18285   8
   2   1  -9 125.298 2.19950   8
  -2  -1   9 156.691 4.66607   9
  -2  -1   9 151.971 4.61107   4
   2   1  -9 153.720 4.66086   5
  -2  -1   9 153.005 3.71098   6
  -2  -1   9 165.553 4.02381  12
   2   1  -9 165.697 4.03760  16
  -2  -1   8 117.402 3.35176  12
   2   1  -8 116.515 3.38226  16
   2   1  -8 105.657 2.02510   8
  -2  -1   8 109.958 3.84083   9
   2   1  -8 117.239 3.85050  11
  -2  -1   8 109.394 3.87004  11
   2   1  -8 111.493 4.27908   4
  -2  -1   8 106.330 3.78530   4
   2   1  -8 113.084 3.80812   5
  -2  -1   8 109.770 2.98255   6
   2   1  -8 106.617 4.03232   1
  -2  -1   7 40.8696 2.07557  12
   2   1  -7 42.9870 2.09116  16
  -2  -1   7 38.6196 1.74045   6
   2   1  -7 37.7758 2.53062   4
   2   1  -7 39.1974 2.28845   5
  -2  -1   7 38.3912 2.37826   4
  -2  -1   7 40.0963 2.43101   9
   2   1  -7 38.5644 1.17413   8
   2   1  -7 39.3574 2.53200   1
   2   1  -7 40.4915 2.42328  11
  -2  -1   7 38.2604 2.34095  11
  -2  -1   6 206.951 4.28363  12
  -2  -1   6 198.052 4.56486  11
   2   1  -6 204.104 4.54048  11
   2   1  -6 192.620 3.26193   8
  -2  -1   6 207.640 4.65265   9
  -2  -1   6 209.653 4.79722   4
   2   1  -6 205.536 5.01448   4
   2   1  -6 193.150 4.57620   5
  -2  -1   6 198.813 3.76024   6
  -2  -1   5 857.392 11.9871  12
  -2  -1   5 860.881 12.5606   4
  -2  -1   5 821.800 12.1255  11
   2   1  -5 825.826 12.0376  11
  -2  -1   5 808.149 11.2857   6
   2   1  -5 786.476 12.2169   5
   2   1  -5 833.423 12.7955   4
   2   1  -5 804.714 10.9869   8
  -2  -1   4 75.2340 1.74014   6
  -2  -1   4 78.8718 2.38768  12
  -2  -1   4 81.0393 2.25812  11
   2   1  -4 81.6077 2.32119  11
  -2  -1   4 80.1085 2.56544   4
  -2  -1   4 62.8408 2.43622   3
   2   1  -4 80.3165 1.76537   8
  -2  -1   4 81.1383 2.32914   5
   2   1  -4 73.8639 2.29231   5
  -2  -1   3 2.69739 1.13143  12
   2   1  -3 1.83513 0.97933  11
  -2  -1   3 2.17543 1.10378   4
  -2  -1   3 1.32417 1.05913   3
  -2  -1   3 2.06934 0.80463  11
   2   1  -3 1.62183 0.69746   8
  -2  -1   3 1.50469 0.91755   5
   2   1  -2 20.0236 1.13335  11
  -2  -1   2 20.3194 1.26157   4
   2   1  -2 19.5594 0.98009   8
  -2  -1   2 20.0732 1.01520   8
  -2  -1   2 19.8948 1.07686   5
  -2  -1   1 24.2531 1.11455   8
   2   1  -1 23.6777 0.97203   3
   2   1  -1 21.4846 1.12888   4
   2   1  -1 21.5263 1.38512  14
  -2  -1   0 420.637 6.16981   8
   2   1   0 422.482 6.24886  14
   2   1   0 408.990 5.67659   3
   2   1   1 512.506 7.15273  14
  -2  -1  -1 490.440 7.23879   8
   2   1   1 482.731 7.14363  10
   2   1   2 2.40620 0.88160  14
   2   1   2 2.82356 0.65270   2
  -2  -1  -2 2.71990 0.94778   8
  -2  -1  -2 2.56890 0.57614   7
   2   1   2 2.07957 0.93727  10
   2   1   3 67.3734 1.76547   2
   2   1   3 65.4151 1.90155   8
   2   1   3 68.1550 2.06741  10
   2   1   4 252.282 3.56248  13
   2   1   4 233.072 4.30851   2
   2   1   4 242.970 4.28188   7
   2   1   4 243.681 4.41198   8
  -2  -1  -4 225.856 4.36260   8
   2   1   4 241.740 4.59616  10
  -2  -1  -5 225.385 5.06280  11
   2   1   5 217.040 4.29597   1
   2   1   5 245.738 4.84046  10
   2   1   5 240.614 3.74491  13
   2   1   5 225.064 4.49907   2
   2   1   5 229.519 4.49715   7
  -2  -1  -5 238.941 4.37448   8
   2   1   5 232.181 4.37888   8
   2   1   6 25.3550 1.71756   1
   2   1   6 29.1694 2.11850  10
  -2  -1  -6 32.5873 1.49132  12
   2   1   6 30.7421 1.33377  13
   2   1   6 33.3541 1.68735  15
   2   1   6 25.1720 1.64454   2
   2   1   6 26.9586 1.52910   8
  -2  -1  -6 29.6048 1.64038   8
  -2  -1  -7 212.910 4.27946   8
   2   1   7 204.589 3.94275  13
  -2  -1  -7 216.433 4.02671  12
   2   1   7 212.030 5.29161  11
   2   1   7 212.864 5.18740  10
   2   1   7 212.703 4.38717  15
   2   1   7 207.798 4.78192   2
   2   1   7 204.030 4.66147   1
  -2  -1  -8 352.337 6.12029   8
   2   1   8 345.153 5.94076  13
  -2  -1  -8 358.773 5.83321  12
   2   1   8 337.445 7.38462  11
   2   1   8 345.721 7.27124  10
  -2  -1  -8 347.587 6.97151   9
  -2  -1  -8 310.219 6.53619   2
   2   1   8 343.263 6.89689   2
  -2  -1  -9 1347.25 18.6162   8
   2   1   9 1324.36 18.5865  13
  -2  -1  -9 1346.44 18.2548  12
  -2  -1  -9 1349.25 20.4053  11
   2   1   9 1312.96 20.5905  11
   2   1   9 1334.91 20.3772  10
   2   1   9 1321.77 18.7050  16
  -2  -1  -9 1326.98 20.0016   9
  -2  -1  -9 1372.31 19.7418   2
   2   1   9 1331.33 19.9427   2
  -2  -1 -10 1694.33 22.7948   8
   2   1  10 1635.22 22.9743  13
  -2  -1 -10 1703.88 24.8667  11
  -2  -1 -10 1648.66 22.3949  12
   2   1  10 1591.90 25.0924  11
   2   1  10 1641.72 24.8324  10
   2   1  10 1656.24 23.0903  16
  -2  -1 -10 1657.70 24.6493   9
   2   1  10 1684.52 24.5677   2
   2   1  10 1689.32 24.1962   1
  -2  -1 -10 1729.68 24.2613   2
   2   1  11 102.437 4.16606   2
   2   1  11 105.608 3.47277  13
  -2  -1 -11 103.940 2.90429  12
  -2  -1 -11 103.974 4.75626  11
   2   1  11 104.626 4.68343  11
   2   1  11 107.952 4.72524  10
  -2  -1 -11 102.131 3.98362   2
  -2  -1 -11 104.038 3.13202   8
  -2  -1 -11 101.907 4.39554   9
   2   1  11 113.346 3.68626  16
   2   1  11 102.093 4.34967   4
   2   1  12 229.671 5.43161  13
   2   1  12 226.873 6.95713  11
   2   1  12 245.245 6.63872   2
  -2  -1 -12 226.886 4.62748  12
  -2  -1 -12 241.896 4.96129   8
  -2  -1 -12 230.951 6.68137   9
   2   1  12 239.284 5.51456  16
   2   1  12 222.539 6.47215   4
   2   1  13 839.905 13.1892  13
   2   1  13 825.818 15.4223  11
   2   1  13 866.804 15.1402   2
  -2  -1 -13 776.024 11.9247  12
  -2  -1 -13 816.797 12.2803   8
  -2  -1 -13 807.375 14.9553   9
   2   1  13 828.994 13.1132  16
  -2  -1 -13 851.412 15.2998   5
   2   1  13 783.782 14.3978   4
   2   1  14 804.284 12.8229  13
   2   1  14 770.130 14.9822  11
   2   1  14 814.179 14.7001   2
  -2  -1 -14 732.929 11.4087   8
  -2  -1 -14 752.495 14.4535   9
  -2  -1 -14 697.405 11.0336  12
  -2  -1 -14 844.804 15.1633   5
   2   1  15 613.114 12.9892  11
   2   1  15 654.918 12.7777   2
  -2  -1 -15 546.309 8.81516   8
  -2  -1 -15 639.059 12.9343   5
  -2  -1 -15 512.961 8.52655  12
  -2  -1 -16 135.245 6.30888   5
   2   1  16 130.668 5.93950   2
   2   1  16 124.032 6.46454  11
  -2  -1 -17 113.098 6.25127   5
   2   1  17 95.1173 6.24149  11
   2   1  17 120.559 6.13356   2
  -2  -2  16 2.50130 4.16773  14
   2   2 -16-4.11819 4.14130  15
  -2  -2  16 0.44338 3.99612  11
  -2  -2  16 4.66933 3.68437   2
   2   2 -16-1.97079 4.21899   1
  -2  -2  15 18.6752 3.77281   2
   2   2 -15 13.3732 3.98343   1
  -2  -2  15 15.5212 3.74639  11
   2   2 -15 11.3604 3.59835   5
  -2  -2  15 11.4972 4.20388  14
   2   2 -15 12.7014 3.98797  15
  -2  -2  14 75.9207 4.75706   2
   2   2 -14 70.5881 4.90006   1
  -2  -2  14 79.6542 4.77951  11
   2   2 -14 76.5062 4.77399  15
  -2  -2  14 59.6224 5.11719  14
   2   2 -14 72.1694 4.78569   5
   2   2 -13 83.1553 4.85282   5
  -2  -2  13 87.1855 4.87441   2
   2   2 -13 80.9992 4.97065   1
   2   2 -13 80.1823 4.67408  15
  -2  -2  13 79.4800 4.66400  11
  -2  -2  13 84.5158 3.65765   6
  -2  -2  12 148.461 4.39099   6
   2   2 -12 150.485 5.46806  11
  -2  -2  12 143.448 5.48853  11
  -2  -2  12 151.425 4.17295  12
  -2  -2  12 155.334 5.78436   2
   2   2 -12 136.025 5.74967   1
   2   2 -12 138.562 5.63885  15
   2   2 -12 150.838 5.64398   5
  -2  -2  11 252.836 5.58263   6
  -2  -2  11 249.554 5.31399  12
  -2  -2  11 244.260 6.69546  11
   2   2 -11 251.223 6.54276  11
  -2  -2  11 245.751 6.31688   4
   2   2 -11 242.223 7.22733   1
  -2  -2  11 247.510 6.97399   2
   2   2 -11 241.115 6.81884   5
   2   2 -11 233.484 6.91123  15
  -2  -2  10 34.1336 2.28461   6
  -2  -2  10 35.4559 2.24271  12
  -2  -2  10 34.6967 2.97121  11
   2   2 -10 33.6061 2.95416  11
  -2  -2  10 34.4886 3.09147   3
  -2  -2  10 35.5522 2.85462   4
  -2  -2  10 37.7541 3.04803   2
   2   2 -10 37.3669 3.37415   1
  -2  -2  10 34.6904 3.12743   9
   2   2 -10 32.3298 2.88231   5
   2   2 -10 33.1488 3.22469  15
  -2  -2   9 299.242 5.90159   6
  -2  -2   9 297.344 6.84695  11
   2   2  -9 310.217 6.74765  11
  -2  -2   9 298.543 6.71394   4
  -2  -2   9 303.254 7.13791   3
  -2  -2   9 315.849 5.94998  12
   2   2  -9 296.882 7.59564   1
  -2  -2   9 295.036 7.19470   2
  -2  -2   9 305.284 7.07164   9
   2   2  -9 300.204 7.07394   5
  -2  -2   8 1595.81 21.7864   6
  -2  -2   8 1624.54 21.8132  12
   2   2  -8 1629.46 22.6254  11
  -2  -2   8 1471.13 22.7666  11
  -2  -2   8 1584.86 22.7733   4
  -2  -2   8 1626.94 23.3520   3
   2   2  -8 1535.55 23.8951   1
  -2  -2   8 1540.18 23.4501   2
   2   2  -8 1579.42 23.2158   5
   2   2  -8 1611.81 23.7538   4
  -2  -2   8 1611.76 23.2269   9
  -2  -2   7 899.391 12.8786   6
  -2  -2   7 941.952 13.0589  12
  -2  -2   7 854.735 13.6904  11
   2   2  -7 917.825 13.6093  11
[truncated: 1,133,314 more chars]
