# Supplementary material for: Synthesis and crystal structure of bis­[μ-N,N-bis­(2-amino­eth­yl)ethane-1,2-di­amine]­bis­[N,N-bis­(2-amino­eth­yl)ethane-1,2-di­amine]-μ4-oxido-hexa-μ3-oxido-octa-μ2-oxido-tetra­oxido­tetra­nickel(II)hexa­tantalum(V) nona­deca­hydrate
Source: Acta Crystallogr E Crystallogr Commun. 2021 Nov 9;77(Pt 12):1253–7. doi: 10.1107/S2056989021011531 (PMC8647742; doi:10.1107/S2056989021011531)
Supplement: Supplementary file 2 [file e-77-01253-Isup2.hkl]

data_I                                                                          
_shelx_title ' Dk1004_auto in P-1 No2' 
_shelx_refln_list_code          4                                               
_shelx_F_calc_maximum      427.22                                               
_exptl_crystal_F_000      1210.00                                               
_reflns_d_resolution_high  0.7600                                               
                                                                                
loop_                                                                           
 _space_group_symop_operation_xyz                                               
 'x, y, z'                                                                      
 '-x, -y, -z'                                                                   
                                                                                
_cell_length_a    10.5033                                                       
_cell_length_b    12.0980                                                       
_cell_length_c    13.8640                                                       
_cell_angle_alpha  73.748                                                       
_cell_angle_beta   80.918                                                       
_cell_angle_gamma  80.842                                                       
                                                                                
_shelx_F_squared_multiplier     1.000                                           
                                                                                
loop_                                                                           
 _refln_index_h                                                                 
 _refln_index_k                                                                 
 _refln_index_l                                                                 
 _refln_F_squared_calc                                                          
 _refln_F_squared_meas                                                          
 _refln_F_squared_sigma                                                         
 _refln_observed_status                                                         
   2   0   0        824.00       1046.46        24.57 o                         
   3   0   0      88612.18      96903.91      1556.28 o                         
   4   0   0      85985.12      91190.87       537.63 o                         
   5   0   0      13703.69      14411.40        95.89 o                         
   6   0   0       3921.26       4467.64        74.34 o                         
   7   0   0      79001.32      87158.45       588.26 o                         
   8   0   0      64311.14      68966.66       523.75 o                         
   9   0   0      12602.07      12495.93       277.33 o                         
  10   0   0      11662.88      11373.14       382.16 o                         
  11   0   0      46348.49      47808.59       387.73 o                         
  12   0   0      11079.23      11442.61       166.62 o                         
  13   0   0        190.82        154.03        53.08 o                         
 -13   1   0        199.39        162.13        52.71 o                         
 -12   1   0       4791.12       4756.02        93.45 o                         
 -11   1   0      27360.46      28383.34       310.42 o                         
 -10   1   0      17021.18      17754.39       167.21 o                         
  -9   1   0        454.37        488.56        34.41 o                         
  -8   1   0      21219.43      21502.32       158.02 o                         
  -7   1   0      65162.25      65055.04      2639.27 o                         
  -6   1   0      13034.43      13496.67       185.20 o                         
  -5   1   0        444.40        504.58        12.72 o                         
  -4   1   0      36223.70      38785.08       494.01 o                         
  -3   1   0     119788.03     133053.69       590.53 o                         
  -2   1   0       5999.94       6672.04        82.73 o                         
  -1   1   0       2958.60       4139.59        87.45 o                         
   1   1   0      43514.21      48608.92       715.41 o                         
   2   1   0      10391.69      11725.41       113.96 o                         
   3   1   0      46807.94      52186.26       827.74 o                         
   4   1   0      40967.67      44858.18      1072.92 o                         
   5   1   0       7857.56       8219.54        62.04 o                         
   6   1   0        103.34        108.91        17.26 o                         
   7   1   0      30881.55      33499.65       372.38 o                         
   8   1   0      17161.76      18155.34       204.36 o                         
   9   1   0        605.45        706.01        30.45 o                         
  10   1   0       1056.15       1093.54        30.31 o                         
  11   1   0      12710.80      12790.63       317.98 o                         
  12   1   0       1056.61        958.41        51.49 o                         
  13   1   0         33.31         12.87        61.98 o                         
 -13   2   0       1755.02       1682.73        76.40 o                         
 -12   2   0       1558.57       1581.54        70.53 o                         
 -11   2   0       1220.01       1183.01        50.79 o                         
 -10   2   0       4601.12       4656.75        75.91 o                         
  -9   2   0        900.82        887.17        38.67 o                         
  -8   2   0       3324.72       3450.64        60.64 o                         
  -7   2   0       5946.81       6124.19        62.47 o                         
  -6   2   0       4622.90       4745.05        68.02 o                         
  -5   2   0       2826.00       3140.95        39.37 o                         
  -4   2   0        596.76        604.31        13.33 o                         
  -3   2   0       2862.38       2972.78        35.11 o                         
  -2   2   0       4826.06       5481.50        52.70 o                         
  -1   2   0          8.07         31.04         9.17 o                         
   0   2   0      11660.58      10618.95       144.05 o                         
   1   2   0       1787.84       2424.95        30.49 o                         
   2   2   0        404.55        342.32        16.62 o                         
   3   2   0        761.85        789.13        18.81 o                         
   4   2   0       2436.86       2676.04        38.73 o                         
   5   2   0       6457.49       6831.42        92.78 o                         
   6   2   0         18.09         22.81        15.85 o                         
   7   2   0       5549.61       6021.96        65.68 o                         
   8   2   0        491.05        489.20        24.56 o                         
   9   2   0      10157.47      10506.63       164.71 o                         
  10   2   0       2827.20       2805.72        51.81 o                         
  11   2   0       1180.48       1200.76        38.27 o                         
  12   2   0       5822.51       5564.13       104.24 o                         
  13   2   0       2769.67       2647.69        66.45 o                         
 -12   3   0      14553.76      14420.79       275.37 o                         
 -11   3   0       5524.47       5547.59       117.13 o                         
 -10   3   0         91.69         86.11        35.15 o                         
  -9   3   0       8625.60       8595.24        93.84 o                         
  -8   3   0      23468.31      23460.47       162.09 o                         
  -7   3   0        213.77        289.05        19.72 o                         
  -6   3   0         24.93         38.76        14.89 o                         
  -5   3   0      13205.66      13586.85       109.33 o                         
  -4   3   0      10441.05      10486.32        96.03 o                         
  -3   3   0        582.93        652.67         9.35 o                         
  -2   3   0        173.91        216.02         8.60 o                         
  -1   3   0      34576.63      38457.25       277.41 o                         
   0   3   0       4143.65       4792.62        63.48 o                         
   1   3   0        747.13        720.48        16.06 o                         
   2   3   0       3871.77       4747.89        48.84 o                         
   3   3   0       3516.95       2759.09        70.57 o                         
   4   3   0       1292.14       1322.35        29.78 o                         
   5   3   0       3892.02       3933.60       101.39 o                         
   6   3   0       1853.53       1978.21       115.28 o                         
   7   3   0         18.40         37.15        16.89 o                         
   8   3   0       7040.92       7388.96        62.15 o                         
   9   3   0       3089.11       3164.23        56.58 o                         
  10   3   0         92.41        131.48        33.10 o                         
  11   3   0        153.98        158.60        25.26 o                         
  12   3   0       8988.11       9155.45       143.73 o                         
  13   3   0       2525.28       2515.17        61.61 o                         
 -12   4   0      23373.19      23098.71       578.09 o                         
 -11   4   0      10898.37      10659.42       188.65 o                         
 -10   4   0         77.14        122.92        32.49 o                         
  -9   4   0      12057.12      11771.80       114.80 o                         
  -8   4   0      40454.91      40244.34       414.69 o                         
  -7   4   0       3763.80       3638.22        59.82 o                         
  -6   4   0       5874.53       5902.42        68.79 o                         
  -5   4   0      33364.38      32632.79       258.48 o                         
  -4   4   0      28876.95      27589.07       243.36 o                         
  -3   4   0       2521.52       2559.06        19.02 o                         
  -2   4   0       1927.91       1839.74        24.16 o                         
  -1   4   0      57229.64      55978.36       428.27 o                         
   0   4   0       9753.73       8891.43       158.11 o                         
   1   4   0       1222.19       1225.81        21.30 o                         
   2   4   0       9669.54       9539.82        80.09 o                         
   3   4   0      26346.28      26598.03       346.09 o                         
   4   4   0       5520.11       5780.69        52.43 o                         
   5   4   0       5824.28       6031.11       131.32 o                         
   6   4   0      10611.10      10876.22       318.44 o                         
   7   4   0       1731.15       1739.77        63.08 o                         
   8   4   0       2842.36       2835.97        58.10 o                         
   9   4   0       1593.47       1608.25        37.75 o                         
  10   4   0        798.38        764.80        33.41 o                         
  11   4   0         49.27         78.61        30.74 o                         
  12   4   0       4449.21       4510.25        76.09 o                         
  13   4   0        104.84         78.43        55.05 o                         
 -12   5   0      16594.42      16196.46       484.08 o                         
 -11   5   0       8970.90       8728.37       187.76 o                         
 -10   5   0         35.75         85.87        40.55 o                         
  -9   5   0       8709.78       8490.97        82.75 o                         
  -8   5   0      19084.62      18400.71       173.09 o                         
  -7   5   0       2010.64       1874.67        31.28 o                         
  -6   5   0       4544.80       4167.73        41.60 o                         
  -5   5   0      20593.86      19451.97       171.71 o                         
  -4   5   0      18169.67      17102.43       111.31 o                         
  -3   5   0        624.24        751.75        11.31 o                         
  -2   5   0       1356.21       1337.76        16.27 o                         
  -1   5   0      36274.17      33917.16       370.18 o                         
   0   5   0       1772.60       1879.02        44.68 o                         
   1   5   0       1807.66       1645.77        22.12 o                         
   2   5   0       4049.49       4180.99       111.24 o                         
   3   5   0       6969.47       6496.89       122.92 o                         
   4   5   0        286.51        297.06        15.85 o                         
   5   5   0        843.91        869.96        32.34 o                         
   6   5   0       4185.62       4081.51        49.58 o                         
   7   5   0         28.33         32.74        22.85 o                         
   8   5   0       3109.67       3283.90        58.80 o                         
   9   5   0        194.17        225.02        36.25 o                         
  10   5   0         23.21         17.63        30.07 o                         
  11   5   0       4156.09       4059.86        71.72 o                         
  12   5   0        304.69        290.12        53.23 o                         
  13   5   0        143.31        101.88        55.17 o                         
 -11   6   0          0.38         37.73        31.88 o                         
 -10   6   0        940.09        930.39        35.01 o                         
  -9   6   0        716.30        655.69        30.01 o                         
  -8   6   0        891.48        841.34        26.23 o                         
  -7   6   0       4290.18       4102.65        53.88 o                         
  -6   6   0       7009.21       6510.91        73.79 o                         
  -5   6   0         65.83         56.08         9.52 o                         
  -4   6   0       4195.99       4258.29        32.25 o                         
  -3   6   0      21203.69      20314.62       174.71 o                         
  -2   6   0       1334.17       1287.82        18.43 o                         
  -1   6   0          1.35         22.70        12.81 o                         
   0   6   0      16309.40      16482.71        99.19 o                         
   1   6   0      24916.77      24815.74       138.13 o                         
   2   6   0       6571.46       6741.23       103.24 o                         
   3   6   0       6462.12       6450.24        80.17 o                         
   4   6   0      62531.10      61653.48       921.30 o                         
   5   6   0      21770.93      21234.03       252.77 o                         
   6   6   0        325.17        343.55        20.43 o                         
   7   6   0      13926.57      14164.56       112.70 o                         
   8   6   0      38839.33      39809.17       414.59 o                         
   9   6   0       8429.70       8661.12       119.86 o                         
  10   6   0         15.55         48.46        39.51 o                         
  11   6   0      27334.19      27383.26       240.31 o                         
  12   6   0      23570.51      23489.43       268.96 o                         
  13   6   0       6799.23       6783.36       138.95 o                         
 -11   7   0       4400.85       4419.23        79.73 o                         
 -10   7   0       7400.96       7407.78        96.04 o                         
  -9   7   0        167.89        209.37        36.42 o                         
  -8   7   0       2326.56       2396.38        48.64 o                         
  -7   7   0      21195.46      20323.06       119.79 o                         
  -6   7   0      14113.32      13833.95        83.08 o                         
  -5   7   0        445.76        439.92        19.55 o                         
  -4   7   0      19222.58      18373.62       160.98 o                         
  -3   7   0      54902.25      52244.73       479.89 o                         
  -2   7   0      16544.12      15708.84       134.35 o                         
  -1   7   0        159.30        155.77        17.94 o                         
   0   7   0      45549.04      44454.15       406.85 o                         
   1   7   0      77873.30      74223.80       968.19 o                         
   2   7   0      15194.58      14713.49       249.62 o                         
   3   7   0       4959.15       4828.37       121.05 o                         
   4   7   0      71401.60      70081.20       610.47 o                         
   5   7   0      35755.72      35513.42       326.63 o                         
   6   7   0       6967.84       6605.44       117.81 o                         
   7   7   0      18629.73      18623.47       259.25 o                         
   8   7   0      60953.94      61841.35       446.48 o                         
   9   7   0      24174.01      24285.66       249.94 o                         
  10   7   0       2374.77       2597.23        70.59 o                         
  11   7   0      20358.36      20663.56       198.22 o                         
  12   7   0      30050.04      30044.60       345.96 o                         
 -10   8   0       5170.56       5098.37        82.81 o                         
  -9   8   0         49.90         16.44        38.18 o                         
  -8   8   0         10.67          2.01        31.06 o                         
  -7   8   0       6349.15       6185.28        65.91 o                         
  -6   8   0       5300.85       5120.36        59.64 o                         
  -5   8   0       1373.64       1284.21        33.14 o                         
  -4   8   0        185.73        159.98        15.70 o                         
  -3   8   0      12781.11      12097.88       129.10 o                         
  -2   8   0      10960.11      10122.33       118.89 o                         
  -1   8   0       3605.45       3478.15        69.99 o                         
   0   8   0       7525.69       6997.04        87.78 o                         
   1   8   0      32411.67      30843.51       284.97 o                         
   2   8   0       7752.64       7273.95       118.55 o                         
   3   8   0          4.95         19.93        17.09 o                         
   4   8   0      20550.65      19852.09       206.22 o                         
   5   8   0       8822.90       8512.76       122.85 o                         
   6   8   0       4766.01       4549.43        57.30 o                         
   7   8   0        778.10        707.38        27.71 o                         
   8   8   0      14378.75      14070.26       155.36 o                         
   9   8   0       9842.01       9798.93        93.54 o                         
  10   8   0       4332.15       4104.19        72.67 o                         
  11   8   0       5273.59       5416.66        79.59 o                         
  12   8   0       7164.36       7107.62       127.17 o                         
  -9   9   0         91.08         43.20        53.75 o                         
  -8   9   0       2653.92       2635.19        68.12 o                         
  -7   9   0       1218.92       1241.60        40.36 o                         
  -6   9   0        258.24        228.84        24.61 o                         
  -5   9   0       1703.52       1591.26        38.33 o                         
  -4   9   0       3814.37       3905.90        58.78 o                         
  -3   9   0         71.19         72.40        13.33 o                         
  -2   9   0        106.25         98.89        13.40 o                         
  -1   9   0       4671.16       4417.56        76.59 o                         
   0   9   0       4682.07       4606.72        52.85 o                         
   1   9   0        471.27        435.60        19.83 o                         
   2   9   0       2944.59       2686.81        41.01 o                         
   3   9   0       5909.59       5775.92        78.74 o                         
   4   9   0        150.73        141.28        19.79 o                         
   5   9   0         27.62         12.35        23.25 o                         
   6   9   0        282.59        264.11        33.49 o                         
   7   9   0        333.16        291.68        27.48 o                         
   8   9   0        361.66        223.95        39.36 o                         
   9   9   0         60.90         66.82        23.45 o                         
  10   9   0       1925.46       1886.15        59.82 o                         
  11   9   0          1.78        -33.39        43.21 o                         
  -9  10   0        969.91        821.49        57.24 o                         
  -8  10   0      13423.31      13555.59       150.95 o                         
  -7  10   0       9941.93      10331.39       114.60 o                         
  -6  10   0         25.30          0.85        32.24 o                         
  -5  10   0       3582.52       3491.19        62.70 o                         
  -4  10   0      18922.12      19115.63       370.05 o                         
  -3  10   0       7398.12       7374.26        78.22 o                         
  -2  10   0         23.64         39.47        15.29 o                         
  -1  10   0      17553.17      17346.86       335.94 o                         
   0  10   0      21449.52      21813.71       231.46 o                         
   1  10   0       2113.94       2101.58        38.32 o                         
   2  10   0       2243.06       2097.70        36.56 o                         
   3  10   0      19229.15      19196.86       231.48 o                         
   4  10   0       8669.72       8637.19       104.11 o                         
   5  10   0        922.53        963.55        41.12 o                         
   6  10   0       3411.84       3475.72        59.71 o                         
   7  10   0      11669.66      12151.96       153.87 o                         
   8  10   0       4882.85       4820.25        84.17 o                         
   9  10   0        281.25        254.96        45.26 o                         
  10  10   0       4120.99       4084.55        87.25 o                         
  11  10   0       3635.91       3720.26        88.05 o                         
  -8  11   0      18989.46      20190.39       297.56 o                         
  -7  11   0      18548.05      19459.03       410.71 o                         
  -6  11   0        935.14        911.55        38.32 o                         
  -5  11   0       7738.74       8489.60       181.69 o                         
  -4  11   0      37223.47      40411.00       773.98 o                         
  -3  11   0      12941.40      13926.67       191.17 o                         
  -2  11   0        261.12        238.06        22.39 o                         
  -1  11   0      19760.49      19544.98       427.76 o                         
   0  11   0      39045.01      39344.93       497.46 o                         
   1  11   0       8609.29       8182.67       115.29 o                         
   2  11   0        529.82        453.00        25.12 o                         
   3  11   0      22069.57      23365.54       336.86 o                         
   4  11   0      16997.65      17869.19       241.60 o                         
   5  11   0       5580.87       5519.02       145.10 o                         
   6  11   0       3626.41       3709.10        64.94 o                         
   7  11   0      19549.12      19826.58       161.96 o                         
   8  11   0       8679.96       8770.57       116.10 o                         
   9  11   0        425.32        483.50        49.24 o                         
  10  11   0       5031.91       5335.59       117.37 o                         
  -7  12   0      11113.59      12556.78       363.07 o                         
  -6  12   0       2194.52       2294.03        92.43 o                         
  -5  12   0       2259.58       2505.29        67.65 o                         
  -4  12   0      20762.94      22685.47       498.39 o                         
  -3  12   0       8412.60       9204.43       204.74 o                         
  -2  12   0        481.62        484.42        35.63 o                         
  -1  12   0       2464.10       2198.74       142.09 o                         
   0  12   0       8182.53       8608.19       188.39 o                         
   1  12   0       1435.49       1467.01        49.16 o                         
   2  12   0          6.79         10.57        43.41 o                         
   3  12   0       8862.27       9146.27       259.99 o                         
   4  12   0       6344.51       6755.87        89.00 o                         
   5  12   0       1925.64       1945.50        44.90 o                         
   6  12   0       1005.09        939.19        39.24 o                         
   7  12   0       5349.64       5580.11        75.43 o                         
   8  12   0        451.90        450.69        41.10 o                         
   9  12   0        332.61        338.20        45.62 o                         
  -5  13   0          1.88         40.22        46.36 o                         
  -4  13   0        207.03        263.41        46.79 o                         
  -3  13   0          0.15         15.13        41.64 o                         
  -2  13   0        176.42        193.97        42.78 o                         
  -1  13   0         14.54         41.10        33.04 o                         
   0  13   0        117.21        122.57        24.74 o                         
   1  13   0       3381.04       3132.18       145.41 o                         
   2  13   0        202.29        135.98        48.11 o                         
   3  13   0        482.79        425.98        54.95 o                         
   4  13   0        762.50        717.54        44.83 o                         
   5  13   0       3241.93       3348.28       102.74 o                         
   6  13   0       1640.00       1572.31        95.88 o                         
   7  13   0        134.94        207.79        44.53 o                         
   8  13   0       4588.14       4802.11       135.83 o                         
  -3  14   0       2779.75       3070.67       141.84 o                         
  -2  14   0       1511.99       1741.47        63.84 o                         
  -1  14   0        177.45        268.83        53.01 o                         
   0  14   0       1125.13       1045.22        50.87 o                         
   1  14   0       5106.15       4529.94       300.78 o                         
   2  14   0       2711.90       2483.00        64.38 o                         
   3  14   0        612.36        614.91       101.11 o                         
   4  14   0       2608.31       2634.70        56.24 o                         
   5  14   0       6176.18       6557.09       125.40 o                         
   6  14   0       2581.29       2852.20       129.53 o                         
   0  15   0          5.69        -16.42        52.21 o                         
   1  15   0        231.92        217.33        53.26 o                         
   2  15   0         20.43        224.18        70.79 o                         
   3  15   0        111.59        181.68        64.10 o                         
   4  15   0        135.90        142.05        43.54 o                         
  -2 -15   1       3583.32       4160.73       149.44 o                         
  -1 -15   1        511.83        542.31        58.25 o                         
  -6 -14   1       1218.93       1549.46        56.92 o                         
  -5 -14   1         74.02        102.99        39.69 o                         
  -4 -14   1         88.25         48.22        34.68 o                         
  -3 -14   1       3251.01       3491.64       128.25 o                         
  -2 -14   1       1190.96       1196.51       109.41 o                         
  -1 -14   1          8.09         58.62        48.67 o                         
   0 -14   1       1702.66       1823.82        90.21 o                         
   1 -14   1       4919.93       5800.14       149.93 o                         
   2 -14   1       1192.30       1536.62        68.95 o                         
   3 -14   1          4.70        -15.95        48.09 o                         
  -8 -13   1        657.59        562.29        53.44 o                         
  -7 -13   1        212.36        175.89        45.82 o                         
  -6 -13   1        405.49        492.25        44.83 o                         
  -5 -13   1        500.23        578.83        54.05 o                         
  -4 -13   1         27.32         31.48        33.18 o                         
  -3 -13   1       1440.13       1495.70        42.35 o                         
  -2 -13   1         54.09         92.74        35.29 o                         
  -1 -13   1         23.55         47.71        21.02 o                         
   0 -13   1        858.64        836.32        42.48 o                         
   1 -13   1       2599.44       2865.15        99.87 o                         
   2 -13   1        761.42        851.59        55.68 o                         
   3 -13   1        377.82        413.90        47.54 o                         
   4 -13   1        806.02        899.72        53.28 o                         
   5 -13   1       1540.49       1832.19        63.14 o                         
  -9 -12   1        356.86        333.46        44.22 o                         
  -8 -12   1       1092.31       1157.24        48.78 o                         
  -7 -12   1       3288.85       3653.44       115.44 o                         
  -6 -12   1        133.70        138.19        32.67 o                         
  -5 -12   1        881.65        838.63        34.50 o                         
  -4 -12   1      13826.06      14410.58       308.47 o                         
  -3 -12   1       1990.03       2017.41        47.83 o                         
  -2 -12   1         55.86         40.41        28.09 o                         
  -1 -12   1       3227.44       3097.93        94.37 o                         
   0 -12   1       5774.00       5980.89       123.68 o                         
   1 -12   1         79.23        128.98        31.03 o                         
   2 -12   1         57.59         31.43        38.62 o                         
   3 -12   1       8378.24       9148.65       236.85 o                         
   4 -12   1       5889.34       6421.88       140.69 o                         
   5 -12   1        305.94        343.65        45.84 o                         
   6 -12   1       1522.64       1584.95        56.18 o                         
 -10 -11   1       6953.60       7376.18       116.51 o                         
  -9 -11   1         28.38         51.33        46.22 o                         
  -8 -11   1      13986.78      14474.08       157.18 o                         
  -7 -11   1      25917.99      26725.45       223.92 o                         
  -6 -11   1       5112.58       5025.19        68.48 o                         
  -5 -11   1       1610.56       1478.62        37.18 o                         
  -4 -11   1      35022.35      35798.54       526.04 o                         
  -3 -11   1      31550.42      29854.16      1029.16 o                         
  -2 -11   1       3167.00       3130.73        66.69 o                         
  -1 -11   1      11922.88      11022.37       122.85 o                         
   0 -11   1      41584.56      38392.46      1255.71 o                         
   1 -11   1      12306.20      12426.62       185.05 o                         
   2 -11   1        989.34       1030.91        34.44 o                         
   3 -11   1      17043.38      18385.40       388.26 o                         
   4 -11   1      27735.04      30106.84       589.40 o                         
   5 -11   1      12076.60      12822.07       254.18 o                         
   6 -11   1         26.74         40.12        28.84 o                         
   7 -11   1      16105.66      16393.62       277.01 o                         
   8 -11   1      12963.76      14135.22       307.36 o                         
 -11 -10   1      20729.02      21857.31       248.56 o                         
 -10 -10   1      12895.99      13238.86       156.50 o                         
  -9 -10   1        341.12        299.24        47.17 o                         
  -8 -10   1      14267.65      14230.01       153.51 o                         
  -7 -10   1      35220.85      35477.60       386.46 o                         
  -6 -10   1      12056.52      12267.90       120.39 o                         
  -5 -10   1          8.58         56.78        25.53 o                         
  -4 -10   1      26444.35      26953.87       433.93 o                         
  -3 -10   1      35433.07      35413.36       447.86 o                         
  -2 -10   1       7456.15       7240.72       113.07 o                         
  -1 -10   1       3547.95       3171.71        82.21 o                         
   0 -10   1      36591.92      35806.00       519.05 o                         
   1 -10   1      19708.05      19206.48       260.90 o                         
   2 -10   1       5509.78       5536.10        79.43 o                         
   3 -10   1      12097.17      12409.33       154.45 o                         
   4 -10   1      19273.27      19928.93       365.39 o                         
   5 -10   1       6791.74       6858.46        92.45 o                         
   6 -10   1          2.89         -1.51        35.72 o                         
   7 -10   1      10860.12      10688.52       136.05 o                         
   8 -10   1       7556.77       7569.36       228.37 o                         
   9 -10   1       3302.69       3336.77       105.05 o                         
 -11  -9   1       5572.91       5537.74       129.78 o                         
 -10  -9   1       4219.04       4247.93        89.87 o                         
  -9  -9   1        446.29        392.26        45.17 o                         
  -8  -9   1        406.82        436.97        33.16 o                         
  -7  -9   1       8579.24       8885.12       146.58 o                         
  -6  -9   1       1585.24       1552.37        37.30 o                         
  -5  -9   1       1266.44       1219.19        37.34 o                         
  -4  -9   1       8056.38       8020.20       142.06 o                         
  -3  -9   1       7054.95       6985.62        86.15 o                         
  -2  -9   1       1360.70       1246.69        23.23 o                         
  -1  -9   1        313.49        288.88        17.38 o                         
   0  -9   1      12105.92      11811.23       116.80 o                         
   1  -9   1        524.92        449.09        26.89 o                         
   2  -9   1        113.96        103.37        17.14 o                         
   3  -9   1       4992.30       4983.44        56.82 o                         
   4  -9   1       4535.28       4505.27        66.44 o                         
   5  -9   1        873.89        823.60        28.34 o                         
   6  -9   1        436.51        400.20        25.36 o                         
   7  -9   1       6977.97       6383.90       313.53 o                         
   8  -9   1         58.52         60.36        41.56 o                         
   9  -9   1         62.06         42.89        54.01 o                         
 -12  -8   1       2487.13       2479.26        72.69 o                         
 -11  -8   1        597.75        576.68        41.53 o                         
 -10  -8   1        861.20        773.95        36.75 o                         
  -9  -8   1       1067.83        970.83        30.23 o                         
  -8  -8   1       2682.53       2475.75       107.63 o                         
  -7  -8   1        469.23        497.39        25.40 o                         
  -6  -8   1       1458.14       1404.71        30.97 o                         
  -5  -8   1       3291.36       3335.43        73.24 o                         
  -4  -8   1        321.87        297.01        21.69 o                         
  -3  -8   1         30.44         42.82        18.42 o                         
  -2  -8   1         60.99         40.67        14.91 o                         
  -1  -8   1         41.65         97.62        16.31 o                         
   0  -8   1        342.28        332.68        16.03 o                         
   1  -8   1       1679.07       1477.81        30.98 o                         
   2  -8   1        163.73        188.73        15.46 o                         
   3  -8   1         67.10         93.67        16.25 o                         
   4  -8   1         11.85         16.69        14.98 o                         
   5  -8   1       4534.77       4465.11        41.04 o                         
   6  -8   1        520.57        480.08        33.50 o                         
   7  -8   1       2449.72       2403.74        52.15 o                         
   8  -8   1       1009.82       1030.95        43.73 o                         
   9  -8   1       1887.71       1801.99        53.74 o                         
  10  -8   1       2421.57       2520.51        72.87 o                         
 -12  -7   1      15914.41      16057.88       185.25 o                         
 -11  -7   1       8139.48       8365.47       115.28 o                         
 -10  -7   1         30.04         56.27        32.10 o                         
  -9  -7   1       6950.81       6660.03        92.20 o                         
  -8  -7   1      22155.05      21919.26       326.38 o                         
  -7  -7   1       1387.26       1372.20        26.89 o                         
  -6  -7   1         10.51         21.94        11.99 o                         
  -5  -7   1      16112.54      15784.79       239.57 o                         
  -4  -7   1       8767.13       8786.83        86.09 o                         
  -3  -7   1       4523.21       4480.39        82.91 o                         
  -2  -7   1        711.62        730.43        52.82 o                         
  -1  -7   1      17924.79      16993.35       171.40 o                         
   0  -7   1       6503.12       6274.35        63.99 o                         
   1  -7   1       4877.54       4554.27        78.47 o                         
   2  -7   1       2774.73       2414.18        80.52 o                         
   3  -7   1       9568.89       9394.67       108.24 o                         
   4  -7   1       2823.10       2742.25        28.45 o                         
   5  -7   1       5969.83       5873.63        70.24 o                         
   6  -7   1         44.55         56.45        15.67 o                         
   7  -7   1         44.95         89.72        25.61 o                         
   8  -7   1       6815.90       6417.48        73.96 o                         
   9  -7   1       2566.69       2487.54        56.69 o                         
  10  -7   1        343.17        382.02        43.30 o                         
  11  -7   1         59.37         31.87        44.43 o                         
 -12  -6   1      25820.70      25719.87       331.06 o                         
 -11  -6   1      11694.09      11572.53       168.03 o                         
 -10  -6   1        221.57        232.54        38.18 o                         
  -9  -6   1      10331.38      10367.66       118.99 o                         
  -8  -6   1      25820.21      26142.32       408.28 o                         
  -7  -6   1       9473.52       9590.95       104.27 o                         
  -6  -6   1        971.58        913.59        25.22 o                         
  -5  -6   1      22358.14      22588.46       345.92 o                         
  -4  -6   1      32591.77      32154.87       353.87 o                         
  -3  -6   1       6978.64       6677.37        64.40 o                         
  -2  -6   1        441.70        415.03        18.98 o                         
  -1  -6   1      13768.63      12687.05        84.29 o                         
   0  -6   1       4816.44       4990.36        69.11 o                         
   1  -6   1       3073.02       2885.32        47.77 o                         
   2  -6   1         20.58         25.94         7.08 o                         
   3  -6   1       4822.47       4518.01        49.07 o                         
   4  -6   1       2401.20       2318.47        33.30 o                         
   5  -6   1       3616.49       3451.97        30.04 o                         
   6  -6   1       1096.51        974.46        38.12 o                         
   7  -6   1        376.51        363.38        24.16 o                         
   8  -6   1        359.85        327.05        29.34 o                         
   9  -6   1        568.03        598.25        37.68 o                         
  10  -6   1        580.09        590.52        42.11 o                         
  11  -6   1       1444.16       1436.57        54.38 o                         
 -13  -5   1        554.10        495.53        62.03 o                         
 -12  -5   1       5543.00       5463.43       120.05 o                         
 -11  -5   1       1943.97       1967.59        76.54 o                         
 -10  -5   1        346.33        407.66        39.71 o                         
  -9  -5   1       3839.57       3626.21        74.61 o                         
  -8  -5   1       2469.32       2627.87        57.77 o                         
  -7  -5   1       3126.94       3225.82        43.93 o                         
  -6  -5   1       1885.06       1930.74        46.37 o                         
  -5  -5   1       4466.67       4318.72        76.99 o                         
  -4  -5   1          2.97         14.55        12.36 o                         
  -3  -5   1      10716.66      10146.22       136.93 o                         
  -2  -5   1       3680.98       3738.43        71.89 o                         
  -1  -5   1       2257.75       2382.78        34.50 o                         
   0  -5   1      13312.69      12776.46        83.07 o                         
   1  -5   1       4489.52       4085.16        44.53 o                         
   2  -5   1       2732.18       2206.25        39.20 o                         
   3  -5   1       1888.77       1685.79        21.33 o                         
   4  -5   1      42144.05      40341.37       230.30 o                         
   5  -5   1      10337.47       9809.13        90.96 o                         
   6  -5   1       7327.75       6684.56       117.52 o                         
   7  -5   1      10819.67      10327.82       120.83 o                         
   8  -5   1      18259.67      17535.25       218.02 o                         
   9  -5   1       9727.89       9235.83       150.03 o                         
  10  -5   1       1065.13        988.66        37.83 o                         
  11  -5   1      15091.13      15202.81       229.55 o                         
  12  -5   1       9343.93       9391.83       156.16 o                         
 -13  -4   1       1101.66       1145.40       103.68 o                         
 -12  -4   1        145.56        161.98        38.87 o                         
 -11  -4   1       4241.22       4261.58        65.45 o                         
 -10  -4   1      12833.09      13332.97       131.54 o                         
  -9  -4   1       3400.18       3447.15        60.40 o                         
  -8  -4   1         88.69         77.78        25.03 o                         
  -7  -4   1      32774.53      33108.33       420.44 o                         
  -6  -4   1      33310.11      33560.79       465.71 o                         
  -5  -4   1       5309.05       5581.35       129.75 o                         
  -4  -4   1      32843.78      33429.68       405.57 o                         
  -3  -4   1     115300.82     116533.53       792.56 o                         
  -2  -4   1      53301.09      53682.56       558.71 o                         
  -1  -4   1       5973.22       5874.97       139.87 o                         
   0  -4   1      59058.61      56448.70       765.52 o                         
   1  -4   1      57436.84      54921.93       357.17 o                         
   2  -4   1      23373.48      22303.59       161.45 o                         
   3  -4   1        108.45        112.56         9.70 o                         
   4  -4   1      88697.31      87681.15       368.93 o                         
   5  -4   1     110393.14     108568.66       489.68 o                         
   6  -4   1      50284.23      49420.03       477.34 o                         
   7  -4   1      16073.91      15638.71       136.29 o                         
   8  -4   1      51698.39      51913.59       439.07 o                         
   9  -4   1      35046.05      34488.49       306.68 o                         
  10  -4   1       2146.13       2105.72        51.67 o                         
  11  -4   1      19724.73      19198.95       382.24 o                         
  12  -4   1      27920.44      27496.87       645.89 o                         
 -13  -3   1       1609.25       1663.98        81.39 o                         
 -12  -3   1        194.33        205.50        38.45 o                         
 -11  -3   1       3671.18       3759.58        83.23 o                         
 -10  -3   1      19358.12      19642.54       189.39 o                         
  -9  -3   1       3605.46       3760.37        63.15 o                         
  -8  -3   1         16.14         28.68        18.98 o                         
  -7  -3   1      41108.94      42902.36       475.45 o                         
  -6  -3   1      40507.03      41921.13       788.57 o                         
  -5  -3   1      18400.69      18142.40       311.85 o                         
  -4  -3   1       1481.15       1740.87        33.68 o                         
  -3  -3   1      54803.39      57228.71       693.95 o                         
  -2  -3   1      76574.31      78975.41       558.66 o                         
  -1  -3   1       6706.15       6887.42       143.14 o                         
   0  -3   1      25652.56      26724.36       444.63 o                         
   1  -3   1      43907.43      42086.62       188.94 o                         
   2  -3   1      28688.39      29016.22       151.19 o                         
   3  -3   1       1188.37       1291.80        15.04 o                         
   4  -3   1      53297.92      54674.73       219.63 o                         
   5  -3   1      44585.82      46830.48       291.66 o                         
   6  -3   1      35192.82      35540.30       195.00 o                         
   7  -3   1       1519.85       1524.36        28.41 o                         
   8  -3   1      37381.23      38089.18       228.51 o                         
   9  -3   1      28952.05      29484.00       228.96 o                         
  10  -3   1       5260.10       5192.10        90.22 o                         
  11  -3   1      10537.33      10885.08       112.08 o                         
  12  -3   1      14726.70      14970.41       192.12 o                         
 -13  -2   1          3.93          5.90        37.37 o                         
 -12  -2   1        308.76        292.09        37.32 o                         
 -11  -2   1        180.52        223.08        43.98 o                         
 -10  -2   1       1663.15       1782.01        31.47 o                         
  -9  -2   1        725.63        811.65        26.28 o                         
  -8  -2   1       6173.53       6203.64        59.70 o                         
  -7  -2   1       2126.62       2537.21        39.10 o                         
  -6  -2   1       2493.99       2726.87        35.82 o                         
  -5  -2   1       4177.87       4328.06        41.72 o                         
  -4  -2   1        116.80        157.27        14.00 o                         
  -3  -2   1       1030.20       1187.09        29.41 o                         
  -2  -2   1      11121.00      12176.56       162.33 o                         
  -1  -2   1      16243.18      17966.35       143.93 o                         
   0  -2   1        744.35        841.81        16.48 o                         
   1  -2   1      24224.52      27638.90       250.88 o                         
   2  -2   1      19968.81      21518.46       198.36 o                         
   3  -2   1       2629.80       2989.57        26.47 o                         
   4  -2   1       5025.73       5028.20        43.16 o                         
   5  -2   1       3478.56       3530.64        33.91 o                         
   6  -2   1       6145.10       6363.74        68.72 o                         
   7  -2   1        507.34        483.99        19.05 o                         
   8  -2   1       5060.05       5401.29        55.18 o                         
   9  -2   1       2923.62       3125.84        53.14 o                         
  10  -2   1       2696.73       2818.74        57.76 o                         
  11  -2   1       4444.33       4419.41        90.57 o                         
  12  -2   1       3526.28       3547.71        88.47 o                         
  13  -2   1       2205.74       2203.39        80.58 o                         
 -13  -1   1        358.73        333.68        65.32 o                         
 -12  -1   1       3687.17       3559.63       201.45 o                         
 -11  -1   1       9364.26       8985.16       210.77 o                         
 -10  -1   1       1681.98       1672.80        39.33 o                         
  -9  -1   1        755.35        724.05        19.14 o                         
  -8  -1   1      22935.24      23643.40       221.96 o                         
  -7  -1   1       5673.16       5903.87       103.29 o                         
  -6  -1   1       4793.59       5262.32        59.81 o                         
  -5  -1   1        581.62        613.78        16.49 o                         
  -4  -1   1      44823.11      48359.74       375.85 o                         
  -3  -1   1      23586.64      26151.81       193.29 o                         
  -2  -1   1        473.90        646.58        19.97 o                         
  -1  -1   1      25262.64      28581.51       337.78 o                         
   0  -1   1      14611.67      16969.10       236.32 o                         
   1  -1   1       2197.83       1449.90        24.67 o                         
   2  -1   1        172.44        167.37        10.36 o                         
   3  -1   1      20237.76      21058.31       229.01 o                         
   4  -1   1       3195.73       3641.55        29.73 o                         
   5  -1   1       2349.67       2414.50        23.72 o                         
   6  -1   1       8166.35       8758.83        57.41 o                         
   7  -1   1       4439.83       4748.27        55.91 o                         
   8  -1   1       1270.44       1337.37        24.51 o                         
   9  -1   1         74.65         61.30        23.52 o                         
  10  -1   1       2945.23       3144.78        54.18 o                         
  11  -1   1        327.71        329.73        42.61 o                         
  12  -1   1       2918.21       2997.33       102.14 o                         
  13  -1   1         56.22        -12.86        55.71 o                         
 -13   0   1       1253.95       1349.55        77.19 o                         
 -12   0   1      13338.16      13408.16       250.14 o                         
 -11   0   1      44601.12      41151.63      2242.26 o                         
 -10   0   1       9180.13       8856.90       225.27 o                         
  -9   0   1       4655.13       4601.29        76.15 o                         
  -8   0   1      70177.98      71813.98       598.29 o                         
  -7   0   1      51706.07      55574.83       590.52 o                         
  -6   0   1      13956.43      15366.28       115.29 o                         
  -5   0   1       4257.25       4264.29        62.16 o                         
  -4   0   1      84535.93      90004.74       655.93 o                         
  -3   0   1      63392.87      70116.58       586.75 o                         
  -2   0   1      17236.52      19428.82       551.47 o                         
  -1   0   1     106542.20     117462.64      1630.13 o                         
   1   0   1      45403.07      55894.77      1130.76 o                         
   2   0   1       1867.53       2210.41        27.74 o                         
   3   0   1      71399.02      82583.33       668.45 o                         
   4   0   1      32122.69      34879.68       249.66 o                         
   5   0   1      15930.51      16181.33       101.92 o                         
   6   0   1       8777.13       9260.13        64.79 o                         
   7   0   1      21612.41      24019.41       252.44 o                         
   8   0   1      25442.99      27209.20       230.60 o                         
   9   0   1       6750.08       6986.27       179.43 o                         
  10   0   1       1902.62       2006.95        31.55 o                         
  11   0   1       6116.74       6720.43        87.65 o                         
  12   0   1      10404.01      10687.50       159.83 o                         
  13   0   1       1572.11       1464.98        66.95 o                         
 -13   1   1       2416.98       2493.52        78.95 o                         
 -12   1   1       7674.87       7629.60       121.86 o                         
 -11   1   1      51167.15      51955.96       791.13 o                         
 -10   1   1      20905.22      21596.27       177.60 o                         
  -9   1   1         33.37         50.11        12.97 o                         
  -8   1   1      50817.89      53040.70       416.83 o                         
  -7   1   1      84964.62      87288.55       865.05 o                         
  -6   1   1      23757.02      24093.25       479.64 o                         
  -5   1   1       1098.95       1037.07        25.52 o                         
  -4   1   1      40763.52      41349.88       284.46 o                         
  -3   1   1      86142.32      90975.51       918.76 o                         
  -2   1   1      33089.63      38163.23       410.59 o                         
  -1   1   1      34843.50      38224.94       567.07 o                         
   1   1   1      62866.50      70600.29      1183.40 o                         
   2   1   1      12982.78      13936.96       231.41 o                         
   3   1   1      50975.55      59311.70      1172.16 o                         
   4   1   1      26281.74      30133.23       477.15 o                         
   5   1   1       8723.58       9994.50       149.81 o                         
   6   1   1       4515.45       5049.02        46.01 o                         
   7   1   1      17218.72      19009.85       188.29 o                         
   8   1   1       9866.59      10563.44       135.13 o                         
   9   1   1       3752.45       3976.06        80.78 o                         
  10   1   1       1033.79       1059.99        42.37 o                         
  11   1   1       4287.28       4320.06       109.93 o                         
  12   1   1       1382.29       1122.41       118.73 o                         
  13   1   1        177.26        115.69        59.09 o                         
 -13   2   1       1274.60       1233.42        66.68 o                         
 -12   2   1        113.91        139.16        48.10 o                         
 -11   2   1      10772.53      10776.96       135.36 o                         
 -10   2   1       3226.64       3180.75        66.28 o                         
  -9   2   1       1704.25       1661.30        47.61 o                         
  -8   2   1       3284.64       3357.46        53.77 o                         
  -7   2   1       4705.46       4752.41        60.60 o                         
  -6   2   1       1983.36       2079.52        33.75 o                         
  -5   2   1        606.06        514.42        18.26 o                         
  -4   2   1      17176.66      17083.48        84.64 o                         
  -3   2   1       4614.99       4318.50        46.40 o                         
  -2   2   1         38.29        143.17         7.98 o                         
  -1   2   1      10810.16      13739.04       213.40 o                         
   0   2   1        420.80        829.61        30.98 o                         
   1   2   1       2030.94       1843.09        50.06 o                         
   2   2   1       2269.18       2272.56        27.85 o                         
   3   2   1       8700.43       9161.59       142.53 o                         
   4   2   1        958.69       1224.79        25.16 o                         
   5   2   1        851.81        831.47        23.31 o                         
   6   2   1      11325.03      12432.32       115.37 o                         
   7   2   1       4671.74       5197.26        45.96 o                         
   8   2   1       6643.14       6948.18        54.33 o                         
   9   2   1      16096.45      16946.21       116.42 o                         
  10   2   1      13121.89      14265.81       108.11 o                         
  11   2   1        154.73        141.58        24.27 o                         
  12   2   1       7629.27       7566.89        87.75 o                         
  13   2   1       8490.78       8504.74       129.56 o                         
 -12   3   1       1954.96       2032.09        76.57 o                         
 -11   3   1        290.30        257.66        50.23 o                         
 -10   3   1       2206.43       2222.67        67.18 o                         
  -9   3   1       1051.33       1003.94        42.23 o                         
  -8   3   1         95.81        124.61        28.29 o                         
  -7   3   1        904.65       1029.37        33.14 o                         
  -6   3   1      14588.47      15204.25       127.50 o                         
  -5   3   1         88.41        138.28        11.40 o                         
  -4   3   1         86.10         71.28         7.86 o                         
  -3   3   1      14417.34      14072.96       209.16 o                         
  -2   3   1      15114.98      15958.35       142.40 o                         
  -1   3   1      13111.82      14365.26        89.97 o                         
   0   3   1        740.27        961.54        24.89 o                         
   1   3   1      21532.01      23220.21       164.10 o                         
   2   3   1      41307.18      43616.69       286.48 o                         
   3   3   1      22873.67      24479.01       175.00 o                         
   4   3   1       8277.48       8715.87        79.87 o                         
   5   3   1      31994.81      34841.89       578.35 o                         
   6   3   1      49485.71      53422.70       493.27 o                         
   7   3   1       8172.32       8504.15        85.22 o                         
   8   3   1      17912.15      19590.37       200.08 o                         
   9   3   1      24657.44      25981.64       244.01 o                         
  10   3   1      30044.77      31380.29       361.98 o                         
  11   3   1          0.25         -7.44        24.46 o                         
  12   3   1      16425.63      16879.20       144.44 o                         
  13   3   1      25154.67      25539.65       358.27 o                         
 -12   4   1       5277.17       5252.67       107.36 o                         
 -11   4   1       2501.96       2477.39        74.37 o                         
 -10   4   1       2175.44       2064.57        64.81 o                         
  -9   4   1        489.98        441.23        32.75 o                         
  -8   4   1       1904.11       1843.30        45.78 o                         
  -7   4   1       1006.97       1011.00        26.37 o                         
  -6   4   1       5907.14       5768.91        43.61 o                         
  -5   4   1        451.93        407.71        14.32 o                         
  -4   4   1         23.47         37.46         8.57 o                         
  -3   4   1      17642.71      17823.99       127.01 o                         
  -2   4   1         99.12        145.10        11.41 o                         
  -1   4   1        511.39        671.64        30.46 o                         
   0   4   1        486.83        482.75        24.37 o                         
   1   4   1      45097.62      47018.58       248.19 o                         
   2   4   1       9461.36      10064.94        72.35 o                         
   3   4   1      13588.25      13984.77       178.07 o                         
   4   4   1        250.14        272.64        17.61 o                         
   5   4   1      18883.49      19866.77       339.93 o                         
   6   4   1      17904.90      18915.01       140.53 o                         
   7   4   1       2594.25       2640.07        44.19 o                         
   8   4   1       8268.57       8600.08       115.60 o                         
   9   4   1       9590.34       9890.57       112.66 o                         
  10   4   1      17557.63      17728.00       149.50 o                         
  11   4   1         29.17         67.20        29.47 o                         
  12   4   1       6927.38       6930.10        71.96 o                         
  13   4   1      12360.34      12811.45       223.12 o                         
 -12   5   1       6171.11       6038.00       208.80 o                         
 -11   5   1       1470.50       1397.06        61.70 o                         
 -10   5   1        120.44        108.87        33.71 o                         
  -9   5   1       2981.32       2963.27        67.85 o                         
  -8   5   1       2975.11       2737.00        46.23 o                         
  -7   5   1         54.94         15.94        19.45 o                         
  -6   5   1         43.55         49.71        13.81 o                         
  -5   5   1       7644.95       7062.62        63.25 o                         
  -4   5   1          7.35         16.84         9.98 o                         
  -3   5   1        269.81        283.38        12.18 o                         
  -2   5   1         63.81         60.05        10.67 o                         
  -1   5   1       4226.20       4305.85        49.30 o                         
   0   5   1       7084.59       7132.35        55.50 o                         
   1   5   1        564.38        598.43        16.15 o                         
   2   5   1       1700.89       1931.15        21.77 o                         
   3   5   1       1705.46       1999.10        28.52 o                         
   4   5   1         81.45         48.71        12.05 o                         
   5   5   1         82.04         74.17        17.27 o                         
   6   5   1        575.22        544.59        23.27 o                         
   7   5   1       6304.75       6597.48        72.89 o                         
   8   5   1          0.85         22.93        24.80 o                         
   9   5   1        812.65        764.98        41.44 o                         
  10   5   1       4935.44       4934.74        59.18 o                         
  11   5   1        871.63        867.50        33.31 o                         
  12   5   1        656.88        715.73        45.08 o                         
  13   5   1       1608.16       1674.52        73.37 o                         
 -11   6   1        885.17       1008.36        75.65 o                         
 -10   6   1       2533.79       2632.89        70.80 o                         
  -9   6   1       3569.64       3322.30        87.06 o                         
  -8   6   1        237.86        221.39        24.19 o                         
  -7   6   1      13131.97      12567.71       117.25 o                         
  -6   6   1       4496.56       4240.91        56.77 o                         
  -5   6   1       1108.84       1022.77        17.42 o                         
  -4   6   1       4778.80       4704.20        43.70 o                         
  -3   6   1      21006.31      20713.27       175.08 o                         
  -2   6   1      16811.73      16501.66       179.80 o                         
  -1   6   1        225.81        268.57        12.18 o                         
   0   6   1      35556.05      34029.27       257.15 o                         
   1   6   1       4026.40       4014.42        66.65 o                         
   2   6   1      10257.88      10143.10       126.89 o                         
   3   6   1      18124.99      17718.99       223.35 o                         
   4   6   1      37356.53      38071.90       447.59 o                         
   5   6   1      15966.14      16250.40       212.68 o                         
   6   6   1       1814.11       1911.56        32.66 o                         
   7   6   1      18410.84      18734.70       185.10 o                         
   8   6   1      21877.92      22126.64       340.89 o                         
   9   6   1       8667.32       8583.71       118.27 o                         
  10   6   1        857.04        837.45        38.39 o                         
  11   6   1      12956.05      12937.53       125.32 o                         
  12   6   1       9029.27       9214.62       167.15 o                         
  13   6   1       3129.07       3253.37        93.12 o                         
 -11   7   1      14079.51      14252.22       187.51 o                         
 -10   7   1      16490.54      15888.44       323.98 o                         
  -9   7   1       3864.15       3631.59       106.85 o                         
  -8   7   1       3122.93       3003.64        56.72 o                         
  -7   7   1      37128.79      36481.29       320.48 o                         
  -6   7   1      25755.96      24949.90       229.96 o                         
  -5   7   1       4669.35       4517.93        59.39 o                         
  -4   7   1      35768.70      33712.57       288.92 o                         
  -3   7   1      66611.60      63814.88       463.97 o                         
  -2   7   1      38500.22      37258.22       223.84 o                         
  -1   7   1        259.90        211.28        17.67 o                         
   0   7   1      88834.58      86648.67       435.28 o                         
   1   7   1      96151.16      93370.99       854.34 o                         
   2   7   1      40094.51      37376.74       444.91 o                         
   3   7   1       7965.08       7397.72       182.99 o                         
   4   7   1      71812.05      69301.91      1089.74 o                         
   5   7   1      65533.87      64496.41       669.45 o                         
   6   7   1       9406.58       9133.26       131.23 o                         
   7   7   1      19787.46      19942.26       195.91 o                         
   8   7   1      38934.02      39690.03       338.75 o                         
   9   7   1      37394.82      38046.22       343.30 o                         
  10   7   1       1363.96       1408.44        51.92 o                         
  11   7   1      13392.30      13240.98       192.64 o                         
  12   7   1      24010.28      24054.08       273.77 o                         
 -10   8   1      20316.32      20193.92       257.51 o                         
  -9   8   1       8306.74       7975.79        89.64 o                         
  -8   8   1        147.79        131.42        31.85 o                         
  -7   8   1      39791.27      38585.86       369.07 o                         
  -6   8   1      25428.44      24731.29       241.39 o                         
  -5   8   1      12119.21      10940.96       323.05 o                         
  -4   8   1       2239.94       2274.79        44.47 o                         
  -3   8   1      32456.66      31427.33       266.84 o                         
  -2   8   1      35517.97      33274.65       348.79 o                         
  -1   8   1       8256.71       7874.45       117.65 o                         
   0   8   1      32772.09      31671.19       192.41 o                         
   1   8   1      85930.26      82051.16       653.51 o                         
   2   8   1      46553.14      44090.95       424.76 o                         
   3   8   1        367.60        377.81        19.35 o                         
   4   8   1      31533.55      30760.80       364.58 o                         
   5   8   1      24424.58      23702.89       312.80 o                         
   6   8   1      13177.13      12538.26       235.25 o                         
   7   8   1       8199.91       7708.58       145.69 o                         
   8   8   1      12307.40      12017.23       171.40 o                         
   9   8   1      25337.97      25569.91       224.95 o                         
  10   8   1       3773.21       3747.98        64.37 o                         
  11   8   1       4327.28       4409.57        81.95 o                         
  12   8   1       7729.98       7631.39        92.19 o                         
 -10   9   1       3518.75       3562.65       100.02 o                         
  -9   9   1       3164.12       3059.39        77.62 o                         
  -8   9   1       2264.97       2168.61        57.37 o                         
  -7   9   1       1876.52       1795.21        44.98 o                         
  -6   9   1       1818.08       1806.57        45.61 o                         
  -5   9   1       5201.18       5108.44        64.16 o                         
  -4   9   1       1164.94       1069.39        33.96 o                         
  -3   9   1        159.75        168.37        13.33 o                         
  -2   9   1       2960.22       2686.48        44.43 o                         
  -1   9   1       8160.74       8060.09        94.15 o                         
   0   9   1       1513.28       1414.67        39.85 o                         
   1   9   1       4240.49       4183.32        57.08 o                         
   2   9   1       3951.18       3836.94        61.54 o                         
   3   9   1        721.12        717.72        23.27 o                         
   4   9   1       2496.47       2457.12        53.51 o                         
   5   9   1        669.17        633.22        36.84 o                         
   6   9   1         15.76         51.87        29.77 o                         
   7   9   1       2924.77       2498.02       194.02 o                         
   8   9   1        531.69        568.95        35.88 o                         
   9   9   1        279.82        310.28        35.91 o                         
  10   9   1        654.48        591.55        59.12 o                         
  11   9   1       2336.79       2172.86        65.66 o                         
  12   9   1         22.78          9.80        40.82 o                         
  -9  10   1         93.86         63.51        48.90 o                         
  -8  10   1       6005.55       6569.90       104.89 o                         
  -7  10   1       1934.30       1923.50        48.20 o                         
  -6  10   1       1817.60       1720.91        58.31 o                         
  -5  10   1       1401.36       1361.24        35.96 o                         
  -4  10   1       4921.91       4833.81       111.03 o                         
  -3  10   1       2759.70       2643.94        68.85 o                         
  -2  10   1       2494.72       2376.19        46.82 o                         
  -1  10   1       1471.66       1620.18        44.83 o                         
   0  10   1        628.31        722.95        33.23 o                         
   1  10   1       1771.87       1734.76        41.70 o                         
   2  10   1       1101.29       1061.22        64.45 o                         
   3  10   1        102.37        127.29        21.70 o                         
   4  10   1         74.39         84.58        21.72 o                         
   5  10   1       2871.66       2889.43        47.37 o                         
   6  10   1        425.05        391.04        34.61 o                         
   7  10   1       1776.71       1642.45       101.60 o                         
   8  10   1        184.40        164.45        45.60 o                         
   9  10   1       2027.09       1298.39       217.87 o                         
  10  10   1       1994.14       1675.26       126.78 o                         
  11  10   1       1258.79       1253.38       146.23 o                         
  -8  11   1      10803.77      11916.79       131.33 o                         
  -7  11   1       8398.57       9040.19        94.57 o                         
  -6  11   1       3017.53       3037.11        78.27 o                         
  -5  11   1       1764.17       1656.46       116.78 o                         
  -4  11   1       8281.41       8710.50       177.75 o                         
  -3  11   1       6451.32       6485.98       163.76 o                         
  -2  11   1        651.74        677.44        23.39 o                         
  -1  11   1       5953.28       5996.65        77.75 o                         
   0  11   1       4503.50       4698.23        73.75 o                         
   1  11   1       6326.60       6165.83        95.45 o                         
   2  11   1         81.13         67.64        29.11 o                         
   3  11   1       2667.29       2760.62        47.20 o                         
   4  11   1       1993.16       1963.19        61.25 o                         
   5  11   1       3016.10       3033.09        71.21 o                         
   6  11   1        225.06        177.87        34.58 o                         
   7  11   1        397.05        401.51        58.78 o                         
   8  11   1       2344.23       2409.23        66.92 o                         
   9  11   1       1693.06       1630.13        54.82 o                         
  10  11   1         46.71         69.91        46.34 o                         
  -7  12   1       5864.68       6498.34       157.72 o                         
  -6  12   1       1967.39       2193.76        71.18 o                         
  -5  12   1       3240.08       3753.38        90.34 o                         
  -4  12   1       9923.01      11012.06       338.16 o                         
  -3  12   1       2846.73       2630.05       167.18 o                         
  -2  12   1        444.67        445.38        23.15 o                         
  -1  12   1       6030.18       5971.47       141.47 o                         
   0  12   1       3904.58       3995.33        74.85 o                         
   1  12   1        622.27        611.57        32.91 o                         
   2  12   1        149.94        176.26        30.61 o                         
   3  12   1       3323.11       3440.61        61.75 o                         
   4  12   1        906.10        912.40        63.84 o                         
   5  12   1       1474.54       1500.91        39.91 o                         
   6  12   1       1427.57       1454.74        46.64 o                         
   7  12   1        939.59       1032.63        46.75 o                         
   8  12   1        220.58        183.07        41.18 o                         
   9  12   1         18.43         27.25        41.51 o                         
  10  12   1        582.27        568.53        51.48 o                         
  -5  13   1       1643.26       1765.98        61.69 o                         
  -4  13   1       1467.71       1585.87        67.83 o                         
  -3  13   1        185.10        201.88        43.20 o                         
  -2  13   1       1025.00        821.46        73.18 o                         
  -1  13   1       2368.71       2318.31       128.52 o                         
   0  13   1        301.19        290.99        32.34 o                         
   1  13   1       3280.22       3426.05       107.20 o                         
   2  13   1       3614.88       3409.77        79.45 o                         
   3  13   1       2521.83       2568.32        94.54 o                         
   4  13   1       2563.84       2729.02       131.58 o                         
   5  13   1       4088.69       4248.22        76.64 o                         
   6  13   1       6314.85       6806.23       291.54 o                         
   7  13   1          3.81         39.35        49.82 o                         
   8  13   1       4078.66       4288.18       117.41 o                         
  -4  14   1         25.58         31.38        48.51 o                         
  -3  14   1       6681.43       7525.58       221.20 o                         
  -2  14   1       8081.44       9066.23       242.70 o                         
  -1  14   1       3812.05       3912.18       149.32 o                         
   0  14   1       1320.84       1333.49        57.92 o                         
   1  14   1      12049.38      11862.37       230.18 o                         
   2  14   1      12725.78      12326.12       232.06 o                         
   3  14   1       3653.42       3404.81       119.94 o                         
   4  14   1       5170.37       5624.56       196.15 o                         
   5  14   1      14861.56      15962.11       395.11 o                         
   6  14   1      14879.49      16274.00       662.28 o                         
   7  14   1        486.57        615.77        66.40 o                         
  -1  15   1       5017.97       5934.39       341.56 o                         
   0  15   1         51.48          8.99        49.24 o                         
   1  15   1       4570.46       5092.98       253.28 o                         
   2  15   1       8975.80       9074.98       205.47 o                         
   3  15   1       4005.56       3934.68       101.69 o                         
   4  15   1        721.95        719.80        62.06 o                         
   5  15   1       4960.80       5364.71        90.05 o                         
  -5 -14   2       5211.62       6004.94       111.45 o                         
  -4 -14   2         66.53         97.25        34.52 o                         
  -3 -14   2      11476.49      12556.80       245.00 o                         
  -2 -14   2      13013.49      14177.02       296.22 o                         
  -1 -14   2       2733.06       2809.74       105.72 o                         
   0 -14   2       2283.91       2450.66       189.82 o                         
   1 -14   2       9033.69      10029.01       311.35 o                         
   2 -14   2      10244.88      13380.17       391.60 o                         
  -7 -13   2       1937.45       2056.72       102.65 o                         
  -6 -13   2       3399.31       3699.77        71.47 o                         
  -5 -13   2       3097.35       3512.01        62.05 o                         
  -4 -13   2          9.15          9.74        32.83 o                         
  -3 -13   2       3323.97       3394.65       108.97 o                         
  -2 -13   2       2449.90       2320.13        97.54 o                         
  -1 -13   2       2396.55       2618.58       106.99 o                         
   0 -13   2       2410.59       2634.08        95.76 o                         
   1 -13   2       5812.11       6258.43       103.30 o                         
   2 -13   2       5371.27       6007.33       209.58 o                         
   3 -13   2        246.35        232.83        45.65 o                         
   4 -13   2       2106.34       2323.15       122.38 o                         
  -8 -12   2        519.12        541.80        47.54 o                         
  -7 -12   2         25.71         31.30        37.06 o                         
  -6 -12   2        190.62        210.08        35.32 o                         
  -5 -12   2       2305.36       2333.12        46.58 o                         
  -4 -12   2       2858.06       2960.93        69.01 o                         
  -3 -12   2        348.25        399.99        31.74 o                         
  -2 -12   2        544.93        501.68        26.95 o                         
  -1 -12   2       2681.35       2247.39       146.68 o                         
   0 -12   2         16.19         37.86        38.92 o                         
   1 -12   2         94.51         93.78        38.82 o                         
   2 -12   2       1026.18       1113.87        74.06 o                         
   3 -12   2        954.18        953.32        49.59 o                         
   4 -12   2          1.98         -2.19        41.18 o                         
   5 -12   2        143.69        158.52        40.10 o                         
   6 -12   2       1260.26       1307.67        73.54 o                         
  -9 -11   2        186.49        249.53        50.07 o                         
  -8 -11   2       6515.29       6837.95       164.83 o                         
  -7 -11   2      13075.43      13793.18       202.17 o                         
  -6 -11   2       5443.50       5492.93        70.35 o                         
  -5 -11   2       2547.37       2554.65        77.16 o                         
  -4 -11   2      18601.74      18623.66       442.55 o                         
  -3 -11   2      15523.08      15097.86       300.41 o                         
  -2 -11   2       1150.50       1130.39        34.10 o                         
  -1 -11   2       6286.28       5592.31       117.64 o                         
   0 -11   2       9113.04       9108.82       228.09 o                         
   1 -11   2       7976.83       8380.17       194.47 o                         
   2 -11   2        302.51        299.36        36.58 o                         
   3 -11   2       5428.25       5486.69       138.88 o                         
   4 -11   2       7027.00       7491.11       205.05 o                         
   5 -11   2       5996.08       6140.40       130.74 o                         
   6 -11   2        112.42        116.89        37.83 o                         
   7 -11   2       3559.40       3713.48       170.69 o                         
 -10 -10   2      16837.09      17517.81       188.09 o                         
  -9 -10   2       1250.68       1248.91        59.56 o                         
  -8 -10   2      15523.22      15619.37       300.35 o                         
  -7 -10   2      31760.48      31940.44       432.90 o                         
  -6 -10   2      19767.32      20036.25       201.37 o                         
  -5 -10   2         83.60        109.76        27.02 o                         
  -4 -10   2      20129.64      20711.77       424.43 o                         
  -3 -10   2      25080.21      24352.82       393.49 o                         
  -2 -10   2      11949.55      10971.40       210.45 o                         
  -1 -10   2       2092.77       1837.13        56.82 o                         
   0 -10   2      18426.94      17608.14       242.28 o                         
   1 -10   2      24809.20      24868.62       374.21 o                         
   2 -10   2       4961.66       4833.92        79.23 o                         
   3 -10   2       5364.19       5199.19       120.62 o                         
   4 -10   2       7896.18       7901.69       140.59 o                         
   5 -10   2       9118.41       9184.09       186.31 o                         
   6 -10   2        156.57        143.11        34.89 o                         
   7 -10   2        709.01        680.66        45.18 o                         
   8 -10   2       3771.43       3796.13        76.56 o                         
 -11  -9   2       9629.84       9799.06       186.63 o                         
 -10  -9   2       6551.80       6344.15       106.13 o                         
  -9  -9   2       1845.49       1930.73        63.93 o                         
  -8  -9   2       4927.75       5076.91        87.23 o                         
  -7  -9   2      10082.41       9956.07       119.84 o                         
  -6  -9   2       7351.30       7233.58        87.56 o                         
  -5  -9   2         59.84         43.14        22.17 o                         
  -4  -9   2      11619.09      11387.53       198.13 o                         
  -3  -9   2       4097.38       3853.38        72.10 o                         
  -2  -9   2       1901.45       1708.05        28.74 o                         
  -1  -9   2       2073.87       1805.72        79.24 o                         
   0  -9   2       3914.95       3378.70        87.86 o                         
   1  -9   2       2874.89       2763.64        41.37 o                         
   2  -9   2        168.57        180.77        22.07 o                         
   3  -9   2       4311.54       4460.64        57.70 o                         
   4  -9   2        797.94        739.65        25.81 o                         
   5  -9   2        167.21        135.07        19.75 o                         
   6  -9   2       3804.69       3914.15        63.70 o                         
   7  -9   2        240.08        253.87        38.78 o                         
   8  -9   2        279.69        279.43        42.46 o                         
   9  -9   2       1013.75        953.00        55.07 o                         
 -11  -8   2        970.72        907.78        60.07 o                         
 -10  -8   2         85.68        109.82        31.48 o                         
  -9  -8   2        257.87        256.68        24.88 o                         
  -8  -8   2       1134.51        709.40       128.49 o                         
  -7  -8   2         75.34         77.10        26.01 o                         
  -6  -8   2       1840.39       1797.34        38.04 o                         
  -5  -8   2        572.89        575.76        26.65 o                         
  -4  -8   2       3434.53       3350.87        41.40 o                         
  -3  -8   2       3084.47       2914.98        43.43 o                         
  -2  -8   2       2442.63       2329.63        40.27 o                         
  -1  -8   2      17052.41      16244.69       176.21 o                         
   0  -8   2        700.81        601.34        24.17 o                         
   1  -8   2       6584.40       6400.11        63.29 o                         
   2  -8   2      22375.48      21464.93       145.85 o                         
   3  -8   2      16496.46      15763.96       182.71 o                         
   4  -8   2        576.02        539.08        22.90 o                         
   5  -8   2       9400.98       9143.82       109.30 o                         
   6  -8   2      14901.98      14840.28       140.82 o                         
   7  -8   2       4420.05       3423.73       311.31 o                         
   8  -8   2       2404.43       2256.20        61.31 o                         
   9  -8   2      10802.43      10929.24       128.66 o                         
  10  -8   2      18541.01      18959.31       198.11 o                         
 -12  -7   2        613.88        713.34        70.64 o                         
 -11  -7   2       1017.82       1033.88        68.18 o                         
 -10  -7   2       3557.74       3534.47        57.42 o                         
  -9  -7   2        894.20        878.02        35.40 o                         
  -8  -7   2        807.19        772.38        26.84 o                         
  -7  -7   2       1656.56       1638.34        41.61 o                         
  -6  -7   2       6364.26       6365.41        71.53 o                         
  -5  -7   2       1225.97       1207.21        32.80 o                         
  -4  -7   2       2346.64       2107.83        33.32 o                         
  -3  -7   2       9021.53       8791.22        68.61 o                         
  -2  -7   2       9389.48       8789.06       127.29 o                         
  -1  -7   2      17042.29      15950.71       119.71 o                         
   0  -7   2        191.26        143.10        10.50 o                         
   1  -7   2       6642.30       6067.85        50.88 o                         
   2  -7   2      21427.21      20574.02       136.91 o                         
   3  -7   2      14612.05      13975.54       126.21 o                         
   4  -7   2        293.95        309.20        17.39 o                         
   5  -7   2      19928.88      19061.30       163.55 o                         
   6  -7   2      18941.41      17806.45       223.33 o                         
   7  -7   2       6791.34       6543.08        61.27 o                         
   8  -7   2       1825.82       1741.29        46.59 o                         
   9  -7   2      10539.18      10674.93       111.30 o                         
  10  -7   2      18171.37      18382.73       162.67 o                         
  11  -7   2        247.07        199.46        51.25 o                         
 -12  -6   2       4345.63       4332.07       136.24 o                         
 -11  -6   2        738.67        685.16        45.36 o                         
 -10  -6   2       1205.58       1201.51        49.21 o                         
  -9  -6   2        802.73        776.26        35.90 o                         
  -8  -6   2       1685.83       1680.81        32.92 o                         
  -7  -6   2       2345.78       2187.17        36.92 o                         
  -6  -6   2       1889.42       1843.67        31.43 o                         
  -5  -6   2        462.40        488.72        31.23 o                         
  -4  -6   2          6.53          2.63        16.17 o                         
  -3  -6   2       5255.45       4929.70        57.93 o                         
  -2  -6   2       1066.34       1061.18        33.07 o                         
  -1  -6   2       4017.28       3884.01       120.72 o                         
   0  -6   2        223.87        185.13        10.31 o                         
   1  -6   2       6448.98       6072.85        75.98 o                         
   2  -6   2       4685.84       4234.97        46.79 o                         
   3  -6   2       5523.80       4969.54        40.97 o                         
   4  -6   2        149.04        148.75        15.31 o                         
   5  -6   2       1627.33       1582.14        22.92 o                         
   6  -6   2       7115.75       6894.14       119.08 o                         
   7  -6   2       6445.86       6250.29        52.90 o                         
   8  -6   2       1876.06       1826.43        38.71 o                         
   9  -6   2       4203.18       4013.28        65.82 o                         
  10  -6   2       8990.73       9062.71       117.40 o                         
  11  -6   2        625.63        580.98        45.94 o                         
 -12  -5   2       4718.23       4574.48       113.06 o                         
 -11  -5   2         22.91         27.14        33.88 o                         
 -10  -5   2        462.78        467.46        42.00 o                         
  -9  -5   2       3741.69       3714.81        53.88 o                         
  -8  -5   2          4.61         13.34        21.70 o                         
  -7  -5   2        253.15        243.53        19.64 o                         
  -6  -5   2        405.09        406.52        20.53 o                         
  -5  -5   2       3350.41       3103.69        52.73 o                         
  -4  -5   2       9191.50       8516.05       147.47 o                         
  -3  -5   2       5465.06       4995.55       125.81 o                         
  -2  -5   2       8314.25       7465.29        65.79 o                         
  -1  -5   2        962.46        896.66        27.63 o                         
   0  -5   2       8469.46       8035.14        93.45 o                         
   1  -5   2        952.16        835.46        20.47 o                         
   2  -5   2       3387.99       3092.06        31.99 o                         
   3  -5   2      10953.72       9934.23        69.69 o                         
   4  -5   2       2776.27       2553.56        25.81 o                         
   5  -5   2       5166.82       4866.99        45.94 o                         
   6  -5   2          4.15         28.28        15.10 o                         
   7  -5   2       7559.07       7533.25        60.14 o                         
   8  -5   2       7293.50       7154.42        82.92 o                         
   9  -5   2       2089.61       2026.98        49.30 o                         
  10  -5   2       3647.47       3572.78        63.94 o                         
  11  -5   2       3427.34       3514.75        78.12 o                         
  12  -5   2       3036.69       3207.06        96.53 o                         
 -13  -4   2       4408.79       4325.62       107.27 o                         
 -12  -4   2        588.45        550.79        56.52 o                         
 -11  -4   2      13339.22      13323.27       142.96 o                         
 -10  -4   2      19287.41      19360.04       168.97 o                         
  -9  -4   2      15097.34      15274.72       235.17 o                         
  -8  -4   2         35.77         31.11        30.26 o                         
  -7  -4   2      29249.10      29791.04       423.05 o                         
  -6  -4   2      37619.40      38607.36       658.40 o                         
  -5  -4   2      20905.19      20597.74       183.20 o                         
  -4  -4   2      45764.06      45124.09       234.27 o                         
  -3  -4   2     116693.85     116951.94       566.11 o                         
  -2  -4   2      61089.49      59456.86       655.19 o                         
  -1  -4   2        244.71        168.51        10.81 o                         
   0  -4   2      53907.32      52398.60       406.29 o                         
   1  -4   2      43188.38      40039.30       363.38 o                         
   2  -4   2      41240.13      39142.66       302.50 o                         
   3  -4   2       5628.41       5510.42        49.91 o                         
   4  -4   2      47362.56      46755.89       286.63 o                         
   5  -4   2     105002.19     101150.98       877.05 o                         
   6  -4   2      35657.75      35117.27       339.41 o                         
   7  -4   2       7007.47       7013.40        94.18 o                         
   8  -4   2      28541.18      28869.47       320.84 o                         
   9  -4   2      31690.65      31530.13       445.12 o                         
  10  -4   2        110.83        128.50        33.13 o                         
  11  -4   2       7702.67       7522.33       105.78 o                         
  12  -4   2      16713.82      16731.86       214.84 o                         
 -13  -3   2      13786.90      13578.34       292.44 o                         
 -12  -3   2       1904.96       1815.63        55.66 o                         
 -11  -3   2      16873.22      16965.89       254.66 o                         
 -10  -3   2      40192.02      40744.45       284.12 o                         
  -9  -3   2      32418.88      32176.18       448.12 o                         
  -8  -3   2       1395.67       1321.40        32.54 o                         
  -7  -3   2      48433.66      50466.56       746.16 o                         
  -6  -3   2      67735.74      68845.66       992.86 o                         
  -5  -3   2      54504.78      56225.99      1040.59 o                         
  -4  -3   2      10013.39      10562.98        74.19 o                         
  -3  -3   2     110695.93     114554.20       553.73 o                         
  -2  -3   2     167258.34     169459.72       953.14 o                         
  -1  -3   2      12450.22      12633.38       110.34 o                         
   0  -3   2      43464.90      45925.59       248.32 o                         
   1  -3   2      56091.62      57759.03       426.26 o                         
   2  -3   2      78470.87      75945.84       308.82 o                         
   3  -3   2       1450.13       1344.00        14.54 o                         
   4  -3   2      39301.70      39785.00       281.88 o                         
   5  -3   2      83284.59      85587.64       590.27 o                         
   6  -3   2      59197.11      61788.04       379.95 o                         
   7  -3   2       1120.11       1188.44        23.50 o                         
   8  -3   2      21545.89      22109.12       144.21 o                         
   9  -3   2      42882.75      43183.86       354.86 o                         
  10  -3   2       2920.58       3022.81        64.56 o                         
  11  -3   2       2756.74       2842.64        56.20 o                         
  12  -3   2      12421.45      12673.38       199.59 o                         
 -13  -2   2       7010.59       6819.48       168.35 o                         
 -12  -2   2       7480.71       7271.26       111.36 o                         
 -11  -2   2       1527.51       1572.63        48.57 o                         
 -10  -2   2      12951.78      12848.77       251.43 o                         
  -9  -2   2      15125.86      16008.84       195.88 o                         
  -8  -2   2       1695.72       1646.25        29.57 o                         
  -7  -2   2      14920.39      15126.89       183.44 o                         
  -6  -2   2      11820.57      12616.11       287.15 o                         
  -5  -2   2      36158.95      37167.15       369.80 o                         
  -4  -2   2       1701.63       1850.89        28.35 o                         
  -3  -2   2      21168.44      22786.03       183.59 o                         
  -2  -2   2      26374.42      29350.12       316.14 o                         
  -1  -2   2       9446.20       9978.92       156.87 o                         
   0  -2   2      11650.47      12242.85       133.38 o                         
   1  -2   2      47618.88      48963.54       350.09 o                         
   2  -2   2      22262.57      22458.00       109.97 o                         
   3  -2   2         73.17         82.80         7.10 o                         
   4  -2   2      12969.80      14450.79        60.75 o                         
   5  -2   2       9379.58      10414.80        83.80 o                         
   6  -2   2       8865.82       9324.00        66.30 o                         
   7  -2   2       6097.55       5815.84        83.85 o                         
   8  -2   2       2494.45       2624.69        40.41 o                         
   9  -2   2       6914.95       7421.59       133.49 o                         
  10  -2   2        456.77        412.54        30.14 o                         
  11  -2   2       3720.85       3698.64        63.12 o                         
  12  -2   2       2678.69       2677.64        69.54 o                         
  13  -2   2        536.09        582.90        53.74 o                         
 -13  -1   2         26.57         40.46        62.92 o                         
 -12  -1   2       4837.57       4952.54       122.76 o                         
 -11  -1   2       1148.26       1026.71        43.66 o                         
 -10  -1   2        628.76        640.75        32.42 o                         
  -9  -1   2       1514.61       1600.61        37.64 o                         
  -8  -1   2       4794.44       4770.13        74.04 o                         
  -7  -1   2         20.06         21.71        12.36 o                         
  -6  -1   2       3949.26       4084.16        33.32 o                         
  -5  -1   2       6984.20       7232.67        54.38 o                         
  -4  -1   2         98.61        131.76        11.99 o                         
  -3  -1   2        476.21        613.87        14.51 o                         
  -2  -1   2        533.25        560.84        13.59 o                         
  -1  -1   2        985.90       1188.57        32.43 o                         
   0  -1   2       2072.36       2272.38        21.89 o                         
   1  -1   2       4516.69       6354.90        46.70 o                         
   2  -1   2       2223.36       3175.68        31.83 o                         
   3  -1   2       2371.46       2489.49        24.66 o                         
   4  -1   2       3455.50       3925.25        32.26 o                         
   5  -1   2        253.33        304.16        12.23 o                         
   6  -1   2         87.49         89.25         9.57 o                         
   7  -1   2      15132.06      15387.32        82.49 o                         
   8  -1   2        519.80        546.16        20.52 o                         
   9  -1   2         20.97         30.03        17.34 o                         
  10  -1   2       7692.58       7503.61        98.43 o                         
  11  -1   2       4168.90       4128.23        61.58 o                         
  12  -1   2         10.74         19.70        49.34 o                         
  13  -1   2       1118.98       1050.36        67.10 o                         
 -13   0   2       3374.29       3448.68       103.09 o                         
 -12   0   2       5505.71       4627.40       336.91 o                         
 -11   0   2      11510.69      10704.41       338.69 o                         
 -10   0   2       9903.31       9820.76       167.57 o                         
  -9   0   2        337.94        333.29        26.89 o                         
  -8   0   2      12442.07      12360.20       126.91 o                         
  -7   0   2      11951.33      12513.17       178.06 o                         
  -6   0   2      14148.65      14481.88       402.14 o                         
  -5   0   2       2266.86       2272.00        33.85 o                         
  -4   0   2       6462.78       6427.01       141.08 o                         
  -3   0   2       7430.44       7320.55       137.27 o                         
  -2   0   2      12879.61      14138.74       167.32 o                         
  -1   0   2      12757.91      13257.21        94.33 o                         
   0   0   2        143.65        196.73         8.62 o                         
   1   0   2      39378.22      39499.06       401.86 o                         
   2   0   2        504.94        843.92        14.30 o                         
   3   0   2      12546.71      14614.84        90.60 o                         
   4   0   2       4704.47       5924.22        85.47 o                         
   5   0   2      15685.78      17730.90       148.16 o                         
   6   0   2       2475.19       2604.34        30.19 o                         
   7   0   2       2465.63       2531.33        40.55 o                         
   8   0   2       1602.94       1645.87        26.31 o                         
   9   0   2       2535.93       2391.31       105.58 o                         
  10   0   2       8443.32       8626.69        92.65 o                         
  11   0   2       3419.00       3262.45        64.12 o                         
  12   0   2       3358.34       3354.44        64.55 o                         
  13   0   2       2689.71       2750.15       121.67 o                         
 -13   1   2       5822.59       5780.37       110.03 o                         
 -12   1   2       9171.71       8982.28       196.48 o                         
 -11   1   2      25467.98      25209.56       315.42 o                         
 -10   1   2      17006.15      16466.03       385.08 o                         
  -9   1   2         77.88         75.47        21.99 o                         
  -8   1   2      33964.33      33742.95       337.38 o                         
  -7   1   2      38660.11      39233.48       266.64 o                         
  -6   1   2      23322.46      23416.33       353.57 o                         
  -5   1   2        523.35        526.25        18.58 o                         
  -4   1   2      16083.89      16398.82       109.65 o                         
  -3   1   2      13416.37      13708.43        93.32 o                         
  -2   1   2      19266.00      19631.10       646.62 o                         
  -1   1   2      17979.53      19758.22       182.39 o                         
   0   1   2      18326.02      18049.08       300.05 o                         
   1   1   2      54352.76      60241.47       666.35 o                         
   2   1   2        132.29         72.30         9.43 o                         
   3   1   2      10319.76      12225.28       181.67 o                         
   4   1   2       7828.71       8596.44        79.49 o                         
   5   1   2      19967.21      22903.90       148.92 o                         
   6   1   2        766.37        778.58        21.86 o                         
   7   1   2       2054.08       2119.72        47.23 o                         
   8   1   2        926.74       1000.42        26.89 o                         
   9   1   2       3260.38       3388.74        43.82 o                         
  10   1   2       1143.05       1208.42        29.81 o                         
  11   1   2       1379.56       1332.75        44.55 o                         
  12   1   2        466.36        546.85        27.93 o                         
  13   1   2        213.06        275.11        72.93 o                         
 -12   2   2       3903.76       3887.86        88.17 o                         
 -11   2   2       9407.20       9233.46       143.96 o                         
 -10   2   2       6069.79       5870.10        94.28 o                         
  -9   2   2         23.52         53.12        30.37 o                         
  -8   2   2      10801.96      10367.13       187.92 o                         
  -7   2   2       1686.92       1727.18        36.18 o                         
  -6   2   2       1342.28       1269.57        28.23 o                         
  -5   2   2       2230.28       2117.87        31.55 o                         
  -4   2   2       7039.26       7529.58        94.86 o                         
  -3   2   2      10785.78      11886.05        97.23 o                         
  -2   2   2        319.07        543.71        23.45 o                         
  -1   2   2       5920.55       6049.00        73.61 o                         
   0   2   2         61.79        137.00        16.05 o                         
   1   2   2        687.62       1018.76        40.57 o                         
   2   2   2      16119.25      17592.20       150.77 o                         
   3   2   2       9955.53      11058.63       144.77 o                         
   4   2   2       9987.93      11719.44        97.82 o                         
   5   2   2       1970.52       2300.76        54.13 o                         
   6   2   2       9833.22      11087.26       161.36 o                         
   7   2   2        778.85        815.59        19.56 o                         
   8   2   2       4080.56       4207.29        41.46 o                         
   9   2   2      14856.60      15585.20        96.24 o                         
  10   2   2       7798.78       8329.27        78.22 o                         
  11   2   2       1502.18       1579.76        36.23 o                         
  12   2   2       5798.03       5941.47        62.69 o                         
  13   2   2       9910.92       9892.11       250.19 o                         
 -12   3   2       2641.78       2766.15        78.17 o                         
 -11   3   2          0.00         46.42        43.82 o                         
 -10   3   2       3087.83       3078.81        79.22 o                         
  -9   3   2       6642.81       6942.59        92.67 o                         
  -8   3   2       5699.90       5605.63        70.43 o                         
  -7   3   2      15250.07      15523.81       144.13 o                         
  -6   3   2      14873.50      15026.94       178.42 o                         
  -5   3   2      28867.54      29632.04       150.98 o                         
  -4   3   2       1632.57       1729.47        19.83 o                         
  -3   3   2      38093.28      38579.10       258.57 o                         
  -2   3   2      60443.12      62324.72       304.64 o                         
  -1   3   2      63563.34      67452.97       490.61 o                         
   0   3   2        126.05         87.18        16.03 o                         
   1   3   2      76339.25      85669.19       517.83 o                         
   2   3   2     151223.44     163033.80       774.82 o                         
   3   3   2      24684.67      25333.51       301.53 o                         
   4   3   2      19382.13      20312.66       218.53 o                         
   5   3   2      48521.67      51714.15       530.02 o                         
   6   3   2     114645.38     121808.37       957.79 o                         
   7   3   2       9145.32       9582.14       118.56 o                         
   8   3   2      10812.18      11830.38       200.37 o                         
   9   3   2      68031.46      74014.80       685.41 o                         
  10   3   2      47299.56      49034.27       481.66 o                         
  11   3   2        536.63        527.95        38.48 o                         
  12   3   2      17333.81      17917.72       142.57 o                         
  13   3   2      39172.92      40093.89       658.44 o                         
 -12   4   2       3054.90       3416.30        83.36 o                         
 -11   4   2        756.64        790.59        58.49 o                         
 -10   4   2       8514.43       8536.46       127.05 o                         
  -9   4   2      11722.77      11706.37       127.90 o                         
  -8   4   2      13274.39      13318.25       148.49 o                         
  -7   4   2       7644.68       7473.46       101.52 o                         
  -6   4   2      31600.44      30922.28       309.77 o                         
  -5   4   2      52059.29      50923.06       357.22 o                         
  -4   4   2      13584.59      13116.93        69.31 o                         
  -3   4   2      17540.64      17954.83       192.81 o                         
  -2   4   2      73595.52      76746.63       377.60 o                         
  -1   4   2     139030.86     140938.64       822.90 o                         
   0   4   2         46.17         91.97         9.18 o                         
   1   4   2      26597.49      25814.28       310.79 o                         
   2   4   2      65428.91      65070.42       379.78 o                         
   3   4   2      55917.74      56138.67       430.04 o                         
   4   4   2        134.43        194.72        21.88 o                         
   5   4   2      39860.33      42482.75       431.80 o                         
   6   4   2     114941.95     119162.25      1315.33 o                         
   7   4   2      29414.02      30871.21       501.88 o                         
   8   4   2       2283.82       2389.65        82.39 o                         
   9   4   2      45260.12      47123.74       467.22 o                         
  10   4   2      47570.71      48727.32       360.98 o                         
  11   4   2         36.24         53.22        23.16 o                         
  12   4   2       7137.80       7257.86        98.59 o                         
  13   4   2      29696.96      30564.56       282.65 o                         
 -12   5   2        948.56        862.88        64.60 o                         
 -11   5   2        301.05        309.62        50.99 o                         
 -10   5   2        341.09        318.89        41.20 o                         
  -9   5   2       2013.89       1983.66        54.13 o                         
  -8   5   2       4333.07       4303.82        75.40 o                         
  -7   5   2         55.05         51.66        16.48 o                         
  -6   5   2       1230.12       1195.30        22.47 o                         
  -5   5   2      11185.06      11002.50        92.20 o                         
  -4   5   2      14355.23      14108.86       126.72 o                         
  -3   5   2       2717.12       2602.39        39.16 o                         
  -2   5   2       3687.40       3650.09        51.33 o                         
  -1   5   2      51481.88      51119.80       255.10 o                         
   0   5   2       2655.41       2531.00        26.97 o                         
   1   5   2        168.21        196.02         8.89 o                         
   2   5   2       4895.15       4286.15        38.26 o                         
   3   5   2      13889.80      13100.88        89.27 o                         
   4   5   2         25.57         38.79        16.62 o                         
   5   5   2        680.16        759.69        35.98 o                         
   6   5   2      13974.77      14179.77       217.59 o                         
   7   5   2       8145.55       8294.70       103.55 o                         
   8   5   2        817.34        877.58        29.41 o                         
   9   5   2       5660.82       5631.07       110.48 o                         
  10   5   2      11281.22      11525.62       104.04 o                         
  11   5   2        714.83        683.36        30.40 o                         
  12   5   2       1511.63       1515.35        45.52 o                         
  13   5   2       7920.91       8406.86       131.11 o                         
 -11   6   2       2202.28       2138.07        78.20 o                         
 -10   6   2       3345.95       3320.64        85.50 o                         
  -9   6   2       1973.69       2036.49        62.72 o                         
  -8   6   2       2427.88       2413.75        57.52 o                         
  -7   6   2       4246.40       4015.28        41.88 o                         
  -6   6   2      10363.32       9675.61        77.47 o                         
  -5   6   2        650.60        667.55        15.82 o                         
  -4   6   2       7418.90       7074.46        51.20 o                         
  -3   6   2      10106.31      10373.10       143.71 o                         
  -2   6   2      10934.97      10594.47       105.79 o                         
  -1   6   2       7144.33       7025.75        52.25 o                         
   0   6   2        615.65        544.22        28.92 o                         
   1   6   2       7622.65       7840.84        86.55 o                         
   2   6   2        417.90        379.27        12.17 o                         
   3   6   2       3262.86       3125.45        46.46 o                         
   4   6   2        799.04        778.27        54.11 o                         
   5   6   2       5702.42       5667.88       124.65 o                         
   6   6   2        177.27        145.86        18.03 o                         
   7   6   2       3603.72       3561.67        59.98 o                         
   8   6   2       1858.51       1859.56        61.75 o                         
   9   6   2        633.04        615.09        36.02 o                         
  10   6   2        770.38        737.28        48.49 o                         
  11   6   2         39.41         29.35        31.42 o                         
  12   6   2        280.78        215.83        51.85 o                         
  13   6   2         19.85         50.09        54.22 o                         
 -11   7   2       9705.31       9921.23       116.98 o                         
 -10   7   2      16814.31      16384.49       152.49 o                         
  -9   7   2      10869.52      10513.45       111.57 o                         
  -8   7   2       4973.29       4829.86        53.91 o                         
  -7   7   2      19298.27      18684.09       196.92 o                         
  -6   7   2      25955.15      25435.57       190.89 o                         
  -5   7   2       4818.82       4441.09        48.93 o                         
  -4   7   2      10453.18      10274.02       137.84 o                         
  -3   7   2      40764.05      38849.45       387.72 o                         
  -2   7   2      43221.96      41768.61       339.18 o                         
  -1   7   2        313.32        253.28        16.50 o                         
   0   7   2      16731.63      16349.26       233.64 o                         
   1   7   2      56967.16      57068.55       438.18 o                         
   2   7   2      22228.97      21552.08       182.79 o                         
   3   7   2       5695.55       5298.25        56.60 o                         
   4   7   2      16808.46      16686.62       249.49 o                         
   5   7   2      42121.47      41704.72       444.80 o                         
   6   7   2       4060.94       4015.47        53.12 o                         
   7   7   2        604.18        510.04        41.41 o                         
   8   7   2      11411.04      11163.06       177.16 o                         
   9   7   2      13232.28      13166.83       135.89 o                         
  10   7   2         28.72         37.78        34.24 o                         
  11   7   2        587.80        614.60        54.91 o                         
  12   7   2       6583.96       6544.55       223.85 o                         
  13   7   2       5324.93       5363.10       103.79 o                         
 -10   8   2      22716.89      22822.61       296.12 o                         
  -9   8   2      16580.65      15571.68       341.62 o                         
  -8   8   2       3704.41       3410.83        77.32 o                         
  -7   8   2      30322.63      29101.92       328.22 o                         
  -6   8   2      38607.10      38123.70       271.88 o                         
  -5   8   2      11128.42      10903.36       112.98 o                         
  -4   8   2       9035.82       8868.44        91.08 o                         
  -3   8   2      24629.50      23718.50       281.17 o                         
  -2   8   2      55200.02      51735.31       463.31 o                         
  -1   8   2       1344.46       1185.00        21.33 o                         
   0   8   2      18759.67      18240.77       197.76 o                         
   1   8   2      71469.51      70563.17       451.92 o                         
   2   8   2      46100.62      43212.08       276.59 o                         
   3   8   2        875.92        765.86        17.86 o                         
   4   8   2      11996.93      11799.42       204.71 o                         
   5   8   2      37548.28      36386.41       403.93 o                         
   6   8   2       1424.48       1396.79        32.86 o                         
   7   8   2       2784.55       2704.68        56.93 o                         
   8   8   2       9127.45       9071.42       110.37 o                         
   9   8   2      15176.71      15174.21       156.21 o                         
  10   8   2        905.39        901.34        45.59 o                         
  11   8   2         20.61          7.76        37.99 o                         
  12   8   2       5353.50       5134.37        91.01 o                         
  -9   9   2       8180.45       8478.85       169.26 o                         
  -8   9   2        225.97        234.95        33.10 o                         
  -7   9   2       6089.13       5121.66       321.31 o                         
  -6   9   2       9425.43       8690.42       253.34 o                         
  -5   9   2       8245.03       7840.94       220.35 o                         
  -4   9   2       1300.23       1219.65        23.74 o                         
  -3   9   2       1072.39       1027.51        23.86 o                         
  -2   9   2      11867.89      11573.34       114.70 o                         
  -1   9   2        115.67        113.58        16.49 o                         
   0   9   2       3087.19       3035.39        41.77 o                         
   1   9   2       9516.85       9253.05       139.30 o                         
   2   9   2       7935.40       7582.79        72.57 o                         
   3   9   2        518.89        498.12        17.65 o                         
   4   9   2       2609.61       2357.63        79.78 o                         
   5   9   2       1065.91       1011.52        25.38 o                         
   6   9   2       2218.61       2124.13        70.32 o                         
   7   9   2       4142.64       3934.60        96.97 o                         
   8   9   2        689.42        673.61        39.96 o                         
   9   9   2        109.70        128.98        45.15 o                         
  10   9   2       6381.43       6592.92       186.48 o                         
  11   9   2        779.70        762.97        44.38 o                         
  12   9   2        154.96        120.00        42.24 o                         
  -9  10   2        164.36        177.45        51.63 o                         
  -8  10   2         63.70         43.27        35.18 o                         
  -7  10   2        103.11         85.49        32.36 o                         
  -6  10   2       1710.60       1752.79        64.46 o                         
  -5  10   2        118.80        114.85        16.09 o                         
  -4  10   2        726.87        735.13        25.01 o                         
  -3  10   2       2430.40       2432.51        48.12 o                         
  -2  10   2       1073.84       1035.12        24.78 o                         
  -1  10   2       8549.27       8398.88       169.88 o                         
   0  10   2       1213.87       1262.00        27.39 o                         
   1  10   2        194.60        204.47        26.38 o                         
   2  10   2       5762.57       5359.81        55.63 o                         
   3  10   2      17650.21      16749.53       476.19 o                         
   4  10   2        475.39        430.91        35.99 o                         
   5  10   2       4356.51       4300.63        56.03 o                         
   6  10   2      14212.35      14133.59       274.33 o                         
   7  10   2      15818.26      15515.17       440.09 o                         
   8  10   2        212.07        223.95        34.52 o                         
   9  10   2       3671.22       3313.96       118.42 o                         
  10  10   2      24164.07      23957.57       414.93 o                         
  11  10   2       6029.29       5872.79       145.09 o                         
  -8  11   2          0.26         47.95        49.72 o                         
  -7  11   2        968.34       1088.22        43.28 o                         
  -6  11   2       2112.93       2073.21        65.48 o                         
  -5  11   2       1297.60       1259.53        45.61 o                         
  -4  11   2       1204.11       1120.25        66.35 o                         
  -3  11   2       2112.04       2124.15        38.13 o                         
  -2  11   2       1126.29       1050.02        29.27 o                         
  -1  11   2       5953.64       6009.03       121.97 o                         
   0  11   2       1913.06       1787.12        65.03 o                         
   1  11   2       2782.97       2720.24        47.53 o                         
   2  11   2       4411.44       4201.16        63.98 o                         
   3  11   2      11008.52      10789.10       345.57 o                         
   4  11   2       1945.37       1819.98       106.59 o                         
   5  11   2        869.92        797.27        55.32 o                         
   6  11   2      10618.58      10592.65       133.93 o                         
   7  11   2      12678.17      12246.81       377.16 o                         
   8  11   2        276.97        200.86        43.36 o                         
   9  11   2       1710.37       1757.26        62.21 o                         
  10  11   2      16346.29      16452.43       380.74 o                         
  11  11   2       5915.22       5754.70       205.76 o                         
  -7  12   2        508.57        496.46        54.17 o                         
  -6  12   2       1082.52       1136.52        88.51 o                         
  -5  12   2        285.01        388.15        50.59 o                         
  -4  12   2          1.78         60.27        37.49 o                         
  -3  12   2        332.27        282.99        24.15 o                         
  -2  12   2          4.47          3.43        22.42 o                         
  -1  12   2        353.44        454.68        34.68 o                         
   0  12   2         17.43         39.46        27.10 o                         
   1  12   2        223.62        172.00        29.82 o                         
   2  12   2        160.21        141.70        27.13 o                         
   3  12   2       2940.47       2829.49       141.54 o                         
   4  12   2         36.33         42.94        38.89 o                         
   5  12   2        163.95        123.62        27.76 o                         
   6  12   2        287.88        234.53        35.07 o                         
   7  12   2       1658.96       1683.95        66.27 o                         
   8  12   2         13.03         15.33        38.53 o                         
   9  12   2        196.03        203.34        47.35 o                         
  10  12   2       2174.63       2096.11        67.65 o                         
  -6  13   2       1144.72       1265.33        65.61 o                         
  -5  13   2       2452.56       2694.95       121.26 o                         
  -4  13   2        223.07        207.84        50.82 o                         
  -3  13   2         85.05         85.91        42.17 o                         
  -2  13   2       3491.38       3543.05       169.66 o                         
  -1  13   2       2410.96       2548.07       105.89 o                         
   0  13   2        473.17        423.10        33.85 o                         
   1  13   2       2151.29       2221.12        94.82 o                         
   2  13   2       8481.02       7831.57       119.54 o                         
   3  13   2         19.06         48.54        43.18 o                         
   4  13   2       1269.95       1265.93        54.73 o                         
   5  13   2       4295.70       4357.70       174.73 o                         
   6  13   2       3054.65       3474.49       147.41 o                         
   7  13   2         24.18         24.42        36.43 o                         
   8  13   2       1349.63       1412.62        53.62 o                         
   9  13   2       6312.49       6731.92       192.82 o                         
  -4  14   2         54.62         29.74        48.77 o                         
  -3  14   2       5977.37       6866.35       160.94 o                         
  -2  14   2      18249.83      21785.41       508.24 o                         
  -1  14   2       8324.88       9357.82       493.75 o                         
   0  14   2        964.62       1045.23       105.14 o                         
   1  14   2      11435.03      12328.11       467.94 o                         
   2  14   2      18666.76      18839.77       364.10 o                         
   3  14   2       3651.33       3834.60       145.75 o                         
   4  14   2       2320.67       2526.38        73.81 o                         
   5  14   2      16568.84      18263.89       499.66 o                         
   6  14   2      16794.44      18340.47       621.32 o                         
   7  14   2        772.35        852.47       104.29 o                         
  -2  15   2      16576.67      20933.39       491.40 o                         
  -1  15   2      11294.59      14103.10       329.76 o                         
   0  15   2         47.09         28.68        49.86 o                         
   1  15   2       8436.57       8980.82       206.50 o                         
   2  15   2      19022.87      20224.12       365.13 o                         
   3  15   2       5181.50       5305.09       111.52 o                         
   4  15   2        487.79        550.31        59.91 o                         
   5  15   2       9686.67      10489.53       202.64 o                         
  -4 -14   3        334.32        463.87        77.79 o                         
  -3 -14   3      11351.41      12671.18       420.18 o                         
  -2 -14   3      17702.15      19314.67       440.61 o                         
  -1 -14   3       3755.60       4070.00       139.18 o                         
   0 -14   3       1410.63       1444.23       142.85 o                         
   1 -14   3      10938.05      13017.09       502.37 o                         
  -6 -13   3       8697.53       9520.94       202.05 o                         
  -5 -13   3      10560.34      11868.65       260.66 o                         
  -4 -13   3        127.81        182.61        36.67 o                         
  -3 -13   3       3948.43       3986.83        86.23 o                         
  -2 -13   3      13576.04      13919.64       226.04 o                         
  -1 -13   3       4017.37       4048.07       168.19 o                         
   0 -13   3       1088.45       1085.53        73.48 o                         
   1 -13   3       5363.03       5652.01       214.87 o                         
   2 -13   3       7989.87       9157.05       169.11 o                         
   3 -13   3        302.79        239.12        51.10 o                         
   4 -13   3        820.59        859.04        55.99 o                         
  -8 -12   3        219.60        207.96        40.33 o                         
  -7 -12   3        314.64        330.69        38.68 o                         
  -6 -12   3       1007.04        990.21        39.15 o                         
  -5 -12   3       2567.17       2504.95        82.30 o                         
  -4 -12   3        617.89        655.89        38.76 o                         
  -3 -12   3        410.79        302.53        31.76 o                         
  -2 -12   3       1245.79       1205.14        32.52 o                         
  -1 -12   3        157.75        131.14        36.54 o                         
   0 -12   3       1206.64       1144.50        66.44 o                         
   1 -12   3        437.51        425.33        44.57 o                         
   2 -12   3       1107.39       1085.93        64.50 o                         
   3 -12   3        576.87        611.80        50.88 o                         
   4 -12   3       1402.77       1453.06        66.54 o                         
   5 -12   3       1200.47       1259.97        50.01 o                         
   6 -12   3         10.95         20.99        66.85 o                         
  -9 -11   3         56.79         25.82        39.62 o                         
  -8 -11   3        292.47        292.04        38.97 o                         
  -7 -11   3       1366.72       1418.10        46.94 o                         
  -6 -11   3       1351.62       1327.30        43.94 o                         
  -5 -11   3         85.81         88.87        29.50 o                         
  -4 -11   3         79.28        147.13        25.86 o                         
  -3 -11   3        646.00        659.43        27.22 o                         
  -2 -11   3        109.44        116.50        14.28 o                         
  -1 -11   3         48.13         43.04        18.05 o                         
   0 -11   3        200.83        194.56        30.63 o                         
   1 -11   3       1675.29       1663.91        61.85 o                         
   2 -11   3         77.84         47.89        33.74 o                         
   3 -11   3       1850.49       2039.50        55.88 o                         
   4 -11   3        264.57        313.43        37.51 o                         
   5 -11   3        361.98        341.10        38.97 o                         
   6 -11   3        501.25        506.74        63.93 o                         
   7 -11   3       2399.64       2614.25        75.15 o                         
 -10 -10   3      11314.76      11690.95       246.90 o                         
  -9 -10   3        809.27        793.48        45.56 o                         
  -8 -10   3       2872.01       2852.00        61.26 o                         
  -7 -10   3      10001.59       9990.79       224.82 o                         
  -6 -10   3       8949.88       8934.63       155.43 o                         
  -5 -10   3         31.46          5.97        27.49 o                         
  -4 -10   3       2385.77       2400.67       118.58 o                         
  -3 -10   3       9105.95       8899.18       170.96 o                         
  -2 -10   3       5856.80       5443.72        80.33 o                         
  -1 -10   3         57.84         39.99        11.14 o                         
   0 -10   3        539.71        509.94        26.69 o                         
   1 -10   3       8256.41       8035.23       222.87 o                         
   2 -10   3        776.89        700.87        42.66 o                         
   3 -10   3        983.06       1064.17        42.85 o                         
   4 -10   3        987.79        921.34        48.58 o                         
   5 -10   3       2048.10       1879.55        49.01 o                         
   6 -10   3       1649.08       1682.32        51.38 o                         
   7 -10   3       2959.54       3141.97        66.41 o                         
   8 -10   3        237.60        178.05        52.96 o                         
 -10  -9   3       8217.67       8176.78       135.72 o                         
  -9  -9   3        887.35        792.65        41.92 o                         
  -8  -9   3       2515.90       2403.28        75.27 o                         
  -7  -9   3       3989.66       3952.49        81.80 o                         
  -6  -9   3       4403.19       4381.03        65.14 o                         
  -5  -9   3        344.35        417.65        28.77 o                         
  -4  -9   3       1026.40        982.89        32.99 o                         
  -3  -9   3       2640.39       2569.42        56.86 o                         
  -2  -9   3       1195.75       1075.40        27.45 o                         
  -1  -9   3        588.45        569.12        16.83 o                         
   0  -9   3         85.55         78.86        15.69 o                         
   1  -9   3       2004.68       1592.37        70.41 o                         
   2  -9   3       1180.74       1218.55        57.30 o                         
   3  -9   3         38.41         58.00        28.76 o                         
   4  -9   3        112.92        111.63        25.54 o                         
   5  -9   3        387.13        390.96        29.75 o                         
   6  -9   3        494.14        555.77        32.85 o                         
   7  -9   3       2228.35       2198.72        51.56 o                         
   8  -9   3        450.09        461.94        53.17 o                         
   9  -9   3       1540.34       1610.26        82.13 o                         
 -11  -8   3       1195.67       1065.10        63.57 o                         
 -10  -8   3        247.08        256.59        27.98 o                         
  -9  -8   3       5462.46       4758.45       337.01 o                         
  -8  -8   3       4362.33       4353.20        70.85 o                         
  -7  -8   3        486.91        506.83        33.81 o                         
  -6  -8   3       2051.25       2013.33        60.92 o                         
  -5  -8   3      17195.53      17023.38       127.52 o                         
  -4  -8   3       2429.25       2392.78        36.15 o                         
  -3  -8   3        421.89        412.89        25.99 o                         
  -2  -8   3       6392.85       6248.42        55.08 o                         
  -1  -8   3      26058.19      24499.76       251.63 o                         
   0  -8   3        176.94        147.82        16.17 o                         
   1  -8   3      12291.75      11534.72        91.34 o                         
   2  -8   3      44237.53      43174.80       451.65 o                         
   3  -8   3      14943.39      14452.58       174.75 o                         
   4  -8   3         80.35         91.89        18.45 o                         
   5  -8   3      12780.75      12812.07       187.87 o                         
   6  -8   3      25829.53      25627.21       256.67 o                         
   7  -8   3       1223.35       1169.48        49.44 o                         
   8  -8   3       2456.46       2453.76        58.62 o                         
   9  -8   3      19323.26      20150.71       367.08 o                         
  10  -8   3      14357.32      14942.43       230.61 o                         
 -11  -7   3         67.02         12.75        56.56 o                         
 -10  -7   3       5552.48       5214.62       146.26 o                         
  -9  -7   3      20710.35      19780.74       147.59 o                         
  -8  -7   3      14847.49      14520.37       168.10 o                         
  -7  -7   3       1533.66       1377.86        83.13 o                         
  -6  -7   3      15775.21      15890.08       132.84 o                         
  -5  -7   3      37323.28      37395.14       386.87 o                         
  -4  -7   3      12811.65      12291.10       105.76 o                         
  -3  -7   3       2587.38       2601.74        40.18 o                         
  -2  -7   3      37831.45      36096.13       221.08 o                         
  -1  -7   3      71916.40      67836.19       505.89 o                         
   0  -7   3       5760.85       5070.11        76.03 o                         
   1  -7   3       4840.18       4659.41        37.44 o                         
   2  -7   3      61230.37      59452.40       418.45 o                         
   3  -7   3      43428.07      41990.12       319.87 o                         
   4  -7   3        181.95        183.90        17.97 o                         
   5  -7   3      18532.64      18038.32       138.94 o                         
   6  -7   3      50575.39      49087.52       412.58 o                         
   7  -7   3      10865.32       8897.60       579.63 o                         
   8  -7   3        944.69        847.14        35.40 o                         
   9  -7   3      22435.17      22010.08       177.88 o                         
  10  -7   3      26356.14      26943.41       241.31 o                         
 -12  -6   3       6347.67       6359.40       114.99 o                         
 -11  -6   3        106.91         45.34        53.80 o                         
 -10  -6   3       2942.53       2968.63        56.15 o                         
  -9  -6   3       9199.76       9328.84       112.43 o                         
  -8  -6   3       7598.77       7683.46        71.20 o                         
  -7  -6   3         71.50         72.43        19.96 o                         
  -6  -6   3       2059.76       2070.09        42.65 o                         
  -5  -6   3      29382.35      29448.08       316.54 o                         
  -4  -6   3       9172.57       8940.39        98.77 o                         
  -3  -6   3       1125.75       1116.15        23.09 o                         
  -2  -6   3      15242.52      14929.29       132.99 o                         
  -1  -6   3      49009.91      46698.08       277.64 o                         
   0  -6   3        587.99        514.79        13.24 o                         
   1  -6   3       1091.19       1068.22        46.35 o                         
   2  -6   3      32760.67      31820.27       218.18 o                         
   3  -6   3      21333.80      20288.86       168.88 o                         
   4  -6   3        825.56        833.70        17.83 o                         
   5  -6   3       5303.52       5143.92        59.23 o                         
   6  -6   3      32771.57      31472.76       351.59 o                         
   7  -6   3       8230.80       8085.63        65.20 o                         
   8  -6   3        776.69        765.63        26.84 o                         
   9  -6   3      12116.09      12073.95       105.99 o                         
  10  -6   3      13021.55      12673.04       202.30 o                         
  11  -6   3        662.84        629.26        46.66 o                         
 -12  -5   3        938.91       1001.61        73.79 o                         
 -11  -5   3         70.28         48.94        43.47 o                         
 -10  -5   3        491.36        497.53        35.61 o                         
  -9  -5   3        160.94        161.14        15.65 o                         
  -8  -5   3       1317.62       1300.58        30.66 o                         
  -7  -5   3         95.02         97.58        19.72 o                         
  -6  -5   3       1825.81       1571.46        30.69 o                         
  -5  -5   3       3786.32       3691.00        62.06 o                         
  -4  -5   3       6102.60       5873.69        63.00 o                         
  -3  -5   3       1775.17       1732.38        29.66 o                         
  -2  -5   3        197.91        164.80        13.91 o                         
  -1  -5   3       9003.20       8540.79        97.35 o                         
   0  -5   3         58.78         75.05        11.51 o                         
   1  -5   3         42.90         54.00        11.57 o                         
   2  -5   3       5554.84       5863.09        48.78 o                         
   3  -5   3       2277.52       2450.94        32.12 o                         
   4  -5   3       1057.63        934.45        15.84 o                         
   5  -5   3          6.67         32.32        12.60 o                         
   6  -5   3       8880.43       8505.39       100.87 o                         
   7  -5   3       1166.54       1057.86        25.74 o                         
   8  -5   3         77.14         72.95        19.97 o                         
   9  -5   3       1071.84       1136.98        37.43 o                         
  10  -5   3       2822.04       2872.15        74.93 o                         
  11  -5   3          6.68          6.93        43.11 o                         
  12  -5   3          9.40         61.07        59.75 o                         
 -12  -4   3         13.69         10.05        44.42 o                         
 -11  -4   3       6473.91       6522.04        92.18 o                         
 -10  -4   3      11696.04      11652.37       112.48 o                         
  -9  -4   3       9557.16       9566.21       182.10 o                         
  -8  -4   3        690.09        670.46        32.53 o                         
  -7  -4   3       4746.56       4837.93        51.58 o                         
  -6  -4   3      27173.00      26942.69       279.27 o                         
  -5  -4   3       2142.17       1968.47        30.84 o                         
  -4  -4   3      14598.02      14623.18       127.40 o                         
  -3  -4   3      41557.92      40488.52       235.63 o                         
  -2  -4   3      36839.16      35919.72       265.41 o                         
  -1  -4   3        547.39        531.87        15.48 o                         
   0  -4   3       6574.99       6723.55        80.93 o                         
   1  -4   3      29917.66      28509.52       282.23 o                         
   2  -4   3       1776.11       1644.64        26.70 o                         
   3  -4   3       2283.14       2103.50        22.24 o                         
   4  -4   3       3295.86       3362.28        33.04 o                         
   5  -4   3      31352.87      30617.03       237.31 o                         
   6  -4   3       2147.66       1774.71        67.53 o                         
   7  -4   3          6.72         19.59        17.87 o                         
   8  -4   3       6171.14       6176.29        70.23 o                         
   9  -4   3       8126.45       8269.28        81.32 o                         
  10  -4   3        462.45        460.74        36.27 o                         
  11  -4   3         68.07         54.25        41.28 o                         
  12  -4   3       2801.23       2813.93       100.02 o                         
 -12  -3   3        420.82        414.54        44.20 o                         
 -11  -3   3      16413.90      16623.88       179.07 o                         
 -10  -3   3      41825.18      41670.75       450.76 o                         
  -9  -3   3      39972.12      40281.44       532.40 o                         
  -8  -3   3        157.87        116.68        20.71 o                         
  -7  -3   3      16793.66      17029.43       116.69 o                         
  -6  -3   3      95732.14      96445.05       854.27 o                         
  -5  -3   3      28175.88      27976.33       346.53 o                         
  -4  -3   3       9976.63       9828.47        65.72 o                         
  -3  -3   3     121032.42     123956.32       527.52 o                         
  -2  -3   3     168239.00     165941.75       966.96 o                         
  -1  -3   3      11116.17      10739.88        70.44 o                         
   0  -3   3       9607.47       9835.32        87.56 o                         
   1  -3   3      57693.50      58226.34       473.29 o                         
   2  -3   3      53165.09      53291.65       267.24 o                         
   3  -3   3       3280.48       3344.53        25.99 o                         
   4  -3   3       6096.84       6006.26        69.26 o                         
   5  -3   3      55528.21      56585.91       439.18 o                         
   6  -3   3      19165.70      19628.89       144.94 o                         
   7  -3   3       1844.63       1814.32        25.34 o                         
   8  -3   3       8956.00       9276.85       134.78 o                         
   9  -3   3      14848.84      15096.90       108.51 o                         
  10  -3   3       3709.55       3706.70        69.21 o                         
  11  -3   3        508.66        507.41        43.89 o                         
  12  -3   3       5225.82       5543.53       118.59 o                         
 -13  -2   3      25162.83      25492.20       576.66 o                         
 -12  -2   3       3874.77       3753.82        71.88 o                         
 -11  -2   3       3541.39       3499.57        72.03 o                         
 -10  -2   3      18679.26      18372.97       177.54 o                         
  -9  -2   3      34175.44      35781.32       393.85 o                         
  -8  -2   3        451.48        470.81        20.21 o                         
  -7  -2   3       7962.29       8225.68        66.89 o                         
  -6  -2   3      62434.69      64958.89       771.16 o                         
  -5  -2   3      30791.27      31579.05       302.85 o                         
  -4  -2   3        415.65        378.99        11.93 o                         
  -3  -2   3      20819.32      21682.14       235.91 o                         
  -2  -2   3      60632.58      64422.95       299.18 o                         
  -1  -2   3       5399.00       5822.01        67.71 o                         
   0  -2   3        114.51        153.61        10.19 o                         
   1  -2   3      34398.33      34885.11       196.64 o                         
   2  -2   3      21938.38      22887.77       164.05 o                         
   3  -2   3       2955.91       3242.21        23.96 o                         
   4  -2   3        390.57        521.97        11.61 o                         
   5  -2   3      14360.50      15278.02       200.72 o                         
   6  -2   3        411.97        356.11        13.28 o                         
   7  -2   3        176.16        157.81        12.28 o                         
   8  -2   3       1554.10       1489.18        30.98 o                         
   9  -2   3       1139.98       1326.49        28.88 o                         
  10  -2   3        966.15        932.68        33.38 o                         
  11  -2   3         23.59         11.62        31.23 o                         
  12  -2   3        585.03        613.83        48.61 o                         
  13  -2   3        547.75        487.27        69.02 o                         
 -13  -1   3       2180.85       2157.96        91.60 o                         
 -12  -1   3        947.07        930.90        45.81 o                         
 -11  -1   3        117.72        119.47        33.98 o                         
 -10  -1   3        817.19        827.46        38.80 o                         
  -9  -1   3       3090.87       3052.05        54.56 o                         
  -8  -1   3        924.58        872.75        24.83 o                         
  -7  -1   3         17.77         27.77        14.20 o                         
  -6  -1   3       4738.98       5001.84        47.23 o                         
  -5  -1   3          2.21         51.54        13.06 o                         
  -4  -1   3       6742.52       7317.57       110.54 o                         
  -3  -1   3       3110.24       3239.69        38.21 o                         
  -2  -1   3          8.84         52.41         9.75 o                         
  -1  -1   3      35491.33      38533.09       207.98 o                         
   0  -1   3       5496.80       5627.61        53.04 o                         
   1  -1   3       9195.17      11460.48       115.90 o                         
   2  -1   3      25785.73      28390.53       162.83 o                         
   3  -1   3      56039.05      58370.21       253.33 o                         
   4  -1   3       5270.74       5499.61        58.21 o                         
   5  -1   3        696.62        817.73        11.90 o                         
   6  -1   3      25360.03      26046.54       163.19 o                         
   7  -1   3      35020.65      36263.42       181.71 o                         
   8  -1   3       4749.32       4639.01        84.49 o                         
   9  -1   3       6009.40       6044.34        50.87 o                         
  10  -1   3      29944.79      29800.68       251.39 o                         
  11  -1   3      12579.56      12528.36       124.86 o                         
  12  -1   3       3957.42       3888.52        80.88 o                         
  13  -1   3       8971.89       8984.75       236.54 o                         
 -13   0   3       1646.83       1749.73        86.52 o                         
 -12   0   3        141.87        194.32        35.78 o                         
 -11   0   3         65.81         66.69        33.67 o                         
 -10   0   3       4822.78       4825.10        75.73 o                         
  -9   0   3       1622.20       1603.63        41.47 o                         
  -8   0   3       7377.76       7441.78        99.40 o                         
  -7   0   3          3.62         23.54        14.13 o                         
  -6   0   3       2472.34       2489.85        33.43 o                         
  -5   0   3       5478.08       5905.31       152.89 o                         
  -4   0   3      19683.62      20113.11       189.70 o                         
  -3   0   3        538.15        612.60        32.60 o                         
  -2   0   3        744.64        668.66        17.59 o                         
  -1   0   3      55882.65      60682.80       721.07 o                         
   0   0   3      20055.71      22265.59       160.70 o                         
   1   0   3       1142.02       1730.65        24.14 o                         
   2   0   3      15630.33      16153.99       287.99 o                         
   3   0   3      72315.45      80446.11       529.86 o                         
   4   0   3      19946.25      22047.34       165.26 o                         
   5   0   3         44.89         57.82         8.69 o                         
   6   0   3      52891.54      58087.39       294.51 o                         
   7   0   3      45177.93      48818.57       612.28 o                         
   8   0   3       8504.11       8879.31        76.32 o                         
   9   0   3       1416.61       1410.83        72.77 o                         
  10   0   3      41519.06      43376.03       249.22 o                         
  11   0   3      17193.43      17390.37       112.79 o                         
  12   0   3       4905.98       4946.75        59.31 o                         
  13   0   3       6129.48       6442.53       193.17 o                         
 -12   1   3        558.93        587.88        57.46 o                         
 -11   1   3        502.91        464.19        31.77 o                         
 -10   1   3       4823.30       4650.14       101.68 o                         
  -9   1   3        321.20        324.53        27.30 o                         
  -8   1   3        878.44        914.23        31.22 o                         
  -7   1   3       2444.57       2382.43        38.95 o                         
  -6   1   3       1033.95       1022.38        36.42 o                         
  -5   1   3       2555.55       3063.71        48.53 o                         
  -4   1   3       2574.12       2584.62        39.62 o                         
  -3   1   3       2545.67       2445.27        38.49 o                         
  -2   1   3        994.15        908.03        20.29 o                         
  -1   1   3      16436.35      17128.88       150.84 o                         
   0   1   3       5931.65       5700.67        48.97 o                         
   1   1   3        854.31       1007.06        39.23 o                         
   2   1   3       1534.96       1883.12        30.84 o                         
   3   1   3      61119.70      68209.74       360.26 o                         
   4   1   3        299.64        280.75        13.16 o                         
   5   1   3        568.67        587.06        16.36 o                         
   6   1   3      12275.60      13178.33       128.02 o                         
   7   1   3      18734.14      20548.34       245.32 o                         
   8   1   3       3196.30       3365.69        33.21 o                         
   9   1   3        493.85        495.95        15.14 o                         
  10   1   3      16056.95      17017.10       151.64 o                         
  11   1   3       7583.64       7542.02       304.26 o                         
  12   1   3       1838.09       1867.50        41.28 o                         
  13   1   3       3267.85       3404.38       112.76 o                         
 -12   2   3       3654.44       3608.52        88.31 o                         
 -11   2   3       1739.56       1640.93        63.60 o                         
 -10   2   3       1618.91       1441.63        59.81 o                         
  -9   2   3       3925.61       3912.36        58.87 o                         
  -8   2   3        870.28        817.45        28.11 o                         
  -7   2   3        909.56        892.95        27.64 o                         
  -6   2   3        814.83        851.73        18.79 o                         
  -5   2   3       1132.72       1120.56        22.99 o                         
  -4   2   3       1473.35       1451.42        25.52 o                         
  -3   2   3       1054.04        818.29        20.00 o                         
  -2   2   3       6051.06       6040.61        56.04 o                         
  -1   2   3       9373.73      10105.13       108.22 o                         
   0   2   3        478.40        481.03        26.74 o                         
   1   2   3       1037.78       1394.65        41.82 o                         
   2   2   3       6959.53       7845.11        47.33 o                         
   3   2   3       7632.60       9030.21        73.03 o                         
   4   2   3         46.83         90.88        12.98 o                         
   5   2   3      11473.36      12467.13       117.23 o                         
   6   2   3         18.93         28.92        16.07 o                         
   7   2   3       3011.62       3300.65        72.71 o                         
   8   2   3       5822.76       6159.50        67.80 o                         
   9   2   3       6681.71       7008.10        60.62 o                         
  10   2   3        371.24        356.98        29.25 o                         
  11   2   3        999.93        978.84        31.13 o                         
  12   2   3       3963.64       4080.44        62.96 o                         
  13   2   3        741.90        753.19        46.01 o                         
 -12   3   3       8500.97       8357.95       126.74 o                         
 -11   3   3         19.84         14.97        44.07 o                         
 -10   3   3       2890.44       2768.03        70.48 o                         
  -9   3   3      24302.62      23909.54       216.36 o                         
  -8   3   3       4507.54       4291.75        55.46 o                         
  -7   3   3       1515.15       1513.37        43.15 o                         
  -6   3   3      16258.87      16471.29       191.72 o                         
  -5   3   3      44789.89      44736.68       348.20 o                         
  -4   3   3       1927.50       2147.09        34.85 o                         
  -3   3   3      20570.05      20945.97       230.86 o                         
  -2   3   3      59109.79      60335.07       603.57 o                         
  -1   3   3      24051.13      24054.92       241.36 o                         
   0   3   3        933.56       1524.42        27.21 o                         
   1   3   3      50561.71      53403.26       312.04 o                         
   2   3   3     119655.85     130612.49       620.81 o                         
   3   3   3       5721.76       5957.97        72.20 o                         
   4   3   3       1936.07       2472.23        41.98 o                         
   5   3   3      69376.12      75056.43       499.79 o                         
   6   3   3      49583.12      51352.36       448.54 o                         
   7   3   3       5045.83       5419.83        76.23 o                         
   8   3   3       7258.40       7796.51       117.20 o                         
   9   3   3      47057.64      51022.09       529.96 o                         
  10   3   3      11871.55      12587.48       150.94 o                         
  11   3   3        826.86        877.78        33.38 o                         
  12   3   3       9924.22      10046.96       216.58 o                         
  13   3   3      17980.16      19102.65       274.23 o                         
 -12   4   3      16768.78      16905.74       187.10 o                         
 -11   4   3         59.43         80.59        46.08 o                         
 -10   4   3      17427.22      17322.49       197.80 o                         
  -9   4   3      47578.30      46239.93       359.10 o                         
  -8   4   3      20930.49      20625.57       164.76 o                         
  -7   4   3        654.55        603.86        27.33 o                         
  -6   4   3      33943.56      33383.70       303.88 o                         
  -5   4   3     123232.68     118471.16       469.80 o                         
  -4   4   3      19125.48      18800.10       137.73 o                         
  -3   4   3      12716.84      12408.51       158.92 o                         
  -2   4   3     182514.52     187249.03      1804.15 o                         
  -1   4   3     151353.77     153730.19       739.28 o                         
   0   4   3         65.62        140.96        16.58 o                         
   1   4   3      28751.39      29449.85       387.45 o                         
   2   4   3      94737.20      94096.41       456.82 o                         
   3   4   3      18723.39      18491.02       167.37 o                         
   4   4   3          5.60         22.43        12.75 o                         
   5   4   3      70253.26      73951.12       655.51 o                         
   6   4   3     132417.33     140237.94      1301.24 o                         
   7   4   3      45944.12      48603.48       558.70 o                         
   8   4   3       1105.67       1270.44        67.09 o                         
   9   4   3      65068.23      66891.95       685.69 o                         
  10   4   3      26726.46      27385.29       308.78 o                         
  11   4   3       4428.12       4563.17        75.97 o                         
  12   4   3       6770.67       6998.32        78.91 o                         
  13   4   3      24236.89      25174.85       255.84 o                         
 -11   5   3        726.43        718.31        53.69 o                         
 -10   5   3       2928.66       2846.09        78.84 o                         
  -9   5   3      21202.61      21162.51       194.47 o                         
  -8   5   3      19659.93      19173.83       159.58 o                         
  -7   5   3       1353.58       1258.18        27.50 o                         
  -6   5   3       6377.07       5963.17        76.34 o                         
  -5   5   3      68228.95      65997.40       628.50 o                         
  -4   5   3      18344.22      17912.73       136.11 o                         
  -3   5   3        224.05        276.46        14.11 o                         
  -2   5   3      47557.60      46808.13       306.54 o                         
  -1   5   3      66350.30      63955.32       338.48 o                         
   0   5   3       2889.93       2881.01        50.62 o                         
   1   5   3       2565.06       2831.05        32.57 o                         
   2   5   3      35204.30      34649.68       209.28 o                         
   3   5   3      15698.06      15080.73        85.96 o                         
   4   5   3       1744.81       1605.31        38.64 o                         
   5   5   3      15059.75      15317.27       144.08 o                         
   6   5   3      36785.05      36544.90       608.18 o                         
   7   5   3      11089.75      11280.75       230.86 o                         
   8   5   3        411.98        352.05        24.50 o                         
   9   5   3      14409.39      15066.28       177.07 o                         
  10   5   3       4633.45       4549.72        65.77 o                         
  11   5   3          7.57         11.44        24.31 o                         
  12   5   3       3338.67       3468.92        58.55 o                         
  13   5   3       8264.55       8663.14       132.95 o                         
 -11   6   3       1824.23       1846.56        76.51 o                         
 -10   6   3       1774.00       1711.92        58.05 o                         
  -9   6   3        320.19        290.13        39.97 o                         
  -8   6   3       1645.55       1597.39        41.33 o                         
  -7   6   3       4037.69       3832.88        40.41 o                         
  -6   6   3        674.43        612.60        20.49 o                         
  -5   6   3       1344.52       1153.64        19.86 o                         
  -4   6   3       1520.29       1481.54        26.86 o                         
  -3   6   3        685.64        542.31        19.12 o                         
  -2   6   3        791.42        942.75        22.63 o                         
  -1   6   3       1059.57       1044.29        20.15 o                         
   0   6   3         14.87         39.72        10.50 o                         
   1   6   3        618.75        633.84        15.82 o                         
   2   6   3       3743.16       3493.45        45.62 o                         
   3   6   3       3155.58       3258.05        39.46 o                         
   4   6   3       2660.21       2748.22        57.90 o                         
   5   6   3        560.46        537.52        18.89 o                         
   6   6   3       2592.01       2622.50        34.56 o                         
   7   6   3       1403.45       1415.37        57.18 o                         
   8   6   3       4210.62       4261.00        89.65 o                         
   9   6   3       1225.91       1183.73        37.90 o                         
  10   6   3       1947.52       1960.47        60.23 o                         
  11   6   3       4122.38       4103.18        64.46 o                         
  12   6   3       3549.74       3732.04        72.62 o                         
  13   6   3       1361.76       1394.96        69.16 o                         
 -11   7   3       2003.59       1907.72        53.26 o                         
 -10   7   3      11915.97      11534.91       205.57 o                         
  -9   7   3       2758.50       2578.75        53.97 o                         
  -8   7   3         63.29         49.39        22.62 o                         
  -7   7   3       3243.44       3103.60        37.21 o                         
  -6   7   3       9926.51       9573.59        80.32 o                         
  -5   7   3       2834.53       2740.46        33.06 o                         
  -4   7   3         82.96        111.32        18.66 o                         
  -3   7   3       6020.19       5987.47       122.52 o                         
  -2   7   3      12021.63      11730.11       133.11 o                         
  -1   7   3         81.66         88.12         9.27 o                         
   0   7   3        547.09        558.99        19.47 o                         
   1   7   3       8423.08       8361.14       141.53 o                         
   2   7   3        539.42        516.57        22.58 o                         
   3   7   3       4394.76       4661.32        61.33 o                         
   4   7   3          3.08         23.60        17.69 o                         
   5   7   3       1628.61       1518.14        65.25 o                         
   6   7   3       1701.30       1716.52        34.30 o                         
   7   7   3       8124.61       8175.91       125.25 o                         
   8   7   3        179.86        194.50        52.31 o                         
   9   7   3        523.07        487.65        20.43 o                         
  10   7   3       2523.66       2534.50        57.17 o                         
  11   7   3       6324.41       6150.01        84.83 o                         
  12   7   3       1159.25       1094.80        50.80 o                         
  13   7   3          8.05          6.80        49.14 o                         
 -10   8   3      17738.03      18094.18       235.08 o                         
  -9   8   3       9282.52       9248.50       117.63 o                         
  -8   8   3        964.76       1007.74        37.43 o                         
  -7   8   3      10207.46       9486.05       134.61 o                         
  -6   8   3      24364.97      23571.15       231.53 o                         
  -5   8   3       4876.74       4705.22        51.78 o                         
  -4   8   3        620.59        629.49        21.66 o                         
  -3   8   3       6259.35       6180.99       101.57 o                         
  -2   8   3      16771.18      16397.38       128.08 o                         
  -1   8   3       3482.84       3209.18        34.33 o                         
   0   8   3        288.07        315.70        30.29 o                         
   1   8   3      22905.34      22218.08       216.36 o                         
   2   8   3       3504.93       3219.02        50.29 o                         
   3   8   3       1878.23       1825.68        28.58 o                         
   4   8   3       2507.53       2342.94        33.72 o                         
   5   8   3       7327.46       7075.99       107.39 o                         
   6   8   3        767.03        713.07        25.55 o                         
   7   8   3       2083.89       1921.04        36.24 o                         
   8   8   3        628.74        579.60        40.15 o                         
   9   8   3        203.37        175.23        43.23 o                         
  10   8   3       1885.95       1957.23        56.34 o                         
  11   8   3       2439.18       2406.04        59.51 o                         
  12   8   3         24.04          2.74        43.06 o                         
  -9   9   3       3954.70       3726.74       152.84 o                         
  -8   9   3        852.66        788.46        36.21 o                         
  -7   9   3       6529.84       6274.21        92.31 o                         
  -6   9   3      15605.55      15305.84       239.64 o                         
  -5   9   3        711.09        730.17        36.02 o                         
  -4   9   3        211.21        224.67        18.33 o                         
  -3   9   3       3023.59       2962.37        36.32 o                         
  -2   9   3       4868.62       4651.05        67.63 o                         
  -1   9   3       1146.70       1153.11        38.58 o                         
   0   9   3        773.59        781.69        26.52 o                         
   1   9   3       3567.31       3545.27        68.63 o                         
   2   9   3        548.88        519.40        18.91 o                         
   3   9   3        169.66        225.62        14.94 o                         
   4   9   3       1337.21       1285.81        24.46 o                         
   5   9   3        418.86        363.47        22.42 o                         
   6   9   3       3561.08       3526.02        57.61 o                         
   7   9   3       2122.65       1960.29        43.21 o                         
   8   9   3        196.98        203.30        35.29 o                         
   9   9   3       2793.03       2708.94        88.24 o                         
  10   9   3       2675.81       2581.65        88.25 o                         
  11   9   3         21.81         20.35        40.96 o                         
  12   9   3          5.52        -13.27        42.02 o                         
  -9  10   3        396.48        435.71        57.78 o                         
  -8  10   3       4050.84       4139.03        67.96 o                         
  -7  10   3         72.48         29.64        20.81 o                         
  -6  10   3        105.42        103.08        20.71 o                         
  -5  10   3       6798.50       6558.78       195.18 o                         
  -4  10   3       3625.97       3754.32        73.67 o                         
  -3  10   3         19.33         49.76        16.14 o                         
  -2  10   3       5178.53       5166.64        73.61 o                         
  -1  10   3      17865.27      17976.79       242.70 o                         
   0  10   3       7451.89       7224.08       214.23 o                         
   1  10   3         30.35         31.93        25.24 o                         
   2  10   3      20084.23      19394.89       185.90 o                         
   3  10   3      30831.05      29811.23       470.87 o                         
   4  10   3       4028.87       3879.47       108.07 o                         
   5  10   3       3650.50       3446.16        66.23 o                         
   6  10   3      24678.01      24627.87       385.42 o                         
   7  10   3      20276.11      20220.02       430.41 o                         
   8  10   3       1456.04       1308.91        64.82 o                         
   9  10   3       9874.23      10038.72       177.21 o                         
  10  10   3      28952.25      28599.06       641.18 o                         
  11  10   3      10550.30      10190.52       272.71 o                         
  -8  11   3       9510.27       9757.39       115.62 o                         
  -7  11   3        982.68        993.62        49.11 o                         
  -6  11   3       2353.42       1937.63       133.81 o                         
  -5  11   3      21019.57      20956.42       497.56 o                         
  -4  11   3      14155.50      14038.44       319.20 o                         
  -3  11   3        656.33        725.26        62.04 o                         
  -2  11   3       6832.78       6869.77       113.10 o                         
  -1  11   3      35938.09      36464.54       585.13 o                         
   0  11   3      14263.55      14099.35       285.80 o                         
   1  11   3        454.03        405.81        32.60 o                         
   2  11   3      23092.34      22509.56       196.25 o                         
   3  11   3      49425.73      48185.67       473.26 o                         
   4  11   3      12896.79      12290.50       433.98 o                         
   5  11   3        585.87        629.23        40.42 o                         
   6  11   3      33839.40      34039.80       325.49 o                         
   7  11   3      33796.35      32762.52       439.78 o                         
   8  11   3       7532.29       6980.87       382.82 o                         
   9  11   3       4062.82       3764.92       145.70 o                         
  10  11   3      28006.38      28161.12       451.08 o                         
  11  11   3      15838.49      15291.45       395.71 o                         
  -7  12   3        718.90        654.23        51.56 o                         
  -6  12   3          4.05         16.95        32.55 o                         
  -5  12   3       3657.25       2919.58       314.41 o                         
  -4  12   3       7874.98       7853.84       254.92 o                         
  -3  12   3       2238.10       2143.17        86.67 o                         
  -2  12   3         29.72         68.94        29.35 o                         
  -1  12   3      11435.82      11411.41       238.52 o                         
   0  12   3       7441.24       7465.17       196.56 o                         
   1  12   3       2479.62       2338.54       110.64 o                         
   2  12   3       3146.92       3077.50        74.41 o                         
   3  12   3      10406.61      10240.79       133.85 o                         
   4  12   3       4350.22       4397.77       107.37 o                         
   5  12   3       2002.39       1999.45       133.76 o                         
   6  12   3       4619.12       4821.93        83.81 o                         
   7  12   3       6825.17       6904.09        87.15 o                         
   8  12   3       4996.51       4920.95       150.94 o                         
   9  12   3        323.83        349.68        49.05 o                         
  10  12   3       8884.24       9050.08       158.79 o                         
  -6  13   3       2122.11       2354.83       121.78 o                         
  -5  13   3        996.73       1174.99        63.06 o                         
  -4  13   3        149.69        119.69        49.59 o                         
  -3  13   3        820.11        809.61        57.00 o                         
  -2  13   3       3469.10       3509.26       152.74 o                         
  -1  13   3         97.78        126.73        29.50 o                         
   0  13   3        190.33        163.97        29.84 o                         
   1  13   3       2574.26       2805.67        90.05 o                         
   2  13   3       1017.96       1167.95        52.27 o                         
   3  13   3        163.95        139.14        42.90 o                         
   4  13   3         43.31         56.89        35.38 o                         
   5  13   3       1401.20       1431.06        57.27 o                         
   6  13   3         59.77         10.48        32.79 o                         
   7  13   3          9.44         43.75        38.30 o                         
   8  13   3       1171.17       1180.49        50.25 o                         
   9  13   3        525.50        591.87        47.91 o                         
  -4  14   3        492.90        566.45        60.42 o                         
  -3  14   3       2473.45       2871.65        72.89 o                         
  -2  14   3      12243.36      14914.12       382.80 o                         
  -1  14   3       3541.95       3974.09       145.54 o                         
   0  14   3          2.11         -3.04        41.84 o                         
   1  14   3       5166.16       5655.88       253.37 o                         
   2  14   3       8169.22       8198.19       181.52 o                         
   3  14   3       2352.28       2319.71        70.31 o                         
   4  14   3         29.60         33.21        49.43 o                         
   5  14   3       6476.23       7274.30       148.75 o                         
   6  14   3       4420.80       4761.28        90.19 o                         
   7  14   3        965.20        926.85       112.82 o                         
   8  14   3        943.36        976.19        76.97 o                         
  -2  15   3      17146.44      20820.02       599.43 o                         
  -1  15   3       7534.07       9051.08       309.05 o                         
   0  15   3        390.25        522.79       108.00 o                         
   1  15   3       6343.50       7187.83       160.49 o                         
   2  15   3      13898.02      15870.36       433.17 o                         
   3  15   3       3342.72       3532.32       112.64 o                         
   4  15   3         43.09         37.26        54.05 o                         
   5  15   3       7945.80       8901.78       203.54 o                         
   6  15   3       9497.33      10478.24       339.67 o                         
  -5 -13   4       5415.07       5551.97       144.11 o                         
  -4 -13   4        474.08        453.48        40.32 o                         
  -3 -13   4       3983.27       4202.06       236.96 o                         
  -2 -13   4      10364.33      10484.49       255.28 o                         
  -1 -13   4       2071.71       1942.41        93.41 o                         
   0 -13   4         57.75         -5.38        54.62 o                         
   1 -13   4       3653.18       3777.10       261.90 o                         
   2 -13   4       3418.16       3825.54       107.82 o                         
   3 -13   4        927.78        912.66        61.11 o                         
  -7 -12   4        558.82        557.88        48.55 o                         
  -6 -12   4       4456.64       4762.63       135.23 o                         
  -5 -12   4        321.63        262.43        37.75 o                         
  -4 -12   4        664.22        663.35        40.42 o                         
  -3 -12   4       1053.80       1064.65        64.57 o                         
  -2 -12   4       1197.31       1054.15        58.56 o                         
  -1 -12   4       1155.78       1326.63        47.91 o                         
   0 -12   4       1785.66       1828.59        74.17 o                         
   1 -12   4       1299.08       1184.82        45.68 o                         
   2 -12   4          8.01         42.50        44.53 o                         
   3 -12   4       1402.46       1599.13       104.54 o                         
   4 -12   4       2395.51       2679.25        77.64 o                         
   5 -12   4        979.90        914.82       106.90 o                         
  -8 -11   4       1727.50       1857.03        53.89 o                         
  -7 -11   4        802.02        741.08        42.62 o                         
  -6 -11   4        114.37        109.49        34.13 o                         
  -5 -11   4       3727.57       3802.53        57.50 o                         
  -4 -11   4       6803.10       7082.23       112.94 o                         
  -3 -11   4       3554.36       3515.59        75.62 o                         
  -2 -11   4          3.01         -1.33        22.48 o                         
  -1 -11   4       9574.69       7742.22       885.35 o                         
   0 -11   4       4312.45       4112.34        96.48 o                         
   1 -11   4       1858.00       1834.37        67.60 o                         
   2 -11   4       1609.94       1624.03        57.51 o                         
   3 -11   4      13149.72      13723.52       443.92 o                         
   4 -11   4       6883.03       7269.47       202.42 o                         
   5 -11   4       1029.73        932.95        53.77 o                         
   6 -11   4       5944.72       6801.69       291.83 o                         
   7 -11   4      10215.29      11439.13       356.99 o                         
  -9 -10   4        444.17        401.70        52.26 o                         
  -8 -10   4       2301.42       2446.61        55.19 o                         
  -7 -10   4          1.00          9.99        34.48 o                         
  -6 -10   4         68.93         72.21        36.14 o                         
  -5 -10   4       3028.91       3181.29        49.02 o                         
  -4 -10   4       2305.93       2380.75        42.81 o                         
  -3 -10   4        159.19        178.78        26.27 o                         
  -2 -10   4        261.57        226.33        20.74 o                         
  -1 -10   4       6905.39       6857.60        96.16 o                         
   0 -10   4       3550.11       3243.93        77.70 o                         
   1 -10   4        993.85        879.22        56.01 o                         
   2 -10   4       3131.41       3067.00       104.69 o                         
   3 -10   4      12715.38      12801.48       413.40 o                         
   4 -10   4       4188.29       4162.32        63.40 o                         
   5 -10   4        417.02        321.58        42.83 o                         
   6 -10   4       7439.05       7528.92       237.52 o                         
   7 -10   4       7615.52       8007.68       121.13 o                         
   8 -10   4       4222.70       4640.19        97.79 o                         
 -10  -9   4       3081.66       2930.36        98.71 o                         
  -9  -9   4          3.60        -20.47        55.18 o                         
  -8  -9   4        516.84        468.13        42.46 o                         
  -7  -9   4        448.18        388.27        56.94 o                         
  -6  -9   4        527.16        535.60        30.39 o                         
  -5  -9   4        514.47        473.73        27.53 o                         
  -4  -9   4        165.65        164.04        24.07 o                         
  -3  -9   4        125.86        107.97        21.48 o                         
  -2  -9   4         31.98         47.63        18.89 o                         
  -1  -9   4       3964.35       3515.97        95.86 o                         
   0  -9   4       1681.00       1531.62        29.62 o                         
   1  -9   4        580.03        587.87        23.55 o                         
   2  -9   4        160.23        142.73        24.24 o                         
   3  -9   4       2540.89       2470.25        59.71 o                         
   4  -9   4        842.30        846.96        35.14 o                         
   5  -9   4       2527.23       2431.42        69.86 o                         
   6  -9   4       4186.99       4063.05        88.30 o                         
   7  -9   4       3873.18       3760.10        84.37 o                         
   8  -9   4       3154.69       3178.80        74.87 o                         
   9  -9   4        327.32        394.75        46.38 o                         
 -11  -8   4        639.87        548.26        58.53 o                         
 -10  -8   4         75.82         28.46        61.91 o                         
  -9  -8   4       4770.17       4835.09        77.59 o                         
  -8  -8   4       1013.35       1035.46        62.74 o                         
  -7  -8   4          3.88        -37.91        41.13 o                         
  -6  -8   4       7922.20       7968.40        86.19 o                         
  -5  -8   4      10109.11      10167.90        83.10 o                         
  -4  -8   4         42.75         49.72        20.66 o                         
  -3  -8   4        671.80        606.40        24.40 o                         
  -2  -8   4       7704.00       7606.87        83.32 o                         
  -1  -8   4       1725.50       1741.69        27.67 o                         
   0  -8   4         98.36        114.49        15.87 o                         
   1  -8   4       9041.29       8961.84       116.11 o                         
   2  -8   4      24261.53      23865.58       332.38 o                         
   3  -8   4       5536.33       5273.45        90.32 o                         
   4  -8   4        181.61        159.33        25.31 o                         
   5  -8   4      19249.37      19573.98       370.97 o                         
   6  -8   4       5961.88       6026.59       160.23 o                         
   7  -8   4         38.71         66.32        22.38 o                         
   8  -8   4       3377.79       3321.17        59.09 o                         
   9  -8   4       7488.92       7793.48       138.44 o                         
  10  -8   4       2141.94       2273.10        65.99 o                         
 -11  -7   4       1858.74       1833.05        88.31 o                         
 -10  -7   4       4524.19       4297.63       125.02 o                         
  -9  -7   4      33224.08      32250.44       511.20 o                         
  -8  -7   4      18193.58      17456.47       222.87 o                         
  -7  -7   4         29.84         47.39        17.62 o                         
  -6  -7   4      29496.40      29683.91       235.44 o                         
  -5  -7   4      61907.83      61830.23       526.47 o                         
  -4  -7   4      13193.79      12888.88       122.66 o                         
  -3  -7   4        228.19        293.67        17.95 o                         
  -2  -7   4      49002.95      47439.59       536.00 o                         
  -1  -7   4      42911.72      41522.33       341.34 o                         
   0  -7   4       7833.17       7657.53        69.31 o                         
   1  -7   4       7396.25       6981.67        99.87 o                         
   2  -7   4      76464.70      74016.48       733.83 o                         
   3  -7   4      50543.27      47906.90       467.97 o                         
   4  -7   4       4722.06       4425.82        47.86 o                         
   5  -7   4      23608.03      22802.44       219.89 o                         
   6  -7   4      34920.22      34430.73       331.62 o                         
   7  -7   4      13561.21      12797.01       292.60 o                         
   8  -7   4        154.17        162.65        27.75 o                         
   9  -7   4      15737.16      15733.67       174.79 o                         
  10  -7   4      13591.02      13722.28       191.28 o                         
 -11  -6   4       3516.36       3362.46        95.81 o                         
 -10  -6   4       3141.69       3118.96        54.46 o                         
  -9  -6   4      33296.30      34278.82       411.58 o                         
  -8  -6   4      29027.94      28482.80       336.81 o                         
  -7  -6   4       2558.31       2501.01        31.93 o                         
  -6  -6   4      14791.23      14809.82       146.97 o                         
  -5  -6   4      54658.02      54454.28       574.14 o                         
  -4  -6   4      22336.36      21629.43       144.02 o                         
  -3  -6   4        375.42        369.77        18.46 o                         
  -2  -6   4      45787.92      44558.86       255.07 o                         
  -1  -6   4      45634.36      44039.13       312.44 o                         
   0  -6   4      20994.41      20269.51       144.60 o                         
   1  -6   4        761.46        751.99        19.56 o                         
   2  -6   4      42928.16      41795.16       191.06 o                         
   3  -6   4      28291.02      27058.01       169.85 o                         
   4  -6   4       6203.63       5832.18        58.76 o                         
   5  -6   4      13920.89      13521.79       100.34 o                         
   6  -6   4      23823.04      22723.32       265.23 o                         
   7  -6   4      12240.48      10949.79       325.30 o                         
   8  -6   4        396.92        431.25        25.36 o                         
   9  -6   4       6290.67       6398.28        69.77 o                         
  10  -6   4       7777.66       7469.54        97.85 o                         
  11  -6   4       2847.65       2894.35        68.78 o                         
 -12  -5   4       7789.00       7974.20       149.28 o                         
 -11  -5   4       1427.82       1425.46        65.08 o                         
 -10  -5   4         56.01         48.05        29.03 o                         
  -9  -5   4       4526.14       4677.21        63.80 o                         
  -8  -5   4       7221.83       7243.30        71.31 o                         
  -7  -5   4       2294.16       2140.83        29.56 o                         
  -6  -5   4        169.66        207.44        16.81 o                         
  -5  -5   4      12563.94      12608.17        98.76 o                         
  -4  -5   4       3306.07       3325.10        59.44 o                         
  -3  -5   4       1523.27       1370.18        35.91 o                         
  -2  -5   4       9655.11       9121.65       118.98 o                         
  -1  -5   4       7835.16       7686.68        63.52 o                         
   0  -5   4        441.02        424.06        22.20 o                         
   1  -5   4        455.62        617.08        18.24 o                         
   2  -5   4      14368.47      13820.38       130.53 o                         
   3  -5   4        315.01        378.42        14.49 o                         
   4  -5   4        242.22        238.60        11.64 o                         
   5  -5   4       7184.71       6940.35        76.73 o                         
   6  -5   4       3809.26       3758.32        58.27 o                         
   7  -5   4        513.12        452.95        28.17 o                         
   8  -5   4       2261.19       2146.15        35.29 o                         
   9  -5   4       5781.65       5658.10        78.31 o                         
  10  -5   4        246.76        317.03        37.47 o                         
  11  -5   4        495.99        495.58        40.53 o                         
 -12  -4   4        221.15        204.65        49.74 o                         
 -11  -4   4        484.54        433.92        58.56 o                         
 -10  -4   4       4796.46       4736.01        80.01 o                         
  -9  -4   4       1283.53       1307.48        34.45 o                         
  -8  -4   4        410.86        397.08        25.26 o                         
  -7  -4   4         32.82         46.32        18.49 o                         
  -6  -4   4       3049.09       3111.82        34.60 o                         
  -5  -4   4         61.76         74.26        12.99 o                         
  -4  -4   4       1726.71       1517.79        23.47 o                         
  -3  -4   4       2005.51       2082.41        26.28 o                         
  -2  -4   4         20.12         59.69        11.30 o                         
  -1  -4   4         41.34         58.23        10.74 o                         
   0  -4   4       1456.29       1307.54        24.20 o                         
   1  -4   4         83.70         82.00        10.33 o                         
   2  -4   4        589.70        641.77        12.91 o                         
   3  -4   4       4303.13       3942.54        47.83 o                         
   4  -4   4       1632.75       1644.47        20.28 o                         
   5  -4   4       5205.08       4800.32        54.88 o                         
   6  -4   4         35.02         56.59        12.52 o                         
   7  -4   4       8561.19       8282.14        67.65 o                         
   8  -4   4       1867.98       1731.83        32.40 o                         
   9  -4   4       3001.19       2942.25        39.99 o                         
  10  -4   4       1895.51       1851.83        46.95 o                         
  11  -4   4       5359.10       5481.26       109.45 o                         
  12  -4   4       5883.30       5928.96       120.45 o                         
 -12  -3   4        594.75        598.12        47.99 o                         
 -11  -3   4       2509.46       2423.30        81.40 o                         
 -10  -3   4      19037.53      19134.10       178.71 o                         
  -9  -3   4      10166.80      10044.55       154.23 o                         
  -8  -3   4       1020.56       1058.29        36.12 o                         
  -7  -3   4       2562.60       2541.78        42.60 o                         
  -6  -3   4      23041.88      23149.67       183.22 o                         
  -5  -3   4       8682.52       8909.57        85.73 o                         
  -4  -3   4       1402.74       1250.35        20.37 o                         
  -3  -3   4      10361.91      10240.29        61.81 o                         
  -2  -3   4      25211.10      25482.40       146.23 o                         
  -1  -3   4       9866.96       9173.34        72.05 o                         
   0  -3   4         63.05         77.80         8.25 o                         
   1  -3   4       1098.35       1046.19        26.39 o                         
   2  -3   4        107.80        127.83         9.15 o                         
   3  -3   4       3922.88       3575.85        29.24 o                         
   4  -3   4        715.86        839.48        18.81 o                         
   5  -3   4       1059.75       1040.80        23.30 o                         
   6  -3   4       1778.10       1825.80        25.49 o                         
   7  -3   4      10508.94      10467.68        79.91 o                         
   8  -3   4        409.37        397.59        20.60 o                         
   9  -3   4         88.91         76.88        19.29 o                         
  10  -3   4       6839.14       6639.93        78.23 o                         
  11  -3   4       4125.04       4074.71        86.89 o                         
  12  -3   4       2878.98       2709.52        90.21 o                         
 -12  -2   4       1082.21       1000.31        49.93 o                         
 -11  -2   4       1186.15       1152.41        48.87 o                         
 -10  -2   4      16883.51      17079.59       287.79 o                         
  -9  -2   4      17027.18      16857.45       244.65 o                         
  -8  -2   4       2340.79       2431.42        37.65 o                         
  -7  -2   4       2856.66       2916.84        39.35 o                         
  -6  -2   4      27236.20      27585.88       293.12 o                         
  -5  -2   4      10669.10      10554.94        99.93 o                         
  -4  -2   4        688.37        589.00        17.18 o                         
  -3  -2   4      34972.39      35619.30       174.11 o                         
  -2  -2   4       7423.17       7555.75        79.99 o                         
  -1  -2   4         55.27         56.90         9.96 o                         
   0  -2   4       1686.96       1662.82        19.72 o                         
   1  -2   4       3572.89       3786.70        26.21 o                         
   2  -2   4      12073.81      12632.19        69.88 o                         
   3  -2   4       3183.90       3399.77        34.87 o                         
   4  -2   4        240.95        231.51        10.73 o                         
   5  -2   4        870.29        962.71        15.81 o                         
   6  -2   4        522.72        588.91        16.45 o                         
   7  -2   4       1071.28       1136.07        20.11 o                         
   8  -2   4         19.06         25.45        15.45 o                         
   9  -2   4       2280.20       2121.91        39.89 o                         
  10  -2   4        361.18        396.19        32.16 o                         
  11  -2   4        804.22        847.39        44.61 o                         
  12  -2   4       2172.20       2211.16        82.63 o                         
  13  -2   4       1350.96       1331.84        78.40 o                         
 -12  -1   4         54.55         85.29        39.53 o                         
 -11  -1   4       1222.24       1072.29        46.69 o                         
 -10  -1   4       2398.24       2464.44        71.32 o                         
  -9  -1   4         15.85         41.78        21.71 o                         
  -8  -1   4       2199.28       2221.66        45.58 o                         
  -7  -1   4       1204.34       1233.82        25.91 o                         
  -6  -1   4       6362.15       6209.31       116.46 o                         
  -5  -1   4       7960.08       7948.88       127.34 o                         
  -4  -1   4       5835.19       5395.05        68.53 o                         
  -3  -1   4       1270.40       1448.21        23.16 o                         
  -2  -1   4       2290.94       2185.92        41.94 o                         
  -1  -1   4      42513.02      42818.23       356.02 o                         
   0  -1   4      16868.19      17150.53        99.03 o                         
   1  -1   4        568.39        513.56        23.19 o                         
   2  -1   4      22005.39      20831.88       151.52 o                         
   3  -1   4      29891.82      30943.72       158.32 o                         
   4  -1   4      15622.52      15771.14        84.75 o                         
   5  -1   4        364.79        369.13        11.99 o                         
   6  -1   4      41596.21      42504.66       234.31 o                         
   7  -1   4      19589.76      20204.92       162.01 o                         
   8  -1   4       2885.23       3299.66        34.67 o                         
   9  -1   4      11241.00      11220.80       149.32 o                         
  10  -1   4      18494.85      19017.89       230.77 o                         
  11  -1   4      12737.62      12361.17       172.94 o                         
  12  -1   4        197.09        269.92        57.62 o                         
  13  -1   4      10442.58      10839.85       170.87 o                         
 -12   0   4       9108.81       8759.01       342.71 o                         
 -11   0   4       4466.77       4299.05       126.60 o                         
 -10   0   4        131.48        120.32        34.07 o                         
  -9   0   4       7520.79       7516.47       186.91 o                         
  -8   0   4      38829.81      38141.93       636.23 o                         
  -7   0   4       7656.08       7996.68       103.97 o                         
  -6   0   4        298.05        311.61        17.73 o                         
  -5   0   4      70846.36      71674.55      1057.57 o                         
  -4   0   4      53180.41      54337.75       627.59 o                         
  -3   0   4      17984.31      17845.61       175.33 o                         
  -2   0   4       3538.62       3788.15        64.57 o                         
  -1   0   4      96975.04      95679.42       607.18 o                         
   0   0   4      81001.91      87970.38       702.86 o                         
   1   0   4      38403.64      42842.62       226.30 o                         
   2   0   4      58567.77      63561.68       408.47 o                         
   3   0   4     136744.61     145710.83       812.70 o                         
   4   0   4      84947.88      91162.09       515.55 o                         
   5   0   4        250.28        287.83        12.74 o                         
   6   0   4      84026.02      89846.30       789.11 o                         
   7   0   4      64350.96      69238.23       607.23 o                         
   8   0   4      18807.32      19649.62       210.25 o                         
   9   0   4       7277.48       7147.47        89.48 o                         
  10   0   4      45602.85      46713.51       372.46 o                         
  11   0   4      41689.78      42287.29       267.59 o                         
  12   0   4      13970.86      13724.47       194.11 o                         
  13   0   4       8047.38       8105.11       148.16 o                         
 -12   1   4       8524.79       8514.57       130.95 o                         
 -11   1   4       6684.12       6198.12       139.66 o                         
 -10   1   4        644.55        668.57        38.48 o                         
  -9   1   4       7076.54       7249.11        93.11 o                         
  -8   1   4      30411.16      31069.78       325.65 o                         
  -7   1   4       9463.88       9850.63       117.32 o                         
  -6   1   4        351.68        312.55        17.05 o                         
  -5   1   4      26446.11      26581.25       393.85 o                         
  -4   1   4      19444.83      19629.57       328.64 o                         
  -3   1   4      24927.95      25493.40       391.00 o                         
  -2   1   4       4730.99       5454.73        61.12 o                         
  -1   1   4     107049.38     117012.09       978.16 o                         
   0   1   4      75670.78      81610.38      1069.35 o                         
   1   1   4      14079.30      15194.78       163.77 o                         
   2   1   4       6065.06       6782.11        82.63 o                         
   3   1   4      85000.52      95015.91       632.71 o                         
   4   1   4      62399.98      68726.13       407.23 o                         
   5   1   4      10222.93      11623.50        81.02 o                         
   6   1   4      25682.12      28895.40       436.51 o                         
   7   1   4      41309.46      44587.43       439.36 o                         
   8   1   4      15239.52      16044.04       118.17 o                         
   9   1   4       2879.42       3114.65        34.14 o                         
  10   1   4      24542.45      24290.90       670.51 o                         
  11   1   4      17379.83      17538.77       282.62 o                         
  12   1   4       5842.64       5975.48       105.94 o                         
  13   1   4       3766.53       3918.18        70.74 o                         
 -12   2   4        519.28        551.31        58.60 o                         
 -11   2   4        444.94        459.26        31.11 o                         
 -10   2   4       1079.50       1091.78        49.90 o                         
  -9   2   4        309.09        262.57        30.30 o                         
  -8   2   4       2820.91       2771.95        48.45 o                         
  -7   2   4       1042.79       1141.17        21.78 o                         
  -6   2   4       6281.82       6009.31        63.93 o                         
  -5   2   4       2077.11       2280.27        29.62 o                         
  -4   2   4       3030.28       2931.87        41.76 o                         
  -3   2   4       7310.60       7581.97       129.34 o                         
  -2   2   4       1007.34       1026.16        23.54 o                         
  -1   2   4       4213.06       5033.71        80.60 o                         
   0   2   4      22063.81      23892.02       431.44 o                         
   1   2   4       2926.17       2942.99        28.08 o                         
   2   2   4       1369.95       1324.99        17.89 o                         
   3   2   4       8443.76       9532.26       114.17 o                         
   4   2   4       5094.42       5858.06        52.77 o                         
   5   2   4      10021.82      10977.31       187.21 o                         
   6   2   4      13219.37      13053.99      1594.66 o                         
   7   2   4       4928.62       5326.63        77.69 o                         
   8   2   4       5116.10       5593.86        51.33 o                         
   9   2   4       1243.38       1259.82        25.01 o                         
  10   2   4       4958.78       5366.57        72.84 o                         
  11   2   4       3127.10       3251.67        46.98 o                         
  12   2   4        880.42        848.61        32.85 o                         
  13   2   4       1776.17       1752.70        91.81 o                         
 -12   3   4       2372.73       2299.56        77.80 o                         
 -11   3   4        476.25        403.06        51.18 o                         
 -10   3   4       1969.20       1632.77       144.84 o                         
  -9   3   4      12752.76      12220.43       122.66 o                         
  -8   3   4       1782.27       1778.44        42.01 o                         
  -7   3   4        177.90        155.71        14.40 o                         
  -6   3   4      24201.69      23304.36       147.33 o                         
  -5   3   4      12124.41      12164.23       149.88 o                         
  -4   3   4        504.49        426.03        19.41 o                         
  -3   3   4      15104.52      15857.29       116.13 o                         
  -2   3   4      25979.97      25986.04       234.33 o                         
  -1   3   4       3613.00       3994.33        93.31 o                         
   0   3   4        665.98        902.27        24.91 o                         
   1   3   4      17358.46      18525.39       123.74 o                         
   2   3   4      22119.19      22671.97       211.18 o                         
   3   3   4       6550.61       7940.06        60.62 o                         
   4   3   4        174.28        212.67        22.97 o                         
   5   3   4      33531.41      37128.26       210.50 o                         
   6   3   4       1138.97       1041.48        35.61 o                         
   7   3   4       3041.37       3074.48        51.24 o                         
   8   3   4       1771.25       1831.91        33.76 o                         
   9   3   4       1420.08       1509.20        41.13 o                         
  10   3   4       3338.63       3320.64        50.81 o                         
  11   3   4        960.33        911.06        29.90 o                         
  12   3   4        134.04        157.26        37.61 o                         
  13   3   4        281.41        290.12        62.17 o                         
 -12   4   4      13105.12      12930.86       163.16 o                         
 -11   4   4        254.27        248.48        50.23 o                         
 -10   4   4      13022.19      12972.41       196.01 o                         
  -9   4   4      46794.35      45589.51       599.15 o                         
  -8   4   4      12893.71      12496.64       169.63 o                         
  -7   4   4       2037.12       1971.12        27.35 o                         
  -6   4   4      41015.20      39345.00       285.66 o                         
  -5   4   4      57276.86      54824.17       476.28 o                         
  -4   4   4      13062.35      12625.52       175.89 o                         
  -3   4   4       7636.95       7930.53       136.56 o                         
  -2   4   4     165100.61     167834.44       946.64 o                         
  -1   4   4      60422.12      60535.57       374.12 o                         
   0   4   4      10298.41      10935.95        75.29 o                         
   1   4   4      27511.95      28436.28       406.17 o                         
   2   4   4      52325.33      50833.00       378.10 o                         
   3   4   4      21617.03      21104.68       104.44 o                         
   4   4   4       3002.98       3146.43        34.56 o                         
   5   4   4      28662.41      29688.88       372.71 o                         
   6   4   4      35055.50      36756.90       314.84 o                         
   7   4   4      33743.36      34844.23       400.84 o                         
   8   4   4        154.81        201.74        18.90 o                         
   9   4   4       8016.21       8299.26       179.50 o                         
  10   4   4      12707.79      13011.25       107.50 o                         
  11   4   4       8659.60       8974.16       162.39 o                         
  12   4   4       1180.91       1217.44        41.33 o                         
  13   4   4       2577.79       2576.69        81.11 o                         
 -11   5   4       1935.13       1885.49        68.88 o                         
 -10   5   4       7128.55       6964.78       108.86 o                         
  -9   5   4      43929.64      42343.65       377.68 o                         
  -8   5   4      23333.13      22257.30       237.17 o                         
  -7   5   4       4680.66       4376.07        53.38 o                         
  -6   5   4      20506.91      19482.44       208.11 o                         
  -5   5   4      35312.17      33812.59       304.07 o                         
  -4   5   4      21222.80      20528.19       126.55 o                         
  -3   5   4         11.28         14.39        11.71 o                         
  -2   5   4     111671.44     108338.88      1555.73 o                         
  -1   5   4      81056.95      80521.25       442.34 o                         
   0   5   4      24388.74      23570.95       174.18 o                         
   1   5   4      14377.72      14253.48       125.55 o                         
   2   5   4      24704.23      23669.87       210.92 o                         
   3   5   4      17716.02      16650.06       108.42 o                         
   4   5   4       2000.49       1753.52        34.08 o                         
   5   5   4      10239.77      10347.28       103.33 o                         
   6   5   4      11127.72      11392.25       135.78 o                         
   7   5   4      12070.65      11602.87        92.91 o                         
   8   5   4       1902.13       1892.46        36.41 o                         
   9   5   4       4409.60       4324.52       118.35 o                         
  10   5   4       2082.95       2155.45        42.37 o                         
  11   5   4        436.03        431.17        28.65 o                         
  12   5   4       3199.19       3159.92        65.75 o                         
  13   5   4        398.18        409.90        58.66 o                         
 -11   6   4       1149.46       1157.83        61.38 o                         
 -10   6   4         11.48         23.32        40.37 o                         
  -9   6   4       4443.12       4118.24        72.65 o                         
  -8   6   4       1854.15       1639.39        34.81 o                         
  -7   6   4       3407.70       3110.81        36.29 o                         
  -6   6   4       1548.90       1462.91        21.48 o                         
  -5   6   4       2339.23       2122.70        27.27 o                         
  -4   6   4        613.34        587.87        21.08 o                         
  -3   6   4        249.68        311.57        17.41 o                         
  -2   6   4       9457.18       8893.24        73.13 o                         
  -1   6   4       1479.77       1389.27        30.17 o                         
   0   6   4        191.72        211.87        12.38 o                         
   1   6   4       3645.25       3735.34        42.55 o                         
   2   6   4       1946.62       1669.46        26.97 o                         
   3   6   4       8652.38       9096.36       138.03 o                         
   4   6   4       3518.82       3572.49        80.12 o                         
   5   6   4       9094.38       9545.04        84.65 o                         
   6   6   4        204.16        191.63        18.37 o                         
   7   6   4      12366.98      12686.14       302.95 o                         
   8   6   4      13549.15      13921.70       275.24 o                         
   9   6   4       1841.53       1770.59        32.09 o                         
  10   6   4       5530.58       5600.68        57.99 o                         
  11   6   4       8542.31       8577.80        88.47 o                         
  12   6   4      12939.31      13119.12       161.87 o                         
  13   6   4          1.64          3.02        53.86 o                         
 -10   7   4       1260.66       1255.55        56.70 o                         
  -9   7   4        115.76        129.94        30.64 o                         
  -8   7   4       5370.44       5074.04        50.90 o                         
  -7   7   4        593.52        580.92        21.68 o                         
  -6   7   4        427.53        426.41        20.32 o                         
  -5   7   4       2754.37       2668.79        35.45 o                         
  -4   7   4       9267.77       9104.83       115.60 o                         
  -3   7   4       1617.67       1637.04        36.07 o                         
  -2   7   4       1582.69       1547.45        58.62 o                         
  -1   7   4       8869.92       8589.51        60.47 o                         
   0   7   4      21849.71      21698.30       191.32 o                         
   1   7   4      22053.44      21923.21       314.49 o                         
   2   7   4          4.77         17.45        10.39 o                         
   3   7   4      45082.89      43441.83       626.49 o                         
   4   7   4      15940.92      15577.09       187.65 o                         
   5   7   4      29541.89      30182.47       661.58 o                         
   6   7   4       4825.44       5023.94        57.97 o                         
   7   7   4      24842.71      25428.42       275.81 o                         
   8   7   4      36956.30      37163.43       551.03 o                         
   9   7   4       9442.86       9364.66       194.27 o                         
  10   7   4       8528.79       8726.58        98.52 o                         
  11   7   4      24543.35      24605.49       183.19 o                         
  12   7   4      23469.36      23218.15       322.55 o                         
  13   7   4        538.47        555.45        52.86 o                         
 -10   8   4       2450.18       2513.28       133.24 o                         
  -9   8   4        657.47        682.25        47.77 o                         
  -8   8   4       3794.39       3558.18        78.01 o                         
  -7   8   4        261.81        273.61        20.46 o                         
  -6   8   4        192.18        188.72        20.26 o                         
  -5   8   4       1262.18       1232.72        33.00 o                         
  -4   8   4       4570.62       4622.49        71.82 o                         
  -3   8   4        618.16        665.59        24.53 o                         
  -2   8   4       1383.14       1351.84        48.13 o                         
  -1   8   4       5062.58       4785.81        64.23 o                         
   0   8   4       9223.66       9023.06        99.14 o                         
   1   8   4       7247.19       6959.54        97.70 o                         
   2   8   4       3649.56       3576.93        63.71 o                         
   3   8   4      12748.90      12554.43       112.43 o                         
   4   8   4       2193.64       2207.18        40.74 o                         
   5   8   4      10988.04      10737.08       187.60 o                         
   6   8   4       2038.55       2037.97        49.26 o                         
   7   8   4       8188.74       8169.81        85.77 o                         
   8   8   4      13426.69      13446.08       110.61 o                         
   9   8   4       5289.41       5252.87        70.85 o                         
  10   8   4       3265.07       3196.56        58.70 o                         
  11   8   4       7913.67       7810.80       102.53 o                         
  12   8   4       9987.68       9562.14       154.98 o                         
  -9   9   4         69.53         56.77        53.16 o                         
  -8   9   4         33.06         36.44        32.70 o                         
  -7   9   4       1933.72       1968.69        50.22 o                         
  -6   9   4       1044.08       1017.23        27.53 o                         
  -5   9   4        969.35        968.20        40.62 o                         
  -4   9   4         94.60         80.61        21.21 o                         
  -3   9   4       1514.44       1509.37        39.78 o                         
  -2   9   4       2088.62       2126.60        53.77 o                         
  -1   9   4        756.98        776.64        18.25 o                         
   0   9   4         31.19         27.38        12.71 o                         
   1   9   4         11.45         15.48        15.06 o                         
   2   9   4        152.11        142.52        21.47 o                         
   3   9   4        536.46        499.23        15.44 o                         
   4   9   4        455.62        449.54        19.06 o                         
   5   9   4       4246.04       4065.17        90.52 o                         
   6   9   4        659.39        662.65        29.97 o                         
   7   9   4          2.22         -4.29        30.33 o                         
   8   9   4       1886.04       1871.80        52.64 o                         
   9   9   4       5084.40       4663.16        70.07 o                         
  10   9   4        300.48        314.02        39.65 o                         
  11   9   4        122.35        120.47        37.62 o                         
  12   9   4       1747.67       1707.29        55.75 o                         
  -9  10   4       2772.73       2788.83       120.13 o                         
  -8  10   4       5498.80       5538.15        75.92 o                         
  -7  10   4       3047.75       2852.91        67.80 o                         
  -6  10   4        268.95        250.85        30.86 o                         
  -5  10   4       9762.78       9931.83       252.15 o                         
  -4  10   4       3718.50       3931.70        78.82 o                         
  -3  10   4       2564.62       2567.84        67.99 o                         
  -2  10   4       7292.43       7102.45       150.65 o                         
  -1  10   4      12106.85      12325.93       138.72 o                         
   0  10   4      10872.55      11069.66       210.97 o                         
   1  10   4        101.85         88.48        25.71 o                         
   2  10   4      18257.03      17978.37       127.91 o                         
   3  10   4      12952.25      13009.65       141.97 o                         
   4  10   4       7249.37       7264.67        85.51 o                         
   5  10   4       2207.85       2211.84        40.57 o                         
   6  10   4      17585.84      17349.55       245.69 o                         
   7  10   4       9066.04       8909.11       132.77 o                         
   8  10   4        835.68        898.06        45.11 o                         
   9  10   4       7949.04       7778.12       127.91 o                         
  10  10   4       8367.51       8354.39       115.67 o                         
  11  10   4       7869.47       7542.56       229.73 o                         
  -8  11   4      15829.57      16709.86       238.27 o                         
  -7  11   4       6793.76       7096.71       154.82 o                         
  -6  11   4       1852.60       1674.78        58.06 o                         
  -5  11   4      30134.27      30564.17       684.25 o                         
  -4  11   4      20235.06      20673.50       505.57 o                         
  -3  11   4       7114.68       6465.13       256.40 o                         
  -2  11   4      15046.44      15822.28       230.94 o                         
  -1  11   4      32385.83      33742.64       477.97 o                         
   0  11   4      24733.29      24823.63       411.12 o                         
   1  11   4       1637.78       1431.93        46.09 o                         
   2  11   4      32238.23      31819.97       356.04 o                         
   3  11   4      40911.90      40224.83       442.72 o                         
   4  11   4      20969.94      20097.27       364.81 o                         
   5  11   4       1002.90       1073.86        38.91 o                         
   6  11   4      30290.15      29982.55       543.79 o                         
   7  11   4      32653.46      32211.62       912.05 o                         
   8  11   4       9041.44       8973.89       241.34 o                         
   9  11   4       7248.68       7245.57       127.89 o                         
  10  11   4      14945.52      14720.72       225.72 o                         
  11  11   4      23031.51      22569.26       558.64 o                         
  -7  12   4       7477.91       8015.77       251.58 o                         
  -6  12   4         40.42         15.12        62.17 o                         
  -5  12   4      12933.41      13527.03       238.95 o                         
  -4  12   4      20324.44      20153.47       524.82 o                         
  -3  12   4      11536.30      11783.76       381.74 o                         
  -2  12   4       2092.50       2094.54        65.98 o                         
  -1  12   4      27591.34      28346.04       561.36 o                         
   0  12   4      24270.97      24752.62       576.80 o                         
   1  12   4       2580.54       2644.82        78.64 o                         
   2  12   4       9487.38       9439.39       142.34 o                         
   3  12   4      10428.72      10628.92       110.24 o                         
   4  12   4      18934.27      18296.98       501.55 o                         
   5  12   4        192.35        214.84        31.25 o                         
   6  12   4      10542.05      10020.89       287.02 o                         
   7  12   4      12479.15      12490.52       143.91 o                         
   8  12   4       9814.70       9646.74       344.74 o                         
   9  12   4       1720.57       1743.27       111.25 o                         
  10  12   4       7075.87       7191.24       109.64 o                         
  -6  13   4       1702.12       1856.72        72.27 o                         
  -5  13   4         80.73         52.15        50.36 o                         
  -4  13   4       1408.29       1474.26        64.97 o                         
  -3  13   4       3827.24       3928.23       148.51 o                         
  -2  13   4        343.76        377.10        37.17 o                         
  -1  13   4       1253.33       1267.64        43.07 o                         
   0  13   4       1318.28       1382.27        45.02 o                         
   1  13   4       1834.49       1947.87        49.19 o                         
   2  13   4       1255.09       1254.11        59.40 o                         
   3  13   4         17.42         71.18        40.97 o                         
   4  13   4         58.28        139.93        45.64 o                         
   5  13   4         56.36         70.51        38.29 o                         
   6  13   4        638.79        660.83        37.68 o                         
   7  13   4        161.76        188.02        38.68 o                         
   8  13   4        391.76        409.84        45.58 o                         
   9  13   4       1114.08       1131.63        72.26 o                         
  -4  14   4       1371.73       1499.52        70.31 o                         
  -3  14   4        132.71        166.53        63.98 o                         
  -2  14   4        996.14       1417.81        78.67 o                         
  -1  14   4       1159.05       1309.44        62.34 o                         
   0  14   4        534.56        481.88        38.13 o                         
   1  14   4         41.32         76.46        43.15 o                         
   2  14   4        210.09        347.87        47.02 o                         
   3  14   4       2104.31       2143.39        74.21 o                         
   4  14   4        815.20        748.70        58.99 o                         
   5  14   4        543.55        545.44        59.63 o                         
   6  14   4         19.99         58.95        45.04 o                         
   7  14   4       1121.14       1138.91        71.42 o                         
   8  14   4        782.72        809.07        80.97 o                         
  -2  15   4       2619.57       3490.48       104.42 o                         
  -1  15   4       3527.85       4133.86       157.82 o                         
   0  15   4        730.80        797.00       124.72 o                         
   1  15   4        850.72       1071.90        57.88 o                         
   2  15   4       1026.21       1470.90       101.12 o                         
   3  15   4       1812.32       1851.46        93.75 o                         
   4  15   4        346.55        246.00        54.66 o                         
   5  15   4        355.85        670.03        87.43 o                         
   6  15   4        559.72        630.97        63.46 o                         
  -4 -13   5       1532.75       1494.56        55.92 o                         
  -3 -13   5        447.08        463.52        86.57 o                         
  -2 -13   5        800.86        730.22        51.70 o                         
  -1 -13   5       1915.63       1901.76       106.04 o                         
   0 -13   5        815.51        852.58        74.51 o                         
   1 -13   5        128.41        178.83        67.29 o                         
   2 -13   5        611.21        542.64        63.41 o                         
  -6 -12   5       2152.35       2356.82        87.72 o                         
  -5 -12   5          0.05        -10.71        40.81 o                         
  -4 -12   5        111.87        114.70        34.00 o                         
  -3 -12   5       1077.40       1028.34        54.54 o                         
  -2 -12   5          0.73         24.41        36.25 o                         
  -1 -12   5       1149.25       1297.48        50.98 o                         
   0 -12   5        856.88        905.24        46.65 o                         
   1 -12   5        297.25        297.96        47.16 o                         
   2 -12   5       1250.02       1472.18        62.39 o                         
   3 -12   5        490.79        503.42       117.58 o                         
   4 -12   5        165.41        169.87        58.29 o                         
  -7 -11   5       5527.29       6124.95       158.22 o                         
  -6 -11   5        294.58        243.87        41.57 o                         
  -5 -11   5       5516.85       6059.54       130.52 o                         
  -4 -11   5      10428.17      11062.74       140.31 o                         
  -3 -11   5       8892.65       9528.30       230.83 o                         
  -2 -11   5        753.06        750.71        31.96 o                         
  -1 -11   5      16844.16      17060.05       412.98 o                         
   0 -11   5      13664.63      13807.48       475.43 o                         
   1 -11   5       5287.01       5087.52       241.12 o                         
   2 -11   5       4697.91       4488.74       202.27 o                         
   3 -11   5      14668.51      14709.50       771.02 o                         
   4 -11   5      11385.39      12397.68       421.14 o                         
   5 -11   5        293.96        346.67        45.60 o                         
   6 -11   5       6082.81       6910.11       296.66 o                         
  -9 -10   5       2251.19       2476.70        80.26 o                         
  -8 -10   5      10339.63      10817.63       170.24 o                         
  -7 -10   5       8023.06       8282.65       106.31 o                         
  -6 -10   5       1441.54       1459.02        51.61 o                         
  -5 -10   5       8935.75       9218.96       181.36 o                         
  -4 -10   5      23652.34      24189.56       360.61 o                         
  -3 -10   5      14562.06      14363.43       168.18 o                         
  -2 -10   5        168.32        155.31        21.76 o                         
  -1 -10   5      14953.90      14425.77       272.79 o                         
   0 -10   5      20086.74      19108.84       330.08 o                         
   1 -10   5       9848.53       9479.81       265.53 o                         
   2 -10   5       4339.18       4113.83       155.76 o                         
   3 -10   5      17637.54      16648.93       586.96 o                         
   4 -10   5      23444.10      22612.96      1119.26 o                         
   5 -10   5       2510.99       2272.62       108.70 o                         
   6 -10   5       6398.58       6883.98       160.32 o                         
   7 -10   5      14206.21      14947.54       280.06 o                         
  -9  -9   5        273.13        285.87        76.24 o                         
  -8  -9   5       5750.94       5842.11       112.03 o                         
  -7  -9   5       3808.90       3879.31        70.66 o                         
  -6  -9   5       1726.39       1663.50        45.13 o                         
  -5  -9   5       2955.83       3017.69        46.69 o                         
  -4  -9   5       4608.12       4508.64        49.93 o                         
  -3  -9   5       6522.68       6367.13        61.40 o                         
  -2  -9   5        163.89        119.10        19.86 o                         
  -1  -9   5       6348.61       5967.32       119.87 o                         
   0  -9   5       7238.79       6716.11        69.28 o                         
   1  -9   5       7794.20       7124.31       109.15 o                         
   2  -9   5        872.53        821.22        24.08 o                         
   3  -9   5       6327.79       5758.05        94.56 o                         
   4  -9   5       8273.36       7726.72       210.89 o                         
   5  -9   5        744.05        557.74        34.88 o                         
   6  -9   5       4402.28       4262.20        69.63 o                         
   7  -9   5       4677.33       4760.38        93.70 o                         
   8  -9   5       5476.24       5486.08       145.47 o                         
 -10  -8   5        618.43        534.29        69.91 o                         
  -9  -8   5        827.25        902.68        85.03 o                         
  -8  -8   5          9.00         22.51        61.36 o                         
  -7  -8   5        226.50        190.11        61.32 o                         
  -6  -8   5       8048.24       8269.20       121.80 o                         
  -5  -8   5         49.37        104.72        23.79 o                         
  -4  -8   5        130.67        110.53        21.77 o                         
  -3  -8   5       1785.64       1648.25        30.55 o                         
  -2  -8   5       1364.83       1282.73        27.31 o                         
  -1  -8   5        297.82        281.85        16.89 o                         
   0  -8   5         55.60         71.15        18.46 o                         
   1  -8   5       1510.87       1483.94        29.21 o                         
   2  -8   5       1837.01       1651.85        31.71 o                         
   3  -8   5        150.71        157.24        23.96 o                         
   4  -8   5       1418.60       1363.47        38.59 o                         
   5  -8   5       1665.25       1476.00        53.76 o                         
   6  -8   5        680.53        684.86        37.00 o                         
   7  -8   5          1.82         22.32        25.22 o                         
   8  -8   5       1952.93       1909.24        56.09 o                         
   9  -8   5         16.59         14.06        43.01 o                         
 -11  -7   5       3979.41       3908.90        90.91 o                         
 -10  -7   5       3728.09       3584.38       133.97 o                         
  -9  -7   5      15116.77      14715.24       339.98 o                         
  -8  -7   5      11201.38      10735.19       238.25 o                         
  -7  -7   5        175.61        185.09        30.31 o                         
  -6  -7   5      26025.54      25468.84       380.63 o                         
  -5  -7   5      26948.82      26762.89       331.57 o                         
  -4  -7   5      10107.26      10052.69        74.87 o                         
  -3  -7   5        947.12        982.01        26.87 o                         
  -2  -7   5      11124.17      10989.89       129.48 o                         
  -1  -7   5      11301.88      10948.96       133.42 o                         
   0  -7   5       8878.44       8702.35       119.97 o                         
   1  -7   5       5350.66       5014.00        81.95 o                         
   2  -7   5      17890.79      16926.62       316.35 o                         
   3  -7   5      21439.21      20342.20       407.17 o                         
   4  -7   5       3427.45       3158.33        72.53 o                         
   5  -7   5       5142.01       5201.74        85.99 o                         
   6  -7   5       5499.34       5418.49        53.63 o                         
   7  -7   5       4906.67       4967.36        79.60 o                         
   8  -7   5         25.06         28.90        26.37 o                         
   9  -7   5        281.38        265.40        43.15 o                         
  10  -7   5       3179.75       3285.19        77.34 o                         
 -11  -6   5      11976.45      11994.03       280.36 o                         
 -10  -6   5       3595.23       3545.32        92.41 o                         
  -9  -6   5      29638.38      29201.93       596.46 o                         
  -8  -6   5      30301.31      30398.10       377.92 o                         
  -7  -6   5       3192.37       3230.16        51.01 o                         
  -6  -6   5      14293.67      14382.86       207.86 o                         
  -5  -6   5      28483.98      28432.90       454.37 o                         
  -4  -6   5      29441.53      29207.58       294.76 o                         
  -3  -6   5        434.10        371.25        19.79 o                         
  -2  -6   5      26229.91      24881.77       343.61 o                         
  -1  -6   5      23257.21      22377.98       154.57 o                         
   0  -6   5      34554.55      32141.78       442.68 o                         
   1  -6   5       1965.96       1890.10        46.88 o                         
   2  -6   5      21699.68      20350.49       336.39 o                         
   3  -6   5      21816.26      20588.53       297.31 o                         
   4  -6   5       4321.25       4205.01        40.62 o                         
   5  -6   5        417.80        435.26        20.38 o                         
   6  -6   5       4753.79       4507.40        61.01 o                         
   7  -6   5      12082.69      11406.16       144.40 o                         
   8  -6   5       1468.66       1401.38        32.46 o                         
   9  -6   5        464.51        435.57        31.98 o                         
  10  -6   5       2304.15       2193.22        60.06 o                         
  11  -6   5       1336.96       1295.68        67.47 o                         
 -11  -5   5       5027.88       5103.29       105.87 o                         
 -10  -5   5        924.75        919.70        38.08 o                         
  -9  -5   5      13821.11      14045.61       252.68 o                         
  -8  -5   5       6612.94       6684.73        90.18 o                         
  -7  -5   5       2929.45       2848.97        43.89 o                         
  -6  -5   5       6334.81       6347.28       126.67 o                         
  -5  -5   5       9858.19       9746.27        94.42 o                         
  -4  -5   5       3569.74       3537.71        37.67 o                         
  -3  -5   5         30.09         36.16        15.05 o                         
  -2  -5   5      11178.00      10944.47       170.42 o                         
  -1  -5   5       1497.64       1590.78        22.09 o                         
   0  -5   5       5750.11       5628.84        45.67 o                         
   1  -5   5      12412.25      11648.25       183.74 o                         
   2  -5   5        823.73        767.70        16.27 o                         
   3  -5   5        426.87        424.50        13.19 o                         
   4  -5   5       2575.32       2522.51        31.31 o                         
   5  -5   5       9264.81       8782.03        86.94 o                         
   6  -5   5        120.42         99.55        15.47 o                         
   7  -5   5        183.25        205.80        17.20 o                         
   8  -5   5       3995.66       4286.14        50.54 o                         
   9  -5   5       2605.36       2520.46        45.20 o                         
  10  -5   5        370.15        415.14        36.16 o                         
  11  -5   5       2670.22       2785.27        66.24 o                         
 -12  -4   5          8.90         25.69        49.97 o                         
 -11  -4   5         81.87         76.12        46.78 o                         
 -10  -4   5        271.98        270.20        32.77 o                         
  -9  -4   5        699.93        674.04        32.96 o                         
  -8  -4   5       3010.07       2804.24        45.33 o                         
  -7  -4   5       1555.53       1474.30        29.97 o                         
  -6  -4   5       5774.53       5717.24        54.84 o                         
  -5  -4   5         27.68         17.60        15.16 o                         
  -4  -4   5       2081.46       1901.81        29.46 o                         
  -3  -4   5      10822.79      10345.82        64.71 o                         
  -2  -4   5      19860.91      18533.39       250.78 o                         
  -1  -4   5       4082.97       3742.30        37.28 o                         
   0  -4   5       9212.65       8669.48       178.23 o                         
   1  -4   5      35911.11      34256.21       385.13 o                         
   2  -4   5        126.00        118.36         9.54 o                         
   3  -4   5       9009.00       8339.44        58.92 o                         
   4  -4   5      20217.88      19544.31       107.86 o                         
   5  -4   5      30600.09      30139.35       165.04 o                         
   6  -4   5         46.82         56.66        13.24 o                         
   7  -4   5      11613.65      11340.84       102.61 o                         
   8  -4   5      32968.13      32985.05       200.86 o                         
   9  -4   5      15675.53      15480.94       165.45 o                         
  10  -4   5       1723.96       1654.30        52.97 o                         
  11  -4   5      14769.79      15193.76       165.96 o                         
  12  -4   5      22512.79      23297.88       362.70 o                         
 -12  -3   5       2367.45       2409.76        87.75 o                         
 -11  -3   5        691.45        623.73        56.19 o                         
 -10  -3   5        108.66        147.71        44.86 o                         
  -9  -3   5         40.11         56.89        28.93 o                         
  -8  -3   5       9103.27       8745.84        84.26 o                         
  -7  -3   5        843.25        831.18        28.11 o                         
  -6  -3   5       2861.49       2825.99        41.52 o                         
  -5  -3   5       1018.71       1009.61        26.29 o                         
  -4  -3   5       9506.40       9599.98        94.43 o                         
  -3  -3   5      13405.76      12981.26       123.92 o                         
  -2  -3   5      10917.35      10304.62        93.59 o                         
  -1  -3   5       9461.07       9084.41        60.40 o                         
   0  -3   5      15675.02      16085.55       186.95 o                         
   1  -3   5      13700.02      13879.05       109.83 o                         
   2  -3   5       1170.20       1005.01        17.03 o                         
   3  -3   5      12104.99      12117.01        69.61 o                         
   4  -3   5      31769.46      30965.42       250.01 o                         
   5  -3   5      33470.36      32941.72       201.77 o                         
   6  -3   5        523.71        486.25        14.82 o                         
   7  -3   5       9189.07       9208.94        52.50 o                         
   8  -3   5      30930.20      30962.54       178.12 o                         
   9  -3   5      10530.27      10194.78        75.15 o                         
  10  -3   5       3168.20       3026.10        77.20 o                         
  11  -3   5      11183.56      11158.62       137.29 o                         
  12  -3   5      25197.15      26022.76       243.78 o                         
 -12  -2   5       1459.31       1439.22        56.57 o                         
 -11  -2   5          1.66         24.01        42.35 o                         
 -10  -2   5       1569.01       1650.47        46.58 o                         
  -9  -2   5       1071.80       1021.55        52.10 o                         
  -8  -2   5       3494.38       3599.84        64.78 o                         
  -7  -2   5        344.64        320.23        27.65 o                         
  -6  -2   5         10.39         32.36        27.50 o                         
  -5  -2   5        928.10        968.62        24.36 o                         
  -4  -2   5       1770.88       1674.14        27.38 o                         
  -3  -2   5        514.79        538.04        15.63 o                         
  -2  -2   5       4575.15       4819.22        31.69 o                         
  -1  -2   5       5802.11       5948.51        77.15 o                         
   0  -2   5        936.26       1077.35        16.84 o                         
   1  -2   5       2076.64       2029.59        20.77 o                         
   2  -2   5         64.36        102.25        11.94 o                         
   3  -2   5       4451.29       4188.42        30.00 o                         
   4  -2   5       3221.02       3541.24        42.61 o                         
   5  -2   5      21732.26      22006.81       171.11 o                         
   6  -2   5        687.16        777.81        16.22 o                         
   7  -2   5       5989.79       5893.98        42.96 o                         
   8  -2   5      14771.91      14825.95        87.67 o                         
   9  -2   5       7020.69       7178.80        90.54 o                         
  10  -2   5        434.41        462.12        22.49 o                         
  11  -2   5       3221.43       3341.66        62.37 o                         
  12  -2   5      11992.21      12442.75       213.76 o                         
 -12  -1   5         93.94         75.07        40.72 o                         
 -11  -1   5       2239.27       2191.12        64.49 o                         
 -10  -1   5        922.74        933.10        55.90 o                         
  -9  -1   5       1490.82       1460.64        61.32 o                         
  -8  -1   5        739.83        632.06        27.99 o                         
  -7  -1   5       2322.51       2262.29        39.22 o                         
  -6  -1   5        121.59        154.12        20.64 o                         
  -5  -1   5       1453.74       1471.78        37.46 o                         
  -4  -1   5       1154.56       1144.88        25.05 o                         
  -3  -1   5      11950.05      11812.15       158.81 o                         
  -2  -1   5      23555.98      23185.14       207.78 o                         
  -1  -1   5        188.00        210.19        12.00 o                         
   0  -1   5       6905.90       6982.24        73.50 o                         
   1  -1   5       2882.86       3014.27        31.59 o                         
   2  -1   5      20377.33      21446.09       120.55 o                         
   3  -1   5       3779.33       3731.18        40.11 o                         
   4  -1   5       3966.80       4000.30        31.24 o                         
   5  -1   5      12855.34      12964.78       127.10 o                         
   6  -1   5       9718.12      10025.41        68.45 o                         
   7  -1   5      10346.21      10420.07        85.87 o                         
   8  -1   5          1.84         20.26        17.99 o                         
   9  -1   5       7905.59       8174.82        68.50 o                         
  10  -1   5       4439.15       4328.11       114.82 o                         
  11  -1   5       3301.00       3103.72        75.93 o                         
  12  -1   5       2922.27       3030.56        82.92 o                         
  13  -1   5       1080.37       1172.96        64.55 o                         
 -12   0   5      11230.45      10951.38       331.22 o                         
 -11   0   5      13229.27      13065.98       324.44 o                         
 -10   0   5       1510.50       1422.36        58.35 o                         
  -9   0   5      16675.09      15971.69       264.34 o                         
  -8   0   5      33111.29      31984.20       467.09 o                         
  -7   0   5      26646.90      26427.24       266.20 o                         
  -6   0   5       1798.27       1827.74        30.65 o                         
  -5   0   5      78445.39      76217.50      1343.10 o                         
  -4   0   5      57311.34      57392.35       818.15 o                         
  -3   0   5      36594.85      35908.56       390.60 o                         
  -2   0   5      29975.16      30814.66       286.70 o                         
  -1   0   5      26757.39      25512.16       272.75 o                         
   0   0   5      80277.09      82976.12       716.19 o                         
   1   0   5       2311.36       2171.97        34.14 o                         
   2   0   5      38156.35      39985.94       348.67 o                         
   3   0   5     144538.64     152878.00       735.72 o                         
   4   0   5     117197.09     121506.83       550.67 o                         
   5   0   5       2366.52       2349.64        50.51 o                         
   6   0   5      41005.93      43463.26       461.29 o                         
   7   0   5      52715.89      56432.88       384.44 o                         
   8   0   5      11976.07      12132.65        88.63 o                         
   9   0   5       8067.44       8300.99       105.98 o                         
  10   0   5      17641.32      18059.64       171.64 o                         
  11   0   5      38538.00      39225.55       366.26 o                         
  12   0   5       4865.52       4987.54        75.72 o                         
  13   0   5        792.67        879.49        60.89 o                         
 -12   1   5      20511.38      20584.88       323.73 o                         
 -11   1   5      24835.74      24042.31       407.66 o                         
 -10   1   5       7553.98       7249.60       111.20 o                         
  -9   1   5      13020.57      12946.53       148.31 o                         
  -8   1   5      50873.47      50069.17       472.34 o                         
  -7   1   5      51964.06      53522.14       340.33 o                         
  -6   1   5        502.43        510.85        20.58 o                         
  -5   1   5      65960.71      67161.16       576.43 o                         
  -4   1   5     118732.51     119311.46      1481.07 o                         
  -3   1   5      75807.44      75863.91       835.55 o                         
  -2   1   5       7326.83       7189.60        57.85 o                         
  -1   1   5      39948.07      42239.45       445.32 o                         
   0   1   5     101981.28     106427.07       729.51 o                         
   1   1   5      41759.78      45878.54       432.69 o                         
   2   1   5       6885.42       6536.68        81.01 o                         
   3   1   5      97117.61     103607.63       546.59 o                         
   4   1   5     165360.28     174965.73       894.95 o                         
   5   1   5       6669.47       7178.70        68.99 o                         
   6   1   5      29281.88      32250.51       422.35 o                         
   7   1   5      43360.91      46379.60       470.06 o                         
   8   1   5      25174.52      26368.40       288.82 o                         
   9   1   5       2191.18       2344.65        45.81 o                         
  10   1   5       8930.16       9204.57       231.97 o                         
  11   1   5      27079.25      27158.06       333.49 o                         
  12   1   5       4836.17       5061.23        83.51 o                         
  13   1   5         41.07         24.86        40.06 o                         
 -12   2   5       5433.65       5341.24       107.66 o                         
 -11   2   5       8909.98       8647.57       133.91 o                         
 -10   2   5      10016.32       9791.10       129.14 o                         
  -9   2   5       2234.01       2238.47        54.06 o                         
  -8   2   5      11520.61      11226.21       171.92 o                         
  -7   2   5      24994.48      25164.64       144.59 o                         
  -6   2   5       3086.21       3030.39        41.82 o                         
  -5   2   5       3717.71       3416.95        46.39 o                         
  -4   2   5      20248.22      21526.87       240.16 o                         
  -3   2   5      39912.62      39674.90       230.22 o                         
  -2   2   5       1157.73       1325.71        22.24 o                         
  -1   2   5       3482.97       3524.86       103.71 o                         
   0   2   5      14421.56      14637.99       178.66 o                         
   1   2   5      14311.68      14540.38       163.43 o                         
   2   2   5       4920.04       4916.51        36.49 o                         
   3   2   5       6316.36       6922.67        58.73 o                         
   4   2   5      14777.38      17026.13       454.55 o                         
   5   2   5       1563.04       1625.81        34.33 o                         
   6   2   5       3817.13       4082.53        58.86 o                         
   7   2   5       6840.78       7272.81        80.20 o                         
   8   2   5       2400.96       2549.14        39.98 o                         
   9   2   5       9897.43       9723.99       171.01 o                         
  10   2   5       2346.93       2537.63        41.07 o                         
  11   2   5       4145.18       4225.89        51.36 o                         
  12   2   5       1683.90       1531.85       111.36 o                         
  13   2   5       3239.46       3266.10       101.41 o                         
 -12   3   5        339.93        349.19        58.27 o                         
 -11   3   5         36.29         52.38        26.88 o                         
 -10   3   5       3718.33       3657.32        64.48 o                         
  -9   3   5       1359.61       1211.03        42.48 o                         
  -8   3   5       2303.88       2101.19        42.18 o                         
  -7   3   5       1135.46       1093.36        30.60 o                         
  -6   3   5       3171.77       3127.11        34.60 o                         
  -5   3   5         70.67         79.29        12.39 o                         
  -4   3   5       2421.49       2320.46        40.86 o                         
  -3   3   5        855.10        823.56        25.16 o                         
  -2   3   5          8.10         28.98        12.98 o                         
  -1   3   5          9.62         12.04        19.95 o                         
   0   3   5        656.64        601.29        19.61 o                         
   1   3   5       2043.31       2494.59        66.61 o                         
   2   3   5       2202.82       2542.97        32.04 o                         
   3   3   5       3910.00       3720.45        31.76 o                         
   4   3   5       3086.41       3296.22        39.28 o                         
   5   3   5      16076.44      17773.39       190.87 o                         
   6   3   5       9445.12       9744.75        84.33 o                         
   7   3   5       1125.79        840.61        91.15 o                         
   8   3   5       3360.81       3096.04       166.92 o                         
   9   3   5      14280.18      14988.65       163.47 o                         
  10   3   5        167.27        177.53        20.59 o                         
  11   3   5         21.02          6.04        21.22 o                         
  12   3   5      11326.59      11321.48       122.86 o                         
  13   3   5       8265.00       8692.84       293.97 o                         
 -11   4   5       1557.05       1378.38        65.73 o                         
 -10   4   5       6133.03       5677.55       242.71 o                         
  -9   4   5       7279.61       7058.45        89.25 o                         
  -8   4   5       9161.26       8634.57       113.53 o                         
  -7   4   5       2935.13       2729.52        38.85 o                         
  -6   4   5       5799.62       5307.24        69.14 o                         
  -5   4   5      12084.40      11223.82        84.56 o                         
  -4   4   5      18738.60      18390.84       146.61 o                         
  -3   4   5        452.08        389.81        18.06 o                         
  -2   4   5        894.55        825.86        49.33 o                         
  -1   4   5      15302.56      14958.86       143.70 o                         
   0   4   5       7243.43       7197.38        56.67 o                         
   1   4   5        134.97        136.76        17.39 o                         
   2   4   5        382.10        492.66        35.04 o                         
   3   4   5       5436.13       5237.48        41.00 o                         
   4   4   5       1268.37       1255.81        30.02 o                         
   5   4   5       4435.49       4738.60       116.13 o                         
   6   4   5         21.87         40.60        15.55 o                         
   7   4   5       4913.15       5162.74        58.20 o                         
   8   4   5       2049.53       2181.77        33.47 o                         
   9   4   5       8433.45       8654.27        89.17 o                         
  10   4   5       1568.80       1404.83        29.01 o                         
  11   4   5       1681.83       1697.19        32.57 o                         
  12   4   5       6389.88       6252.56       209.75 o                         
  13   4   5       4518.87       4392.74       153.56 o                         
 -11   5   5       1760.74       1520.78        67.43 o                         
 -10   5   5       6534.46       6235.89       105.41 o                         
  -9   5   5      17625.61      16809.79       207.06 o                         
  -8   5   5      12700.32      12353.99       108.10 o                         
  -7   5   5        672.30        576.56        21.91 o                         
  -6   5   5       4046.41       3822.25        48.39 o                         
  -5   5   5       7158.72       6869.85        57.75 o                         
  -4   5   5      21044.50      20165.05       154.29 o                         
  -3   5   5       2901.50       2614.45       335.94 o                         
  -2   5   5      26959.67      25965.04       444.07 o                         
  -1   5   5      32851.82      33002.07       225.82 o                         
   0   5   5      10665.56      10272.75       114.16 o                         
   1   5   5        363.27        464.61        20.84 o                         
   2   5   5       2537.02       2489.57        32.50 o                         
   3   5   5        775.79        697.93        21.07 o                         
   4   5   5        117.52        132.40        15.56 o                         
   5   5   5        488.74        490.70        25.93 o                         
   6   5   5          1.55          5.80        15.97 o                         
   7   5   5       5627.05       5543.42        48.06 o                         
   8   5   5        465.14        463.05        19.25 o                         
   9   5   5       1301.51       1374.12        27.21 o                         
  10   5   5        161.45        211.59        23.01 o                         
  11   5   5         38.14         53.25        22.65 o                         
  12   5   5        729.04        771.47        35.77 o                         
  13   5   5       2553.10       2522.28       132.20 o                         
 -11   6   5        344.72        314.86        55.75 o                         
 -10   6   5       3924.16       3650.83        83.75 o                         
  -9   6   5       2949.47       2809.95        60.96 o                         
  -8   6   5       2299.09       2092.15        36.38 o                         
  -7   6   5          8.39         28.26        16.21 o                         
  -6   6   5       2927.20       2558.40        37.75 o                         
  -5   6   5        914.73        892.27        22.12 o                         
  -4   6   5       2376.53       2187.95        34.22 o                         
  -3   6   5       8472.26       8472.58       108.80 o                         
  -2   6   5       4643.04       3803.48       478.98 o                         
  -1   6   5          3.11         27.11        15.68 o                         
   0   6   5       3867.65       3843.88        82.39 o                         
   1   6   5       6372.91       6250.54        67.11 o                         
   2   6   5       1173.75       1120.78        23.88 o                         
   3   6   5       1229.83       1312.38        24.25 o                         
   4   6   5      18112.85      18526.02       471.35 o                         
   5   6   5       4754.71       5023.54        74.07 o                         
   6   6   5       2255.25       2306.82        36.82 o                         
   7   6   5       7664.70       7677.71        92.25 o                         
   8   6   5      13164.12      13143.81       272.53 o                         
   9   6   5          7.50          5.34        22.79 o                         
  10   6   5       2629.67       2692.32        36.47 o                         
  11   6   5      10953.58      11041.75       105.05 o                         
  12   6   5       3672.06       3549.44        77.63 o                         
  13   6   5       1272.95       1246.51        60.52 o                         
 -10   7   5       4826.82       4777.09        84.55 o                         
  -9   7   5        663.64        669.66        32.64 o                         
  -8   7   5       6978.68       6728.66        79.89 o                         
  -7   7   5       8328.68       7848.15       135.64 o                         
  -6   7   5       3596.49       3659.05        46.10 o                         
  -5   7   5       1310.68       1301.69        32.96 o                         
  -4   7   5      13026.40      12998.91        87.88 o                         
  -3   7   5      45593.73      44478.66       578.27 o                         
  -2   7   5       3822.33       3647.70        71.52 o                         
  -1   7   5      16881.01      15768.53       142.95 o                         
   0   7   5      59930.36      58869.11       527.68 o                         
   1   7   5      51435.77      49831.50       590.63 o                         
   2   7   5       2526.92       2563.60        50.23 o                         
   3   7   5      19818.82      20016.22       299.42 o                         
   4   7   5      64802.86      65715.64       400.37 o                         
   5   7   5      29848.79      30564.06       371.36 o                         
   6   7   5       2765.32       2966.11        95.17 o                         
   7   7   5      43660.65      44458.37       515.66 o                         
   8   7   5      72284.91      72306.55       952.55 o                         
   9   7   5       6447.13       6668.37       185.11 o                         
  10   7   5       7244.53       7250.01       101.43 o                         
  11   7   5      36469.98      36485.41       264.16 o                         
  12   7   5      26092.05      25971.08       210.57 o                         
  13   7   5       1063.87       1088.39        59.19 o                         
 -10   8   5       5626.33       5411.15       215.53 o                         
  -9   8   5          0.22          9.48        41.80 o                         
  -8   8   5       8270.09       8132.03        85.51 o                         
  -7   8   5      16722.07      16184.93       157.64 o                         
  -6   8   5      12692.45      12642.42       194.86 o                         
  -5   8   5       1091.28       1089.44        32.97 o                         
  -4   8   5      16894.58      16659.13       173.88 o                         
  -3   8   5      35128.21      35397.23       254.87 o                         
  -2   8   5      10659.36      10239.09       145.67 o                         
  -1   8   5      10090.96       9539.79       104.23 o                         
   0   8   5      40973.50      40009.63       322.06 o                         
   1   8   5      60403.10      59066.51       797.91 o                         
   2   8   5       5418.58       4871.42       114.91 o                         
   3   8   5       7308.03       7083.61       146.40 o                         
   4   8   5      71460.60      71667.45       753.29 o                         
   5   8   5      47518.71      47588.06       519.71 o                         
   6   8   5        241.25        231.52        30.26 o                         
   7   8   5      19353.72      19282.30       248.56 o                         
   8   8   5      49209.00      48150.81       631.85 o                         
   9   8   5       7984.24       7552.91       130.24 o                         
  10   8   5        791.48        861.61        39.74 o                         
  11   8   5      20044.76      19672.25       279.47 o                         
  12   8   5      23831.47      23324.68       350.64 o                         
  -9   9   5        765.94        693.28        51.01 o                         
  -8   9   5        517.82        464.96        33.78 o                         
  -7   9   5       1652.27       1607.96        43.19 o                         
  -6   9   5       6943.01       6985.24       162.88 o                         
  -5   9   5        455.74        449.89        31.22 o                         
  -4   9   5        518.26        467.25        29.25 o                         
  -3   9   5       4968.73       4839.61        97.02 o                         
  -2   9   5       5650.00       5676.93        94.43 o                         
  -1   9   5        137.46        151.70        14.76 o                         
   0   9   5       3589.79       3338.84        55.74 o                         
   1   9   5      10877.25      10586.08       150.45 o                         
   2   9   5       2045.87       1890.75        37.27 o                         
   3   9   5         12.23         21.71        11.89 o                         
   4   9   5      11279.57      11039.89       123.62 o                         
   5   9   5      12203.39      11796.61       171.28 o                         
   6   9   5        147.16        128.17        32.05 o                         
   7   9   5       1473.38       1425.94        50.28 o                         
   8   9   5      12890.41      12701.14       116.64 o                         
   9   9   5       1107.95       1151.67        41.92 o                         
  10   9   5        547.63        586.70        43.07 o                         
  11   9   5       2054.30       1954.17        56.19 o                         
  12   9   5       3718.34       3560.20        62.84 o                         
  -8  10   5       3497.73       3408.17        73.02 o                         
  -7  10   5       1851.34       1859.92        59.33 o                         
  -6  10   5       2387.60       2282.67        54.35 o                         
  -5  10   5       2541.32       2646.19        56.24 o                         
  -4  10   5       5642.53       5861.61       142.03 o                         
  -3  10   5        101.78        127.08        23.94 o                         
  -2  10   5       5119.90       5035.25       100.16 o                         
  -1  10   5       3289.53       3260.97        46.36 o                         
   0  10   5       3155.14       2967.80       138.24 o                         
   1  10   5       1198.51       1058.02        28.62 o                         
   2  10   5       1696.98       1626.31        40.44 o                         
   3  10   5       5761.40       5727.32        82.49 o                         
   4  10   5       1326.29       1357.44        30.31 o                         
   5  10   5       1596.29       1519.56        50.01 o                         
   6  10   5       2582.54       2597.28        63.26 o                         
   7  10   5       1388.04       1305.51        52.49 o                         
   8  10   5          1.71         -4.38        32.74 o                         
   9  10   5         10.28         78.69        36.05 o                         
  10  10   5        235.85        269.48        38.15 o                         
  11  10   5         26.44         42.84        43.65 o                         
  -8  11   5      12857.08      13748.49       210.11 o                         
  -7  11   5       8890.54       9390.30       216.44 o                         
  -6  11   5       1476.90       1437.46        48.41 o                         
  -5  11   5      12062.39      12132.35       154.92 o                         
  -4  11   5      23163.48      23930.55       535.19 o                         
  -3  11   5       3676.92       3757.10        66.80 o                         
  -2  11   5       6752.58       6457.56       199.10 o                         
  -1  11   5      13913.53      14519.35       184.18 o                         
   0  11   5      23027.39      23518.09       391.35 o                         
   1  11   5        136.51         85.71        31.05 o                         
   2  11   5       6336.08       6666.34        99.47 o                         
   3  11   5      25742.10      25442.61       276.90 o                         
   4  11   5      10634.32      10206.45       156.11 o                         
   5  11   5         30.86         76.90        28.67 o                         
   6  11   5       6305.11       6245.73       121.07 o                         
   7  11   5      13293.67      13511.02       279.17 o                         
   8  11   5       2365.98       2215.19        88.34 o                         
   9  11   5         49.24         95.37        38.92 o                         
  10  11   5       4554.00       4368.85        78.01 o                         
  11  11   5       7732.05       7682.94       162.00 o                         
  -7  12   5      11152.00      11977.32       234.19 o                         
  -6  12   5         25.94         11.76        47.45 o                         
  -5  12   5      10750.16      11290.31       217.63 o                         
  -4  12   5      22905.54      22827.10       581.26 o                         
  -3  12   5       9897.08      10276.73       314.61 o                         
  -2  12   5       3516.57       3512.50        54.61 o                         
  -1  12   5      17967.95      18945.76       326.06 o                         
   0  12   5      28873.88      29482.55       553.45 o                         
   1  12   5        648.03        654.37        38.40 o                         
   2  12   5       2610.20       2707.61        87.93 o                         
   3  12   5      12976.21      12878.09       107.90 o                         
   4  12   5      12478.73      12756.53       216.86 o                         
   5  12   5         87.49         91.23        27.22 o                         
   6  12   5       3155.56       3144.46        75.33 o                         
   7  12   5      10815.83      10916.32       144.92 o                         
   8  12   5       4507.03       4576.24       229.85 o                         
   9  12   5         11.25         63.29        49.05 o                         
  10  12   5       1900.94       1886.48        58.01 o                         
  -5  13   5        365.44        433.97        55.49 o                         
  -4  13   5       2042.51       2118.38        96.24 o                         
  -3  13   5       3617.99       3901.83        98.87 o                         
  -2  13   5        880.00        917.22        44.11 o                         
  -1  13   5       2695.92       2695.71        60.75 o                         
   0  13   5       3901.22       3980.27        98.65 o                         
   1  13   5         32.79         64.23        32.98 o                         
   2  13   5       1162.38       1241.35        46.71 o                         
   3  13   5        688.92        683.13        37.91 o                         
   4  13   5         30.99         73.39        44.46 o                         
   5  13   5       3477.34       3713.40       225.79 o                         
   6  13   5        413.50        436.55        34.34 o                         
   7  13   5        388.24        376.07        32.09 o                         
   8  13   5        487.13        567.86        73.85 o                         
   9  13   5       1430.29       1432.31       113.49 o                         
  -4  14   5       1431.90       1602.03        71.02 o                         
  -3  14   5       1163.03       1134.85        77.10 o                         
  -2  14   5       1408.95       1354.00        79.78 o                         
  -1  14   5          3.00          9.67        73.03 o                         
   0  14   5        908.98        893.74        49.04 o                         
   1  14   5       5758.52       6034.83       229.15 o                         
   2  14   5       1712.53       1752.10        82.08 o                         
   3  14   5        764.64        900.97        74.92 o                         
   4  14   5       5941.30       6190.70       236.36 o                         
   5  14   5      13425.14      12765.81       236.50 o                         
   6  14   5       1891.56       2053.95       174.89 o                         
   7  14   5        631.25        628.40        49.34 o                         
   8  14   5       9754.88      10998.80       178.48 o                         
  -2  15   5       2578.31       2780.36       136.03 o                         
  -1  15   5         48.41         53.03        84.82 o                         
   0  15   5       1041.40       1056.16        62.43 o                         
   1  15   5       3959.39       4298.07       171.82 o                         
   2  15   5       3344.16       3470.64       121.45 o                         
   3  15   5        105.17        152.39        71.10 o                         
   4  15   5       2389.72       2384.99        81.18 o                         
   5  15   5       6512.20       6896.52       297.35 o                         
   6  15   5       1755.24       1726.70        98.95 o                         
  -5 -12   6         69.18        -13.18        43.92 o                         
  -4 -12   6          8.34        -11.39        37.31 o                         
  -3 -12   6         65.33         13.43        37.19 o                         
  -2 -12   6       1372.42       1426.65        45.93 o                         
  -1 -12   6        248.36        329.67        56.27 o                         
   0 -12   6        176.61        218.26        76.24 o                         
   1 -12   6       1637.48       1679.71       179.18 o                         
   2 -12   6       1176.09       1242.13       171.99 o                         
   3 -12   6         11.77         -5.47        59.95 o                         
  -7 -11   6       6160.92       7226.06       261.14 o                         
  -6 -11   6          1.86         72.02        41.58 o                         
  -5 -11   6       2430.88       2607.67        60.54 o                         
  -4 -11   6       7464.09       8047.64       138.49 o                         
  -3 -11   6       4712.73       5022.64       134.78 o                         
  -2 -11   6       1034.37       1024.82        59.98 o                         
  -1 -11   6       8366.70       8603.51       209.01 o                         
   0 -11   6      16762.47      17787.53       364.84 o                         
   1 -11   6       1070.55        981.36        48.36 o                         
   2 -11   6       3730.61       3691.63       115.07 o                         
   3 -11   6       7973.77       8233.83       313.51 o                         
   4 -11   6       4776.81       4795.22       184.71 o                         
   5 -11   6         86.28         96.03        44.46 o                         
  -8 -10   6      12150.95      13339.55       407.70 o                         
  -7 -10   6      19950.77      21119.40       364.13 o                         
  -6 -10   6       1574.68       1575.99        58.59 o                         
  -5 -10   6       7473.31       7750.59       224.67 o                         
  -4 -10   6      28017.37      28670.48       471.44 o                         
  -3 -10   6      19227.57      19756.57       323.99 o                         
  -2 -10   6         37.45         21.60        42.47 o                         
  -1 -10   6       9099.32       8723.84       201.68 o                         
   0 -10   6      34003.28      33308.72       633.79 o                         
   1 -10   6       8416.21       7844.33       222.10 o                         
   2 -10   6        712.43        630.56        56.25 o                         
   3 -10   6      13089.64      12438.05       394.44 o                         
   4 -10   6      22813.18      24469.85       413.35 o                         
   5 -10   6       1437.69       1311.08        53.94 o                         
   6 -10   6        904.08        996.37       143.44 o                         
   7 -10   6      12839.54      13123.67       514.98 o                         
  -9  -9   6       1172.26       1322.92       105.23 o                         
  -8  -9   6       7647.18       7775.33       299.95 o                         
  -7  -9   6      17705.85      18357.04       502.33 o                         
  -6  -9   6       2720.60       2578.67        64.85 o                         
  -5  -9   6       2977.24       3130.62       145.06 o                         
  -4  -9   6      15633.90      15188.32       259.54 o                         
  -3  -9   6      13515.12      13073.24       221.00 o                         
  -2  -9   6          3.00         -2.15        20.32 o                         
  -1  -9   6       3436.34       3093.41        70.05 o                         
   0  -9   6      18396.59      17552.40       192.82 o                         
   1  -9   6       3891.47       3358.60        87.89 o                         
   2  -9   6        962.39        846.18        33.16 o                         
   3  -9   6       5606.63       4690.42       219.85 o                         
   4  -9   6      11308.06      10831.88       278.56 o                         
   5  -9   6        109.94         52.72        41.51 o                         
   6  -9   6        887.96        904.42        51.60 o                         
   7  -9   6       8022.46       8005.44       122.60 o                         
   8  -9   6       1795.27       1768.45        95.82 o                         
  -9  -8   6        135.76        127.60        76.81 o                         
  -8  -8   6        119.17        106.89        67.14 o                         
  -7  -8   6       4024.00       4028.05       113.60 o                         
  -6  -8   6        245.36        234.30        38.56 o                         
  -5  -8   6       1063.13        932.75        34.35 o                         
  -4  -8   6        572.97        597.47        26.37 o                         
  -3  -8   6        499.75        449.47        23.41 o                         
  -2  -8   6       1736.31       1627.20        33.61 o                         
  -1  -8   6       1513.02       1390.99        27.39 o                         
   0  -8   6       2049.75       1781.16        31.86 o                         
   1  -8   6          1.92          4.92        18.14 o                         
   2  -8   6       2236.04       2165.78        32.71 o                         
   3  -8   6       2683.62       2396.90        79.40 o                         
   4  -8   6       1456.48       1317.50        65.51 o                         
   5  -8   6       4530.44       4633.80       153.68 o                         
   6  -8   6       1686.25       1615.50        48.30 o                         
   7  -8   6        858.29        756.80        36.29 o                         
   8  -8   6         60.04         97.41        40.92 o                         
   9  -8   6       4744.83       5089.18       103.74 o                         
 -10  -7   6        108.77         86.11        54.25 o                         
  -9  -7   6        342.91        308.26        76.75 o                         
  -8  -7   6       3505.47       3170.65       222.96 o                         
  -7  -7   6         52.68          6.14        59.21 o                         
  -6  -7   6        732.08        705.89        43.70 o                         
  -5  -7   6       1815.61       1875.41        42.27 o                         
  -4  -7   6        809.64        817.79        36.35 o                         
  -3  -7   6          7.43         21.84        18.04 o                         
  -2  -7   6        603.65        542.31        18.48 o                         
  -1  -7   6        269.21        300.10        16.83 o                         
   0  -7   6        811.44        775.84        20.85 o                         
   1  -7   6       1038.51        925.15        27.55 o                         
   2  -7   6       2580.01       2128.07        95.96 o                         
   3  -7   6        175.84        169.14        17.41 o                         
   4  -7   6        882.36        810.63        32.42 o                         
   5  -7   6       3041.57       2934.07        48.70 o                         
   6  -7   6        320.99        268.24        25.34 o                         
   7  -7   6         61.83         59.81        23.72 o                         
   8  -7   6       2140.06       2097.63        48.82 o                         
   9  -7   6       6552.99       6686.10        98.29 o                         
  10  -7   6        473.93        398.88        57.01 o                         
 -11  -6   6       4954.01       5127.62       165.12 o                         
 -10  -6   6        555.76        590.87        76.32 o                         
  -9  -6   6       6962.35       6719.48       291.61 o                         
  -8  -6   6      15539.45      15329.29       189.98 o                         
  -7  -6   6       1040.96       1031.06        36.48 o                         
  -6  -6   6       1763.44       1799.46        58.62 o                         
  -5  -6   6       8503.80       7954.44       193.59 o                         
  -4  -6   6      12769.84      12551.00       360.47 o                         
  -3  -6   6        389.04        333.34        18.61 o                         
  -2  -6   6        630.39        547.15        21.29 o                         
  -1  -6   6       8293.40       7882.23       118.81 o                         
   0  -6   6       7135.56       6654.97       126.29 o                         
   1  -6   6        244.01        228.19        14.31 o                         
   2  -6   6        149.49        105.37        12.88 o                         
   3  -6   6       7636.17       7387.39       118.86 o                         
   4  -6   6       3059.51       2860.91        40.17 o                         
   5  -6   6       4898.18       4776.65        57.80 o                         
   6  -6   6         59.94         39.21        13.28 o                         
   7  -6   6       1090.19       1062.26        26.58 o                         
   8  -6   6       3247.24       2897.14        89.32 o                         
   9  -6   6       4595.10       4586.09       103.58 o                         
  10  -6   6        102.56        100.98        42.15 o                         
 -11  -5   6       4025.85       4229.81        99.18 o                         
 -10  -5   6       1515.91       1497.78        75.17 o                         
  -9  -5   6       5565.20       5450.16        96.74 o                         
  -8  -5   6       8657.97       8596.15       121.20 o                         
  -7  -5   6        968.05        928.77        36.95 o                         
  -6  -5   6       1506.72       1587.53        32.82 o                         
  -5  -5   6       4469.08       4451.15        96.87 o                         
  -4  -5   6       2134.40       2031.03        36.24 o                         
  -3  -5   6        660.56        617.03        29.58 o                         
  -2  -5   6        365.46        401.05        22.07 o                         
  -1  -5   6       3312.94       3173.50        39.66 o                         
   0  -5   6       1646.02       1576.01        28.67 o                         
   1  -5   6        838.31        745.23        26.46 o                         
   2  -5   6       1552.71       1495.83        32.63 o                         
   3  -5   6          5.84         36.05        14.08 o                         
   4  -5   6       5078.67       4608.65        97.45 o                         
   5  -5   6        895.29        890.00        18.84 o                         
   6  -5   6        754.64        742.07        20.22 o                         
   7  -5   6       1956.40       1926.17        28.45 o                         
   8  -5   6        814.52        757.84        28.54 o                         
   9  -5   6        655.68        602.05        34.98 o                         
  10  -5   6       1225.81       1164.49        62.02 o                         
  11  -5   6       2435.82       2531.56        76.71 o                         
 -11  -4   6       1452.75       1357.93        82.22 o                         
 -10  -4   6       5541.94       5103.37        99.80 o                         
  -9  -4   6        201.91        157.06        31.15 o                         
  -8  -4   6        214.50        221.08        28.13 o                         
  -7  -4   6       6475.11       6441.67        75.15 o                         
  -6  -4   6       9508.65       9256.83       107.73 o                         
  -5  -4   6          8.22          5.28        18.59 o                         
  -4  -4   6       8643.61       8533.57        75.02 o                         
  -3  -4   6      33368.53      32172.20       230.24 o                         
  -2  -4   6       7582.90       7307.36        88.09 o                         
  -1  -4   6       9154.80       8633.03        86.29 o                         
   0  -4   6      47951.06      46221.75       454.16 o                         
   1  -4   6      47400.53      46074.41       475.47 o                         
   2  -4   6       1229.07       1162.07        19.06 o                         
   3  -4   6       5071.41       4756.34        58.92 o                         
   4  -4   6      47907.06      47052.91       317.21 o                         
   5  -4   6      14272.41      13790.45       109.55 o                         
   6  -4   6        108.63         92.65        11.23 o                         
   7  -4   6      19360.08      19351.10       166.39 o                         
   8  -4   6      44336.00      44488.49       245.47 o                         
   9  -4   6       9580.46       9416.54        92.16 o                         
  10  -4   6        766.86        750.12        36.18 o                         
  11  -4   6      18439.44      19064.37       232.25 o                         
 -11  -3   6       7906.59       7733.71       130.36 o                         
 -10  -3   6      18401.52      17765.87       289.03 o                         
  -9  -3   6        232.04        234.29        30.78 o                         
  -8  -3   6       5592.62       5420.40        68.60 o                         
  -7  -3   6      25390.55      24925.53       200.44 o                         
  -6  -3   6      27106.47      27236.45       189.33 o                         
  -5  -3   6        119.12        117.23        18.19 o                         
  -4  -3   6      27406.02      26471.14       213.72 o                         
  -3  -3   6      71472.68      69648.79       430.16 o                         
  -2  -3   6      26611.78      26151.30       169.05 o                         
  -1  -3   6        661.51        678.83        16.00 o                         
   0  -3   6      67167.50      65208.25       361.08 o                         
   1  -3   6     103282.92     101224.58       655.23 o                         
   2  -3   6      14182.37      13881.44        84.81 o                         
   3  -3   6      11194.02      11050.93       138.26 o                         
   4  -3   6      86078.16      85445.41       448.10 o                         
   5  -3   6      47844.57      47225.43       300.37 o                         
   6  -3   6       2860.15       2742.07        27.84 o                         
   7  -3   6      11235.01      11259.72        86.54 o                         
   8  -3   6      55899.41      55282.43       410.50 o                         
   9  -3   6      22039.02      21584.32       209.93 o                         
  10  -3   6       1160.01       1060.77        33.72 o                         
  11  -3   6      18086.99      18495.11       187.58 o                         
  12  -3   6      29920.05      30573.91       272.90 o                         
 -12  -2   6       1067.46       1043.31        59.52 o                         
 -11  -2   6       3706.83       3822.86        91.73 o                         
 -10  -2   6      11570.99      11686.87       157.19 o                         
  -9  -2   6        991.43        946.87        45.99 o                         
  -8  -2   6        805.33        845.03        36.43 o                         
  -7  -2   6      13193.21      12815.62       120.92 o                         
  -6  -2   6      20503.92      20119.29       188.91 o                         
  -5  -2   6       1191.23       1115.50        24.92 o                         
  -4  -2   6       4906.82       5205.33        68.00 o                         
  -3  -2   6      51664.70      52334.86       324.36 o                         
  -2  -2   6      15037.44      14679.88        95.77 o                         
  -1  -2   6        641.29        668.96        15.79 o                         
   0  -2   6       7282.17       7494.72        62.13 o                         
   1  -2   6      48478.09      47512.84       338.88 o                         
   2  -2   6      15847.26      16080.31       140.92 o                         
   3  -2   6       3232.92       3432.47        33.49 o                         
   4  -2   6      38600.20      39797.55       246.71 o                         
   5  -2   6      25817.56      27138.60       191.95 o                         
   6  -2   6       1965.78       1997.45        22.88 o                         
   7  -2   6       6051.93       6202.51        52.64 o                         
   8  -2   6      28002.24      28035.24       184.07 o                         
   9  -2   6       3789.19       3844.97        39.92 o                         
  10  -2   6        128.17        151.18        30.34 o                         
  11  -2   6       8596.23       8944.12       139.25 o                         
  12  -2   6      10766.74      10934.65       170.50 o                         
 -12  -1   6        414.61        356.70        50.03 o                         
 -11  -1   6       1468.53       1602.64        61.07 o                         
 -10  -1   6        923.66        879.49        35.56 o                         
  -9  -1   6        756.78        682.32        44.31 o                         
  -8  -1   6       1251.87       1183.46        44.39 o                         
  -7  -1   6         79.11        124.29        32.50 o                         
  -6  -1   6       6114.19       6295.31        88.80 o                         
  -5  -1   6        381.09        397.74        22.74 o                         
  -4  -1   6       1323.07       1368.22        36.94 o                         
  -3  -1   6       2930.98       3094.00        33.13 o                         
  -2  -1   6       5822.25       5651.12        55.57 o                         
  -1  -1   6       1159.16       1078.77        18.60 o                         
   0  -1   6        277.84        259.75        10.70 o                         
   1  -1   6       7909.28       8107.98        72.48 o                         
   2  -1   6        958.90        833.58        19.07 o                         
   3  -1   6       6588.93       6746.04        53.70 o                         
   4  -1   6       6860.27       6976.77        75.79 o                         
   5  -1   6       4229.40       4025.14        43.55 o                         
   6  -1   6        244.95        283.05        13.26 o                         
   7  -1   6          5.94         18.19        12.54 o                         
   8  -1   6       2886.13       3033.44        50.62 o                         
   9  -1   6        272.78        306.17        24.22 o                         
  10  -1   6        107.31        109.43        22.30 o                         
  11  -1   6       2603.63       2602.64        58.35 o                         
  12  -1   6       1140.25       1166.68        48.17 o                         
  13  -1   6        196.73        188.68        53.96 o                         
 -12   0   6       6374.77       6202.26       148.90 o                         
 -11   0   6      14317.28      13797.64       156.02 o                         
 -10   0   6        894.21        793.10        40.22 o                         
  -9   0   6       5372.23       4952.17       135.18 o                         
  -8   0   6      17204.99      16865.79       146.15 o                         
  -7   0   6      13876.90      13775.20       109.30 o                         
  -6   0   6        930.23       1073.06        30.59 o                         
  -5   0   6      21101.83      20929.79       249.81 o                         
  -4   0   6      30118.51      28974.46       373.50 o                         
  -3   0   6       1869.80       1855.89        29.08 o                         
  -2   0   6        414.31        428.45        17.54 o                         
  -1   0   6       9445.80       8818.92        82.31 o                         
   0   0   6      45683.15      44254.99       250.11 o                         
   1   0   6       1169.66       1323.79        18.00 o                         
   2   0   6       3198.87       3326.45        43.20 o                         
   3   0   6      33844.07      34713.08       175.47 o                         
   4   0   6      16988.21      16955.92       205.59 o                         
   5   0   6       1666.29       1526.41        69.56 o                         
   6   0   6       2526.64       2616.76        74.98 o                         
   7   0   6      10696.40      11579.49       130.67 o                         
   8   0   6       1915.07       2048.87        43.90 o                         
   9   0   6         70.90         78.99        19.92 o                         
  10   0   6       1253.33       1259.06        32.18 o                         
  11   0   6       2759.60       2792.25        59.92 o                         
  12   0   6        787.24        817.08        44.67 o                         
  13   0   6       1522.01       1548.66        53.86 o                         
 -12   1   6      18095.56      17901.05       267.50 o                         
 -11   1   6      33119.59      32894.45       475.04 o                         
 -10   1   6       7139.09       6715.07        98.70 o                         
  -9   1   6       3545.76       3185.17        96.38 o                         
  -8   1   6      38063.71      37016.25       302.60 o                         
  -7   1   6      53603.68      53244.38       373.63 o                         
  -6   1   6         28.23         40.86        17.44 o                         
  -5   1   6      39074.90      39021.91       376.11 o                         
  -4   1   6     100893.27      98919.75       955.68 o                         
  -3   1   6      32921.18      31040.94       264.68 o                         
  -2   1   6       5007.62       4861.27        41.99 o                         
  -1   1   6      13504.75      13019.32        96.24 o                         
   0   1   6      44953.46      44799.99       487.82 o                         
   1   1   6       8209.46       8338.25        67.99 o                         
   2   1   6        793.53        831.37        26.09 o                         
   3   1   6      83405.22      87594.16       538.02 o                         
   4   1   6      79226.22      82241.56       486.01 o                         
   5   1   6      13645.25      14283.66       104.05 o                         
   6   1   6       4161.84       4715.52       107.05 o                         
   7   1   6      24922.77      25781.39       278.59 o                         
   8   1   6       4868.12       4985.19        65.42 o                         
   9   1   6        319.86        442.45        27.67 o                         
  10   1   6       1247.15       1330.05        43.80 o                         
  11   1   6       7520.64       7218.25       140.06 o                         
  12   1   6       2977.96       3052.08        69.13 o                         
  13   1   6       3139.65       3291.68        67.32 o                         
 -12   2   6       5736.21       5550.38       190.24 o                         
 -11   2   6      23244.62      22883.15       408.49 o                         
 -10   2   6       7669.13       7580.75       103.77 o                         
  -9   2   6       2649.00       2369.42       118.97 o                         
  -8   2   6      16643.82      16738.07       137.20 o                         
  -7   2   6      34540.85      34237.96       267.24 o                         
  -6   2   6       1643.27       1611.53        34.48 o                         
  -5   2   6       6589.40       6421.05       103.43 o                         
  -4   2   6      41077.08      40113.11       375.02 o                         
  -3   2   6      10875.89      10887.59        72.29 o                         
  -2   2   6        116.26        153.79        14.05 o                         
  -1   2   6       2490.25       2790.62        39.03 o                         
   0   2   6      19453.00      19842.02       261.71 o                         
   1   2   6        399.48        391.62        26.73 o                         
   2   2   6       1156.97       1187.07        31.07 o                         
   3   2   6      29871.30      31335.06       180.17 o                         
   4   2   6       7152.14       7644.59       128.44 o                         
   5   2   6        246.04        207.57        17.86 o                         
   6   2   6        269.62        253.07        16.19 o                         
   7   2   6       7046.24       7871.14       104.18 o                         
   8   2   6        130.31        173.91        25.66 o                         
   9   2   6        632.19        693.15        38.85 o                         
  10   2   6        914.29        930.99        59.68 o                         
  11   2   6         15.54          9.22        25.10 o                         
  12   2   6       2420.28       2475.86        78.13 o                         
  13   2   6       1067.88       1204.98        69.27 o                         
 -11   3   6       1057.19       1053.36        68.81 o                         
 -10   3   6        443.76        458.14        40.64 o                         
  -9   3   6        755.91        705.43        40.76 o                         
  -8   3   6         11.19         18.56        24.00 o                         
  -7   3   6        835.67        826.82        38.86 o                         
  -6   3   6       6729.73       6606.75        64.41 o                         
  -5   3   6       1142.23       1109.00        28.23 o                         
  -4   3   6        854.13        844.51        26.10 o                         
  -3   3   6       5836.71       5769.25        66.25 o                         
  -2   3   6      17252.36      16780.02       287.23 o                         
  -1   3   6        483.45        535.66        23.13 o                         
   0   3   6       1578.97       1598.61        22.42 o                         
   1   3   6      16531.59      15807.48       113.89 o                         
   2   3   6      21547.72      21924.95       174.87 o                         
   3   3   6       1153.84       1218.95        17.57 o                         
   4   3   6       7697.22       8346.74        58.86 o                         
   5   3   6      51093.75      53747.67       578.14 o                         
   6   3   6       8568.71       8861.86        95.45 o                         
   7   3   6          3.79         12.32        21.62 o                         
   8   3   6      29803.49      30347.35       239.40 o                         
   9   3   6      22575.77      23468.96       201.33 o                         
  10   3   6      10202.81      10976.66       217.00 o                         
  11   3   6       1851.03       1985.67        68.19 o                         
  12   3   6      27130.35      27289.62       337.09 o                         
  13   3   6      16756.61      17137.54       195.42 o                         
 -11   4   6        882.07        859.67        62.38 o                         
 -10   4   6        770.07        765.07        41.44 o                         
  -9   4   6       1271.91       1224.93        46.33 o                         
  -8   4   6       3879.71       3824.94        63.15 o                         
  -7   4   6       1805.44       1696.64        62.96 o                         
  -6   4   6      10584.90      10363.32        78.94 o                         
  -5   4   6        895.08        901.56        28.19 o                         
  -4   4   6       2005.33       1813.89        26.03 o                         
  -3   4   6       9361.83       9540.99        75.55 o                         
  -2   4   6      36252.04      36244.05       247.65 o                         
  -1   4   6       2971.89       3180.81        64.55 o                         
   0   4   6       3682.71       3983.79        75.83 o                         
   1   4   6      30024.92      31180.65       443.69 o                         
   2   4   6      23457.39      23697.57       147.15 o                         
   3   4   6       1654.28       1559.23        35.32 o                         
   4   4   6       9557.55      10070.17        68.71 o                         
   5   4   6      61716.03      63971.89       463.42 o                         
   6   4   6      18462.35      18574.24       258.73 o                         
   7   4   6       3013.83       3240.61       105.41 o                         
   8   4   6      25647.24      27288.56       204.47 o                         
   9   4   6      35665.69      37318.73       462.67 o                         
  10   4   6       8892.57       9280.93       215.31 o                         
  11   4   6       1120.17       1145.44        37.07 o                         
  12   4   6      29745.36      31069.53       297.33 o                         
  13   4   6      19415.49      19749.55       250.26 o                         
 -11   5   6        532.98        486.74        58.93 o                         
 -10   5   6         41.07         74.00        30.45 o                         
  -9   5   6         14.14         43.96        32.45 o                         
  -8   5   6       3461.70       3290.35        46.89 o                         
  -7   5   6       1528.50       1439.26        34.72 o                         
  -6   5   6       1707.92       1679.20        32.92 o                         
  -5   5   6         39.54         53.23        17.65 o                         
  -4   5   6        837.25        933.55        28.63 o                         
  -3   5   6       1288.03       1350.81        27.18 o                         
  -2   5   6      12799.69      13018.05       137.45 o                         
  -1   5   6        590.75        504.28        35.40 o                         
   0   5   6         33.35         47.61        14.49 o                         
   1   5   6       8186.60       8788.28        85.03 o                         
   2   5   6       7363.69       7725.19        56.34 o                         
   3   5   6        235.72        165.92        15.09 o                         
   4   5   6       1643.41       1929.73        25.94 o                         
   5   5   6      20882.15      21866.42       209.77 o                         
   6   5   6       5283.37       5347.41        89.36 o                         
   7   5   6        575.65        678.18        22.16 o                         
   8   5   6       8571.88       8942.89       205.77 o                         
   9   5   6      19167.95      18278.11       577.39 o                         
  10   5   6       3101.42       2700.07       188.42 o                         
  11   5   6        102.93        114.88        14.82 o                         
  12   5   6      10878.99      11144.66       104.92 o                         
  13   5   6       6800.65       6894.10       168.43 o                         
 -10   6   6       1686.85       1572.30        66.72 o                         
  -9   6   6        391.17        323.66        43.93 o                         
  -8   6   6        801.79        752.11        25.41 o                         
  -7   6   6       1440.09       1394.67        29.68 o                         
  -6   6   6         31.16         46.58        17.71 o                         
  -5   6   6        460.39        386.77        24.21 o                         
  -4   6   6        773.21        838.21        24.76 o                         
  -3   6   6       5994.43       5669.29        53.19 o                         
  -2   6   6       4385.27       4185.62        47.64 o                         
  -1   6   6         70.17         65.18        13.65 o                         
   0   6   6       5701.93       5462.31        54.61 o                         
   1   6   6        503.72        535.51        26.50 o                         
   2   6   6        942.74        951.23        21.86 o                         
   3   6   6       5695.44       5939.13        85.51 o                         
   4   6   6      10449.69      10328.30       153.54 o                         
   5   6   6        827.33        884.55        25.65 o                         
   6   6   6       2659.61       2733.19        41.96 o                         
   7   6   6       6988.99       7091.98        87.22 o                         
   8   6   6        167.77        120.84        21.08 o                         
   9   6   6        930.10        879.31        30.71 o                         
  10   6   6       1855.28       1957.43        65.27 o                         
  11   6   6       4283.13       3709.44       199.00 o                         
  12   6   6        271.98        248.64        44.06 o                         
  13   6   6        751.40        730.55        89.03 o                         
 -10   7   6       7830.45       7862.67       151.28 o                         
  -9   7   6        418.04        413.51        28.26 o                         
  -8   7   6       4634.77       4435.87        54.65 o                         
  -7   7   6      19941.66      19586.68       177.37 o                         
  -6   7   6       6373.96       6306.70        90.31 o                         
  -5   7   6        935.76        945.43        29.73 o                         
  -4   7   6      20412.49      20695.38       187.33 o                         
  -3   7   6      37513.01      36733.19       286.71 o                         
  -2   7   6       1968.85       1850.80        47.19 o                         
  -1   7   6       7117.90       7312.20        79.68 o                         
   0   7   6      52702.62      51162.32       333.19 o                         
   1   7   6      36470.40      35451.10       501.17 o                         
   2   7   6        213.03        225.79        20.68 o                         
   3   7   6      14622.22      14484.77       104.74 o                         
   4   7   6      67922.29      69671.70       475.32 o                         
   5   7   6       6130.44       6144.69        66.42 o                         
   6   7   6        352.74        352.43        22.42 o                         
   7   7   6      33621.06      33418.47       336.60 o                         
   8   7   6      36500.72      36474.26       463.10 o                         
   9   7   6       4030.49       3857.73       101.02 o                         
  10   7   6       1883.11       1869.13        55.14 o                         
  11   7   6      21313.68      20810.27       516.71 o                         
  12   7   6      11670.63      11480.16       146.76 o                         
  13   7   6       2029.81       1976.75        88.24 o                         
  -9   8   6         24.84         -0.22        44.04 o                         
  -8   8   6       9480.20       9147.34        86.70 o                         
  -7   8   6      43753.23      42223.59       465.78 o                         
  -6   8   6      24399.71      23745.31       364.00 o                         
  -5   8   6        405.65        364.06        30.32 o                         
  -4   8   6      39253.82      39292.50       296.44 o                         
  -3   8   6      75345.87      74502.43       477.55 o                         
  -2   8   6      14071.15      13773.46       172.02 o                         
  -1   8   6       1855.85       1849.26        65.76 o                         
   0   8   6      61390.76      58800.21       340.39 o                         
   1   8   6      78476.59      76582.18       928.97 o                         
   2   8   6       5352.19       5095.52        71.09 o                         
   3   8   6       5635.12       5788.78        84.68 o                         
   4   8   6     107543.93     108351.90      1041.65 o                         
   5   8   6      44791.74      44613.63       323.08 o                         
   6   8   6       3499.08       3592.33       180.46 o                         
   7   8   6      24319.13      23822.40       254.77 o                         
   8   8   6      40444.94      39720.37       351.41 o                         
   9   8   6       9024.82       8546.97       136.26 o                         
  10   8   6         27.51         83.32        44.15 o                         
  11   8   6      19418.73      19179.76       235.29 o                         
  12   8   6      15056.06      14941.89       228.92 o                         
  -9   9   6       2592.13       2357.31        62.57 o                         
  -8   9   6        473.70        413.50        34.96 o                         
  -7   9   6      19148.49      18401.27       292.01 o                         
  -6   9   6      17283.15      17114.41       239.75 o                         
  -5   9   6       1196.98       1201.03        40.44 o                         
  -4   9   6       5504.02       5331.07        78.75 o                         
  -3   9   6      34706.99      33690.69       579.77 o                         
  -2   9   6       9165.78       9000.48       158.79 o                         
  -1   9   6         63.50         57.13        14.67 o                         
   0   9   6       5446.29       5465.70        47.32 o                         
   1   9   6      22511.67      22257.36       324.24 o                         
   2   9   6       9007.36       8599.56        93.60 o                         
   3   9   6        122.27        150.43        18.81 o                         
   4   9   6      28905.15      28399.07       301.28 o                         
   5   9   6      10612.05      10040.16        92.17 o                         
   6   9   6       2046.36       1920.37        41.28 o                         
   7   9   6       4646.40       4674.46        70.14 o                         
   8   9   6      11804.87      11310.02       118.68 o                         
   9   9   6         67.58         71.35        33.37 o                         
  10   9   6        492.60        465.07        40.55 o                         
  11   9   6       5606.21       5331.80       128.59 o                         
  12   9   6       2053.21       1897.87        53.15 o                         
  -8  10   6       2546.91       2477.83        81.86 o                         
  -7  10   6        197.23        177.82        33.47 o                         
  -6  10   6       1200.66       1199.75        48.53 o                         
  -5  10   6        618.49        618.36        42.91 o                         
  -4  10   6        723.89        727.36        35.01 o                         
  -3  10   6       1201.39       1170.03        38.45 o                         
  -2  10   6        144.41        137.75        20.74 o                         
  -1  10   6        819.74        875.47        20.52 o                         
   0  10   6          6.35         20.20        19.56 o                         
   1  10   6          7.26         28.70        18.43 o                         
   2  10   6       1091.43       1080.98        32.83 o                         
   3  10   6         17.69         62.84        20.42 o                         
   4  10   6        525.26        504.76        25.42 o                         
   5  10   6        817.63        885.27        27.42 o                         
   6  10   6       1238.01       1142.94        40.81 o                         
   7  10   6       1003.02        948.13        55.97 o                         
   8  10   6          7.11        -14.04        35.84 o                         
   9  10   6       5233.75       4949.43       126.77 o                         
  10  10   6       3971.09       3780.80       156.74 o                         
  11  10   6       4046.66       3770.61       246.08 o                         
  -7  11   6       3077.23       3100.59        92.40 o                         
  -6  11   6        350.80        421.72        40.02 o                         
  -5  11   6       1631.90       1637.87        55.16 o                         
  -4  11   6       8174.83       8653.87        99.39 o                         
  -3  11   6        567.27        538.98        24.37 o                         
  -2  11   6        685.53        709.18        42.45 o                         
  -1  11   6        748.87        768.48        34.48 o                         
   0  11   6       2278.36       2255.66        61.17 o                         
   1  11   6        665.55        670.62        26.05 o                         
   2  11   6       2195.86       2006.41        39.37 o                         
   3  11   6        623.20        726.05        50.99 o                         
   4  11   6        469.24        446.83        33.27 o                         
   5  11   6       2663.35       2498.37        49.80 o                         
   6  11   6       1181.08       1278.08        55.00 o                         
   7  11   6         37.27         44.22        39.30 o                         
   8  11   6        158.11        129.01        36.99 o                         
   9  11   6       4640.36       4344.41       138.81 o                         
  10  11   6       1397.94       1334.25        95.36 o                         
  11  11   6        436.15        497.19        63.03 o                         
  -6  12   6        131.33        118.49        38.74 o                         
  -5  12   6       1964.01       2083.17       109.66 o                         
  -4  12   6       9988.27      10030.56       157.57 o                         
  -3  12   6       1583.43       1581.75        66.62 o                         
  -2  12   6          4.60          3.43        19.59 o                         
  -1  12   6       4047.03       4156.58        78.69 o                         
   0  12   6       7793.06       8049.29       109.57 o                         
   1  12   6        359.32        270.34        35.83 o                         
   2  12   6        151.80         90.02        43.96 o                         
   3  12   6       5435.21       5606.08        80.21 o                         
   4  12   6        462.75        550.99        34.73 o                         
   5  12   6       1061.46       1017.12        30.59 o                         
   6  12   6        171.29        175.91        38.37 o                         
   7  12   6        553.03        561.97        47.02 o                         
   8  12   6        210.04        228.14        39.38 o                         
   9  12   6       1665.12       1679.22        76.10 o                         
  10  12   6        187.64        186.50        44.24 o                         
  -5  13   6        406.82        381.78        54.98 o                         
  -4  13   6       1809.14       2006.92        83.37 o                         
  -3  13   6          5.54         12.44        55.57 o                         
  -2  13   6        621.46        781.87        57.36 o                         
  -1  13   6       2900.23       2954.32        63.86 o                         
   0  13   6       1511.84       1553.00        57.16 o                         
   1  13   6        365.32        385.79        47.36 o                         
   2  13   6        359.49        334.77        49.84 o                         
   3  13   6       1458.11       1430.97        48.33 o                         
   4  13   6       2024.47       1931.04        90.63 o                         
   5  13   6       1647.95       1623.23        50.58 o                         
   6  13   6        361.92        339.93        28.87 o                         
   7  13   6         36.46         59.08        36.17 o                         
   8  13   6       1645.37       1645.05       146.64 o                         
   9  13   6        129.02        103.85        40.86 o                         
  -4  14   6        157.24        167.14        66.25 o                         
  -3  14   6       5551.69       5766.89       180.58 o                         
  -2  14   6       5398.46       6269.45       366.07 o                         
  -1  14   6       1018.90       1114.84        89.76 o                         
   0  14   6       1965.81       2029.32        89.37 o                         
   1  14   6      10764.26      11279.06       363.03 o                         
   2  14   6       4356.99       4386.13       170.16 o                         
   3  14   6          4.20          2.77        61.76 o                         
   4  14   6      13605.83      13963.54       372.54 o                         
   5  14   6      15546.48      15508.05       304.06 o                         
   6  14   6       3755.40       3482.79       182.76 o                         
   7  14   6        547.51        497.89        59.53 o                         
   8  14   6      15323.36      16270.28       406.30 o                         
  -2  15   6      10482.53      12631.65       952.71 o                         
  -1  15   6       1897.85       2362.01       178.98 o                         
   0  15   6       2321.97       2528.79        80.21 o                         
   1  15   6      19840.71      22171.63       854.14 o                         
   2  15   6      10863.77      11786.32       391.65 o                         
   3  15   6        458.29        252.79        79.99 o                         
   4  15   6       8148.97       8877.16       272.95 o                         
   5  15   6      18678.19      19025.45       374.91 o                         
   6  15   6       9451.69       9173.98       217.82 o                         
  -3 -12   7       3268.22       3325.35       112.10 o                         
  -2 -12   7       1524.04       1446.66        96.78 o                         
  -1 -12   7        406.20        437.84        92.28 o                         
   0 -12   7       1184.74       1128.18       141.09 o                         
   1 -12   7       3294.81       3339.43       182.69 o                         
   2 -12   7        757.46        693.30       129.62 o                         
  -5 -11   7        217.63        152.50        47.93 o                         
  -4 -11   7       1491.91       1689.53        58.92 o                         
  -3 -11   7        115.71        152.62        46.53 o                         
  -2 -11   7        349.86        291.88        41.41 o                         
  -1 -11   7       2725.35       2756.39        78.23 o                         
   0 -11   7       2792.66       2976.00        94.11 o                         
   1 -11   7         95.05         55.92       104.30 o                         
   2 -11   7        698.45        552.66       133.32 o                         
   3 -11   7        693.34        706.27        57.34 o                         
   4 -11   7         11.64         21.59        41.49 o                         
  -7 -10   7      11415.16      12456.36       483.15 o                         
  -6 -10   7        992.92       1110.27        63.90 o                         
  -5 -10   7       1530.46       1444.86        60.16 o                         
  -4 -10   7      13022.78      13770.95       468.29 o                         
  -3 -10   7       8272.79       8405.38       268.63 o                         
  -2 -10   7        495.03        376.91        47.99 o                         
  -1 -10   7       6100.83       5462.95       232.94 o                         
   0 -10   7      13209.28      11689.10       374.90 o                         
   1 -10   7       4218.21       4015.02       168.34 o                         
   2 -10   7        460.49        478.54        59.12 o                         
   3 -10   7       7662.98       7207.02       268.42 o                         
   4 -10   7       5925.30       5575.45       232.25 o                         
   5 -10   7       2625.20       2779.42       145.30 o                         
   6 -10   7          1.19         37.03        75.97 o                         
  -8  -9   7       6484.98       6915.75       358.39 o                         
  -7  -9   7      14921.77      16521.64       703.05 o                         
  -6  -9   7       2065.86       1961.12        79.63 o                         
  -5  -9   7       1175.32       1174.78        60.47 o                         
  -4  -9   7      17786.39      17493.51       475.35 o                         
  -3  -9   7       8535.61       8393.17       237.07 o                         
  -2  -9   7       2072.60       1593.76       138.80 o                         
  -1  -9   7       2262.05       1879.70        88.28 o                         
   0  -9   7      10291.28       9102.66       157.10 o                         
   1  -9   7       1559.97       1266.63        53.85 o                         
   2  -9   7        291.32        220.67        34.51 o                         
   3  -9   7       2274.94       2212.58       104.92 o                         
   4  -9   7       2786.51       2451.05       110.72 o                         
   5  -9   7       1569.20       1423.75        83.49 o                         
   6  -9   7          2.52         62.57        42.28 o                         
   7  -9   7       1473.18       1524.84        95.87 o                         
  -9  -8   7        286.29        240.87        83.03 o                         
  -8  -8   7       2063.31       2228.95       147.97 o                         
  -7  -8   7       4307.44       4000.53       122.36 o                         
  -6  -8   7       1215.99       1209.13        68.59 o                         
  -5  -8   7        499.87        406.53        47.38 o                         
  -4  -8   7       2626.37       2541.32       125.51 o                         
  -3  -8   7          5.50         39.43        37.71 o                         
  -2  -8   7       1637.03       1451.72       144.19 o                         
  -1  -8   7       4334.55       3709.12       131.14 o                         
   0  -8   7        946.95        722.77        22.62 o                         
   1  -8   7       1349.85       1323.59        56.48 o                         
   2  -8   7       3869.50       3607.82       100.80 o                         
   3  -8   7       3366.95       3034.07       116.20 o                         
   4  -8   7        515.44        501.63        36.69 o                         
   5  -8   7       7172.09       7212.71       314.15 o                         
   6  -8   7       3251.94       3248.34        79.88 o                         
   7  -8   7       1324.03       1200.17        44.10 o                         
   8  -8   7       3958.41       4191.73       121.28 o                         
  -9  -7   7       1684.07       1550.97       168.58 o                         
  -8  -7   7         29.07         48.16        67.38 o                         
  -7  -7   7        138.82        184.60        66.35 o                         
  -6  -7   7       9308.87       9052.59       320.78 o                         
  -5  -7   7       3456.62       3433.08        79.34 o                         
  -4  -7   7       1013.18        937.14       111.81 o                         
  -3  -7   7       5269.61       4984.93       111.09 o                         
  -2  -7   7      12388.67      11092.70       220.80 o                         
  -1  -7   7       4790.19       4407.49        86.13 o                         
   0  -7   7         81.09         65.24        14.56 o                         
   1  -7   7      14425.21      13381.86       355.37 o                         
   2  -7   7      18152.71      17204.10       298.84 o                         
   3  -7   7       4676.91       4200.45        66.46 o                         
   4  -7   7       1429.16       1461.62        43.55 o                         
   5  -7   7      22470.75      22492.82       460.59 o                         
   6  -7   7      14496.92      14233.82       125.18 o                         
   7  -7   7       1821.77       1828.96        54.49 o                         
   8  -7   7      10619.09      11079.12       191.40 o                         
   9  -7   7      15150.22      15317.36       254.61 o                         
 -10  -6   7       2642.44       2570.41        77.47 o                         
  -9  -6   7        535.23        517.01        54.01 o                         
  -8  -6   7        477.69        513.32        49.34 o                         
  -7  -6   7        414.84        338.55        44.06 o                         
  -6  -6   7       6594.58       6514.29        95.22 o                         
  -5  -6   7        422.94        416.60        32.17 o                         
  -4  -6   7        110.24         94.63        35.75 o                         
  -3  -6   7       4490.42       4246.90        79.24 o                         
  -2  -6   7      11995.79      11033.23       179.96 o                         
  -1  -6   7       1899.26       1790.43        39.66 o                         
   0  -6   7        271.32        216.88        12.13 o                         
   1  -6   7      16896.29      15988.95       222.11 o                         
   2  -6   7      13081.51      12399.75       174.07 o                         
   3  -6   7       2949.57       2688.73        39.84 o                         
   4  -6   7       1880.86       1618.50        81.89 o                         
   5  -6   7      14421.21      14514.94       112.00 o                         
   6  -6   7       7340.18       7217.54        82.12 o                         
   7  -6   7       1623.10       1427.59        35.96 o                         
   8  -6   7       9384.95       8918.44       142.84 o                         
   9  -6   7      12402.13      12129.74       182.65 o                         
  10  -6   7       8740.91       8749.35       151.65 o                         
 -10  -5   7         60.45         69.16        48.47 o                         
  -9  -5   7        339.07        385.28        44.12 o                         
  -8  -5   7       1718.83       1655.27        65.29 o                         
  -7  -5   7         21.30         27.17        36.96 o                         
  -6  -5   7        418.35        390.48        33.17 o                         
  -5  -5   7         17.40          6.91        25.23 o                         
  -4  -5   7        255.91        199.79        23.68 o                         
  -3  -5   7        753.34        674.21        22.90 o                         
  -2  -5   7       3691.95       3397.68        51.14 o                         
  -1  -5   7         31.22         61.83        15.62 o                         
   0  -5   7       1240.27       1067.25        19.29 o                         
   1  -5   7       4719.69       4451.63        52.16 o                         
   2  -5   7       1764.30       1644.00        30.48 o                         
   3  -5   7       2747.95       2753.28        34.06 o                         
   4  -5   7        372.96        279.70        23.84 o                         
   5  -5   7       7261.30       6867.18        92.83 o                         
   6  -5   7       3872.79       3661.16        49.39 o                         
   7  -5   7       2269.19       2076.90        31.03 o                         
   8  -5   7       1565.16       1488.90        28.29 o                         
   9  -5   7       3161.02       3021.01        55.29 o                         
  10  -5   7       3403.34       3461.71        82.23 o                         
  11  -5   7        491.53        501.61        58.99 o                         
 -11  -4   7       2113.31       2106.91        72.67 o                         
 -10  -4   7       3790.44       3863.31        91.49 o                         
  -9  -4   7         62.36         58.08        32.80 o                         
  -8  -4   7        680.36        680.95        34.38 o                         
  -7  -4   7      13459.89      12937.03       159.41 o                         
  -6  -4   7       3506.14       3555.36        55.07 o                         
  -5  -4   7         58.86         52.54        19.45 o                         
  -4  -4   7       9427.67       9159.76        81.18 o                         
  -3  -4   7      16123.01      15744.71       173.81 o                         
  -2  -4   7       1464.76       1246.72        22.28 o                         
  -1  -4   7        474.66        486.29        17.66 o                         
   0  -4   7      34279.11      33036.55       267.36 o                         
   1  -4   7      14842.88      14627.39       155.44 o                         
   2  -4   7        504.84        528.62        16.90 o                         
   3  -4   7       9003.26       8611.64        83.28 o                         
   4  -4   7      20203.31      19740.82       152.84 o                         
   5  -4   7        337.25        325.31        16.54 o                         
   6  -4   7         90.41         87.15        14.43 o                         
   7  -4   7      15414.27      15009.42       130.50 o                         
   8  -4   7       8755.86       8848.98        88.90 o                         
   9  -4   7       2624.26       2508.77        58.78 o                         
  10  -4   7         49.66         73.15        31.06 o                         
  11  -4   7       7138.48       7206.58       117.78 o                         
 -11  -3   7      18185.46      18208.45       318.96 o                         
 -10  -3   7      26381.75      26166.07       342.92 o                         
  -9  -3   7       2036.66       2020.07        48.61 o                         
  -8  -3   7       4693.95       4796.81        69.53 o                         
  -7  -3   7      55830.27      55916.94       544.60 o                         
  -6  -3   7      26136.44      26121.72       366.58 o                         
  -5  -3   7       1308.39       1215.86        27.30 o                         
  -4  -3   7      16284.16      15848.84       297.44 o                         
  -3  -3   7      68510.48      65576.70       596.48 o                         
  -2  -3   7      44242.69      42292.19       422.23 o                         
  -1  -3   7          1.82         29.57        13.92 o                         
   0  -3   7      84103.87      82535.60       631.49 o                         
   1  -3   7      97435.42      96477.73       500.77 o                         
   2  -3   7      24038.25      22563.19       143.87 o                         
   3  -3   7       4899.87       4678.19        51.01 o                         
   4  -3   7      60373.82      59297.38       335.10 o                         
   5  -3   7      17470.06      17590.74       121.73 o                         
   6  -3   7       4339.54       4387.10        41.33 o                         
   7  -3   7      13859.50      13379.54       113.25 o                         
   8  -3   7      30873.00      29943.06       226.95 o                         
   9  -3   7      28479.49      27763.31       305.36 o                         
  10  -3   7       3306.73       3051.40        81.49 o                         
  11  -3   7      11038.49      11169.26       168.89 o                         
  12  -3   7      12302.79      12118.31       218.07 o                         
 -11  -2   7      15015.07      14875.95       197.49 o                         
 -10  -2   7      30571.34      30436.44       303.63 o                         
  -9  -2   7       6177.46       5834.25       112.59 o                         
  -8  -2   7        365.02        388.70        31.84 o                         
  -7  -2   7      43971.59      44191.47       292.58 o                         
  -6  -2   7      31864.39      32112.79       264.66 o                         
  -5  -2   7       6429.58       6409.43        56.42 o                         
  -4  -2   7      10440.17      10205.30       108.93 o                         
  -3  -2   7      60252.96      59930.17       464.90 o                         
  -2  -2   7      25273.73      24928.21       232.73 o                         
  -1  -2   7       8761.80       8438.88        62.24 o                         
   0  -2   7      28623.21      27894.53       215.54 o                         
   1  -2   7      70953.48      70636.59       399.07 o                         
   2  -2   7      17442.68      16974.25       145.48 o                         
   3  -2   7       1339.61       1366.32        21.54 o                         
   4  -2   7      35372.64      36064.24       307.99 o                         
   5  -2   7      14259.66      14588.25        75.87 o                         
   6  -2   7       6785.34       6622.25        45.43 o                         
   7  -2   7       8433.14       8355.98        56.10 o                         
   8  -2   7      10604.85      10763.74        91.08 o                         
   9  -2   7       8038.23       7977.91        81.44 o                         
  10  -2   7        827.47        780.92        37.41 o                         
  11  -2   7       7463.20       7795.71        97.16 o                         
  12  -2   7       3679.21       3749.30       127.67 o                         
 -11  -1   7       1058.25       1118.29        58.87 o                         
 -10  -1   7       5424.45       5493.53       106.21 o                         
  -9  -1   7       1776.07       1630.31        48.22 o                         
  -8  -1   7        878.73        882.99        35.66 o                         
  -7  -1   7       7463.34       7355.74        96.64 o                         
  -6  -1   7       5199.66       5495.84        92.93 o                         
  -5  -1   7       1580.53       1470.37        28.87 o                         
  -4  -1   7        843.69        879.60        21.55 o                         
  -3  -1   7      15591.72      16142.86        89.21 o                         
  -2  -1   7       1048.37       1108.55        17.06 o                         
  -1  -1   7        632.83        595.22        17.61 o                         
   0  -1   7      17027.92      16665.99       194.70 o                         
   1  -1   7       7314.76       7397.62        71.15 o                         
   2  -1   7         65.17         65.35        13.41 o                         
   3  -1   7        747.81        689.94        33.72 o                         
   4  -1   7       8948.34       9538.68        90.28 o                         
   5  -1   7         14.54         38.75        11.53 o                         
   6  -1   7        262.79        327.91        14.11 o                         
   7  -1   7       9706.08       9617.84       108.31 o                         
   8  -1   7       3873.90       4015.82        42.96 o                         
   9  -1   7        743.28        746.00        29.06 o                         
  10  -1   7       4006.09       3923.04        50.98 o                         
  11  -1   7       9739.34       9789.29       109.54 o                         
  12  -1   7        125.52        102.26        40.24 o                         
 -11   0   7       2402.05       2342.48        69.36 o                         
 -10   0   7        365.93        324.96        33.28 o                         
  -9   0   7          7.97        -17.84        38.23 o                         
  -8   0   7       2770.36       2617.91        62.82 o                         
  -7   0   7        337.34        299.58        33.79 o                         
  -6   0   7         78.59        111.89        25.39 o                         
  -5   0   7       1196.76       1191.83        40.32 o                         
  -4   0   7       5960.22       5626.59        53.21 o                         
  -3   0   7        125.41        155.05        14.82 o                         
  -2   0   7       3999.95       4221.93        35.70 o                         
  -1   0   7          1.42         28.26        11.86 o                         
   0   0   7        378.84        486.97        13.74 o                         
   1   0   7       1764.14       1789.15        21.04 o                         
   2   0   7      13865.54      14417.19       115.58 o                         
   3   0   7        424.28        426.76        15.82 o                         
   4   0   7       4260.40       4270.78        44.36 o                         
   5   0   7       4099.14       3784.19        51.17 o                         
   6   0   7       4646.66       4834.55        47.92 o                         
   7   0   7       2189.53       2317.25        32.13 o                         
   8   0   7        213.03        223.02        20.14 o                         
   9   0   7       7988.09       8126.16       108.91 o                         
  10   0   7       5447.58       5478.33        59.93 o                         
  11   0   7       6466.29       6479.52        97.86 o                         
  12   0   7       1331.27       1359.53        51.10 o                         
  13   0   7       6373.90       6375.44        91.97 o                         
 -11   1   7      10574.22      10427.39       133.66 o                         
 -10   1   7       3651.61       3288.88       141.61 o                         
  -9   1   7        388.34        374.36        30.92 o                         
  -8   1   7      13162.80      12683.88       140.56 o                         
  -7   1   7      10760.04      10442.09       107.16 o                         
  -6   1   7        202.67        219.71        24.27 o                         
  -5   1   7       6686.84       6185.18        97.05 o                         
  -4   1   7      19434.75      18957.20       195.04 o                         
  -3   1   7       6661.90       6565.22        53.64 o                         
  -2   1   7       4829.07       4923.21        46.96 o                         
  -1   1   7       5257.38       4849.62        40.54 o                         
   0   1   7       1427.73       1378.37        34.75 o                         
   1   1   7       5903.09       5864.43        40.45 o                         
   2   1   7       5598.62       5919.41        44.74 o                         
   3   1   7       3554.91       3453.04        65.45 o                         
   4   1   7       3499.05       3315.81       419.21 o                         
   5   1   7      19735.87      21033.35       143.62 o                         
   6   1   7       3463.04       3686.89        49.27 o                         
   7   1   7        249.46        271.58        23.10 o                         
   8   1   7        660.93        637.76        29.94 o                         
   9   1   7      10319.52      10618.66       114.92 o                         
  10   1   7       2065.32       2296.12        85.62 o                         
  11   1   7       1977.94       2070.05        54.62 o                         
  12   1   7       1439.23       1472.12        56.59 o                         
  13   1   7       7992.65       8527.42       106.03 o                         
 -11   2   7      14302.70      14046.58       204.78 o                         
 -10   2   7       3615.08       3470.80        74.73 o                         
  -9   2   7         26.12         47.58        26.31 o                         
  -8   2   7      15375.19      15187.28       132.99 o                         
  -7   2   7      10609.09      10141.04       101.22 o                         
  -6   2   7       1749.21       1610.36        36.93 o                         
  -5   2   7       5869.63       5679.68        53.24 o                         
  -4   2   7      23625.23      22862.69       138.64 o                         
  -3   2   7       2468.69       2387.17        34.02 o                         
  -2   2   7       3627.73       3572.71        39.32 o                         
  -1   2   7       2995.87       3083.11        40.23 o                         
   0   2   7       3088.17       3069.99        37.60 o                         
   1   2   7       1928.46       2005.17        35.65 o                         
   2   2   7       2284.94       2343.09        28.10 o                         
   3   2   7       1651.84       1714.62        44.11 o                         
   4   2   7        150.64        147.30        20.35 o                         
   5   2   7       3255.93       3419.25        43.63 o                         
   6   2   7          1.44         18.45        18.90 o                         
   7   2   7        565.56        651.14        24.50 o                         
   8   2   7       1759.27       1642.61        38.80 o                         
   9   2   7        884.12        936.11        42.70 o                         
  10   2   7        170.50        227.59        43.25 o                         
  11   2   7       3617.84       3740.28       105.36 o                         
  12   2   7        713.63        722.51        71.08 o                         
  13   2   7        313.41        332.85        59.17 o                         
 -11   3   7       1030.17       1021.59        54.76 o                         
 -10   3   7        836.59        827.73        50.66 o                         
  -9   3   7        391.62        379.53        28.86 o                         
  -8   3   7       5232.65       5038.51        67.67 o                         
  -7   3   7         72.17         99.38        32.74 o                         
  -6   3   7       6772.26       6222.25       131.80 o                         
  -5   3   7       2661.63       2519.73        43.23 o                         
  -4   3   7        567.03        610.40        22.70 o                         
  -3   3   7      20077.85      19739.56       190.28 o                         
  -2   3   7       7901.43       7648.84        93.68 o                         
  -1   3   7       4229.53       4241.37       155.22 o                         
   0   3   7       3417.95       3436.94        32.85 o                         
   1   3   7      19011.98      19210.95       184.27 o                         
   2   3   7      11063.22      11050.26       104.17 o                         
   3   3   7       2322.10       2294.05        31.14 o                         
   4   3   7      33470.00      33769.04       264.32 o                         
   5   3   7      27529.56      28331.15       278.88 o                         
   6   3   7      14283.37      14733.04       159.04 o                         
   7   3   7       1947.28       2089.26        35.60 o                         
   8   3   7      33507.52      34726.93       342.61 o                         
   9   3   7      16823.72      17416.11       323.31 o                         
  10   3   7       7747.61       8047.79       215.31 o                         
  11   3   7       6911.35       6986.56        80.45 o                         
  12   3   7      16885.20      17199.94       205.13 o                         
  13   3   7      14996.42      14987.23       255.40 o                         
 -11   4   7       1352.29       1374.41        81.16 o                         
 -10   4   7      15684.34      15618.61       206.60 o                         
  -9   4   7       7752.10       7487.36        83.90 o                         
  -8   4   7        937.19        879.73        56.06 o                         
  -7   4   7       6225.22       5838.48       127.27 o                         
  -6   4   7      36930.71      35493.91       359.00 o                         
  -5   4   7      16784.41      16244.10       167.82 o                         
  -4   4   7        101.67        108.42        14.57 o                         
  -3   4   7      57252.02      56084.70       936.42 o                         
  -2   4   7      50583.60      49861.18       571.72 o                         
  -1   4   7      33330.27      33613.90       419.97 o                         
   0   4   7      11161.77      11470.42       137.34 o                         
   1   4   7     114168.89     116010.50       676.31 o                         
   2   4   7      72848.73      75468.91       377.75 o                         
   3   4   7      18666.70      18798.20       137.34 o                         
   4   4   7      30177.29      30756.65       189.08 o                         
   5   4   7     104563.41     106830.36       814.75 o                         
   6   4   7      57613.69      58820.60       600.08 o                         
   7   4   7       2569.44       2748.51        63.29 o                         
   8   4   7      39370.94      41775.13       398.95 o                         
   9   4   7      44316.53      46198.32       469.48 o                         
  10   4   7      38020.94      37569.77       352.52 o                         
  11   4   7        882.89        898.82        37.05 o                         
  12   4   7      26144.66      26736.67       241.71 o                         
  13   4   7      30411.46      30529.43       442.73 o                         
 -10   5   7      12586.89      12534.83       139.88 o                         
  -9   5   7       7648.72       7071.01       131.57 o                         
  -8   5   7       2613.01       2755.35        46.73 o                         
  -7   5   7       3148.06       2997.86        57.70 o                         
  -6   5   7      23208.93      22588.54       276.82 o                         
  -5   5   7      14170.58      14210.58       125.36 o                         
  -4   5   7       9403.53       9105.42       115.44 o                         
  -3   5   7      29137.80      29470.76       354.19 o                         
  -2   5   7      36505.47      35946.64       513.49 o                         
  -1   5   7      28177.39      28388.12       337.65 o                         
   0   5   7         29.26         83.80        16.82 o                         
   1   5   7      32238.03      33629.20       195.49 o                         
   2   5   7      47144.80      48621.74       337.71 o                         
   3   5   7      17089.72      16833.71       149.16 o                         
   4   5   7       9882.88       9880.89        95.45 o                         
   5   5   7      38634.51      40108.38       389.01 o                         
   6   5   7      29977.66      31133.91       358.55 o                         
   7   5   7       4683.45       4088.02       191.39 o                         
   8   5   7      18600.76      19317.76       230.68 o                         
   9   5   7      20129.39      20757.27       197.36 o                         
  10   5   7      20222.54      21425.00       302.44 o                         
  11   5   7         42.49         59.05        27.78 o                         
  12   5   7       9693.87       9711.98       103.17 o                         
  13   5   7      15445.88      15370.53       212.86 o                         
 -10   6   7        581.91        590.93        69.93 o                         
  -9   6   7        329.80        288.60        18.72 o                         
  -8   6   7       2653.51       2583.08        45.14 o                         
  -7   6   7        603.26        529.51        25.01 o                         
  -6   6   7       2638.59       2667.34        48.13 o                         
  -5   6   7       3963.16       3826.16        76.73 o                         
  -4   6   7       5393.66       5591.25        76.46 o                         
  -3   6   7       1058.85       1005.42        31.49 o                         
  -2   6   7        529.40        591.34        45.09 o                         
  -1   6   7       9988.36       9812.91       150.22 o                         
   0   6   7       2737.16       2436.43        33.51 o                         
   1   6   7       2396.07       2640.17        53.40 o                         
   2   6   7       2550.32       2486.91        40.25 o                         
   3   6   7       8626.55       8721.36        59.93 o                         
   4   6   7       1208.82       1200.98        21.42 o                         
   5   6   7       4620.50       4670.32        67.65 o                         
   6   6   7       4217.07       4235.07        64.51 o                         
   7   6   7        859.66        843.35        25.59 o                         
   8   6   7       4766.59       4681.23       131.17 o                         
   9   6   7        699.98        559.92        39.42 o                         
  10   6   7       1952.79       1934.59        60.89 o                         
  11   6   7        172.74        135.29        40.53 o                         
  12   6   7       1880.55       1878.09        67.84 o                         
  13   6   7       1342.16       1367.97       100.39 o                         
 -10   7   7       4770.76       4644.39       122.75 o                         
  -9   7   7        282.73        298.00        34.52 o                         
  -8   7   7       6037.01       6041.52        90.56 o                         
  -7   7   7      12370.63      12087.43       153.02 o                         
  -6   7   7       3084.56       3100.19        46.87 o                         
  -5   7   7         49.55         40.67        25.66 o                         
  -4   7   7      14086.43      13805.59       151.49 o                         
  -3   7   7       4488.98       4420.55        53.71 o                         
  -2   7   7       3633.14       3752.62        44.27 o                         
  -1   7   7        333.67        333.98        16.79 o                         
   0   7   7      19167.41      18652.62       142.02 o                         
   1   7   7       4059.62       4077.12        73.27 o                         
   2   7   7       4265.81       4185.48        77.71 o                         
   3   7   7      12439.33      12445.56        89.08 o                         
   4   7   7       4273.14       3946.80        55.00 o                         
   5   7   7        888.83        946.91        28.13 o                         
   6   7   7         23.87         25.77        20.43 o                         
   7   7   7       4192.36       3974.20        65.74 o                         
   8   7   7       1215.46       1131.12        32.80 o                         
   9   7   7       3916.73       3450.59       129.88 o                         
  10   7   7        143.62        152.47        23.34 o                         
  11   7   7        225.95        214.73        24.78 o                         
  12   7   7        673.32        658.76        57.90 o                         
  13   7   7        456.13        429.46        85.92 o                         
  -9   8   7       2304.76       2083.38        75.65 o                         
  -8   8   7       5074.88       4839.37        81.15 o                         
  -7   8   7      36630.74      35768.28       404.79 o                         
  -6   8   7      13614.02      13597.00       122.86 o                         
  -5   8   7        335.57        369.77        29.92 o                         
  -4   8   7      25639.23      25854.68       213.88 o                         
  -3   8   7      29357.92      29395.57       593.76 o                         
  -2   8   7      13297.05      13304.39       131.40 o                         
  -1   8   7        665.79        595.42        21.52 o                         
   0   8   7      33961.93      32579.74       201.24 o                         
   1   8   7      22547.76      21810.81       299.32 o                         
   2   8   7      11646.65      11147.47       180.57 o                         
   3   8   7       8711.94       8645.70        87.46 o                         
   4   8   7      22880.19      22877.46       290.55 o                         
   5   8   7      27232.37      26974.39       255.05 o                         
   6   8   7       4113.01       4137.55       137.23 o                         
   7   8   7       8602.17       8293.44       146.64 o                         
   8   8   7       6846.38       6262.83       142.57 o                         
   9   8   7      11299.27      11031.23       144.71 o                         
  10   8   7         13.59         37.77        31.90 o                         
  11   8   7       2365.16       2310.02        63.06 o                         
  12   8   7       2755.01       2689.89        82.55 o                         
  -9   9   7       3349.93       3219.25        71.31 o                         
  -8   9   7        944.06        868.29        41.96 o                         
  -7   9   7      22626.14      22122.20       370.21 o                         
  -6   9   7      15148.30      14946.28       196.27 o                         
  -5   9   7       2783.86       2998.72       162.82 o                         
  -4   9   7      16500.10      16571.70       172.77 o                         
  -3   9   7      25968.53      25922.21       176.33 o                         
  -2   9   7      16257.22      15897.78       230.88 o                         
  -1   9   7         43.45         53.77        13.09 o                         
   0   9   7      11071.28      10628.68       107.20 o                         
   1   9   7       6184.75       6094.26       114.45 o                         
   2   9   7       3924.15       3836.55        56.82 o                         
   3   9   7       2686.83       2592.66        44.25 o                         
   4   9   7      11750.18      11671.01       181.40 o                         
   5   9   7      12037.60      11533.99       141.86 o                         
   6   9   7       5094.97       4613.67        61.53 o                         
   7   9   7       6617.23       6720.66        76.92 o                         
   8   9   7       2098.26       1966.24        50.86 o                         
   9   9   7        855.24        821.17        54.02 o                         
  10   9   7       1454.37       1411.05        64.16 o                         
  11   9   7       1516.44       1392.42        77.96 o                         
  12   9   7        124.17         96.30        49.17 o                         
  -8  10   7         52.56         25.54        35.44 o                         
  -7  10   7       1982.71       1967.28        65.50 o                         
  -6  10   7        210.60        194.18        42.88 o                         
  -5  10   7        850.60        914.76        59.76 o                         
  -4  10   7       4570.72       4634.21       137.91 o                         
  -3  10   7       1452.02       1350.10        43.74 o                         
  -2  10   7        135.53        191.93        22.67 o                         
  -1  10   7        686.91        635.35        32.12 o                         
   0  10   7        618.45        608.68        24.20 o                         
   1  10   7       1157.27       1097.79        29.46 o                         
   2  10   7       3166.10       2979.81        43.55 o                         
   3  10   7       4024.96       4072.10        66.72 o                         
   4  10   7        706.05        612.16        16.90 o                         
   5  10   7       1861.40       1898.19        33.59 o                         
   6  10   7       4181.10       4003.38        78.54 o                         
   7  10   7       8022.27       7905.20       264.19 o                         
   8  10   7       1995.76       1954.54       150.45 o                         
   9  10   7       6472.51       6272.89       206.91 o                         
  10  10   7      15898.17      15119.90       560.31 o                         
  11  10   7       2018.04       1815.67        76.76 o                         
  -7  11   7        191.70        190.02        37.09 o                         
  -6  11   7       3183.38       3223.31        65.80 o                         
  -5  11   7       1593.77       1615.62        72.41 o                         
  -4  11   7        726.44        733.78        62.91 o                         
  -3  11   7        888.52        868.51        34.86 o                         
  -2  11   7       9914.91      10068.51       201.45 o                         
  -1  11   7       5541.16       5330.95       181.87 o                         
   0  11   7       2303.24       2069.03        73.22 o                         
   1  11   7       8339.27       8307.86       104.03 o                         
   2  11   7      14545.78      14278.66       186.55 o                         
   3  11   7      12108.89      11492.93       218.40 o                         
   4  11   7       1163.98       1062.33        60.22 o                         
   5  11   7       9552.92       9475.16       221.30 o                         
   6  11   7      15583.54      15259.70       199.91 o                         
   7  11   7      17637.11      16371.79       391.46 o                         
   8  11   7       1945.28       1967.43        55.81 o                         
   9  11   7      12572.43      12103.67       318.05 o                         
  10  11   7      20845.27      19983.35       896.53 o                         
  11  11   7       5477.41       5685.05       267.47 o                         
  -6  12   7       1545.92       1577.14        54.67 o                         
  -5  12   7        654.07        565.91        48.81 o                         
  -4  12   7        426.82        429.79        47.47 o                         
  -3  12   7        402.19        389.46        35.46 o                         
  -2  12   7       5939.88       5625.50       233.48 o                         
  -1  12   7        825.16        775.15        32.42 o                         
   0  12   7       2553.64       2148.21        81.21 o                         
   1  12   7       2281.04       2183.83        75.03 o                         
   2  12   7       3068.01       3021.28       111.94 o                         
   3  12   7       4080.15       3923.93       124.61 o                         
   4  12   7        955.67        856.88        57.71 o                         
   5  12   7       5761.69       5607.41        85.02 o                         
   6  12   7       7147.10       6805.55       141.78 o                         
   7  12   7       9033.64       8985.26       268.25 o                         
   8  12   7         16.61         59.46        39.39 o                         
   9  12   7       3669.02       3560.21        72.40 o                         
  10  12   7       8405.84       8276.12       341.07 o                         
  -5  13   7         44.47         -9.03        79.03 o                         
  -4  13   7        107.08        137.81        37.20 o                         
  -3  13   7        459.93        430.96        35.98 o                         
  -2  13   7         47.94          8.51        71.11 o                         
  -1  13   7          9.27         93.75       119.44 o                         
   0  13   7        471.55        396.20        53.15 o                         
   1  13   7         48.18         44.57        47.41 o                         
   2  13   7         77.12        108.61        49.24 o                         
   3  13   7        597.69        611.51        40.10 o                         
   4  13   7       2186.68       2148.94        62.89 o                         
   5  13   7        242.03        233.90        39.37 o                         
   6  13   7          3.60          6.88        33.94 o                         
   7  13   7       3572.27       3562.51       141.64 o                         
   8  13   7        639.07        552.54        37.55 o                         
   9  13   7        216.42        204.94        43.73 o                         
  -3  14   7       5800.35       6962.58       472.10 o                         
  -2  14   7       6542.94       7669.58       599.79 o                         
  -1  14   7        888.41        901.23        72.84 o                         
   0  14   7       3373.95       3571.09        93.71 o                         
   1  14   7       7038.44       7462.07       253.13 o                         
   2  14   7       5839.23       6057.21       231.42 o                         
   3  14   7          1.32         -8.97        63.77 o                         
   4  14   7       8987.82       9766.70       442.05 o                         
   5  14   7       7530.20       7710.94       248.88 o                         
   6  14   7       4092.88       4110.76       165.27 o                         
   7  14   7       1548.90       1499.98        98.03 o                         
   8  14   7       7181.28       7404.15       389.39 o                         
  -1  15   7       5252.85       5986.17       408.62 o                         
   0  15   7       2589.50       2822.37       121.85 o                         
   1  15   7      21571.74      24801.19       988.46 o                         
   2  15   7      15932.13      17449.22       774.00 o                         
   3  15   7       1345.60       1183.86       112.18 o                         
   4  15   7       8385.03       9205.50       211.62 o                         
   5  15   7      17011.12      17735.65       256.28 o                         
   6  15   7      12058.12      12462.58       215.28 o                         
  -4 -11   8        409.58        497.80        54.50 o                         
  -3 -11   8        942.26       1010.37       151.41 o                         
  -2 -11   8         91.99        115.92        60.87 o                         
  -1 -11   8         62.26         95.52        54.91 o                         
   0 -11   8       1199.74       1053.77       137.71 o                         
   1 -11   8         34.51       -105.36       115.48 o                         
   2 -11   8         89.24        119.21        88.61 o                         
   3 -11   8       1753.91       2007.68        95.75 o                         
  -6 -10   8       1037.24       1094.88        67.23 o                         
  -5 -10   8         24.79          5.38        51.58 o                         
  -4 -10   8        288.03        324.04        51.63 o                         
  -3 -10   8        923.76        939.57        70.64 o                         
  -2 -10   8       1930.52       1833.18        90.44 o                         
  -1 -10   8         62.35         76.82        49.07 o                         
   0 -10   8          0.30        112.24        57.00 o                         
   1 -10   8       1806.36       1818.97        57.90 o                         
   2 -10   8        916.59       1036.49        57.51 o                         
   3 -10   8        232.64        260.86        39.96 o                         
   4 -10   8        324.76        294.01        42.19 o                         
   5 -10   8       1969.51       2049.75       121.18 o                         
  -7  -9   8       2780.39       2797.86       146.81 o                         
  -6  -9   8       3284.73       3246.20       110.04 o                         
  -5  -9   8          7.69         10.27        48.85 o                         
  -4  -9   8       2717.93       2804.90       171.02 o                         
  -3  -9   8       2405.48       2180.56        64.86 o                         
  -2  -9   8       3146.44       2913.57        88.92 o                         
  -1  -9   8        170.97          5.29        36.53 o                         
   0  -9   8        136.38        111.32        30.22 o                         
   1  -9   8       1789.93       1615.97        61.98 o                         
   2  -9   8       2191.55       1930.40        76.57 o                         
   3  -9   8        152.77        175.86        46.03 o                         
   4  -9   8          1.90        -20.41        37.01 o                         
   5  -9   8       2692.21       2560.45        97.32 o                         
   6  -9   8        950.11        876.46        54.63 o                         
   7  -9   8       1828.43       1971.92        90.11 o                         
  -8  -8   8       2294.05       2367.62       147.95 o                         
  -7  -8   8        147.19        135.37        63.24 o                         
  -6  -8   8        244.97        333.26        53.83 o                         
  -5  -8   8       1150.80       1161.76        59.13 o                         
  -4  -8   8        732.93        626.93        50.32 o                         
  -3  -8   8        556.67        586.52        50.83 o                         
  -2  -8   8        684.88        685.85        56.48 o                         
  -1  -8   8       1564.04       1506.73        66.41 o                         
   0  -8   8        579.75        456.70        31.46 o                         
   1  -8   8       1725.75       1755.81        53.06 o                         
   2  -8   8       2325.95       2194.92        70.96 o                         
   3  -8   8        272.47        282.66        37.16 o                         
   4  -8   8       4226.89       4323.26       118.44 o                         
   5  -8   8       2561.41       2674.93        98.71 o                         
   6  -8   8       3192.63       3394.79       236.53 o                         
   7  -8   8         12.78         -9.32        50.13 o                         
   8  -8   8       4307.89       4534.10       134.36 o                         
  -9  -7   8       5391.50       5575.18       125.79 o                         
  -8  -7   8       5171.71       5264.99       269.35 o                         
  -7  -7   8       2123.51       2281.57       138.34 o                         
  -6  -7   8      12236.67      11926.15       670.30 o                         
  -5  -7   8      12905.11      12556.44       271.49 o                         
  -4  -7   8       1953.95       1870.84       113.82 o                         
  -3  -7   8      14049.68      13518.45       224.78 o                         
  -2  -7   8      18805.64      17786.44       319.17 o                         
  -1  -7   8      14469.30      13433.30       292.29 o                         
   0  -7   8        818.71        665.35        30.72 o                         
   1  -7   8      15616.09      14872.54       361.26 o                         
   2  -7   8      25312.00      24275.53       557.12 o                         
   3  -7   8      10712.78      10075.59       200.43 o                         
   4  -7   8       3634.68       3609.39        85.17 o                         
   5  -7   8      23998.16      23890.27       543.33 o                         
   6  -7   8      26309.07      26665.96       495.30 o                         
   7  -7   8       2432.66       2353.55        50.52 o                         
   8  -7   8       6607.19       6459.67       122.12 o                         
   9  -7   8      16608.74      17495.72       285.90 o                         
  -9  -6   8       8860.37       8698.38       152.38 o                         
  -8  -6   8       7203.52       7303.56       255.39 o                         
  -7  -6   8       3425.09       3419.13        68.03 o                         
  -6  -6   8      19942.27      19436.91       386.99 o                         
  -5  -6   8      21677.87      21057.05       407.10 o                         
  -4  -6   8       5493.67       5116.54       153.62 o                         
  -3  -6   8      11447.61      10611.98       151.35 o                         
  -2  -6   8      21776.36      21080.24       199.62 o                         
  -1  -6   8      25872.60      24789.08       357.94 o                         
   0  -6   8         53.74         66.42        16.07 o                         
   1  -6   8      17926.27      16445.23       309.52 o                         
   2  -6   8      37208.27      34803.08       707.19 o                         
   3  -6   8      15496.93      14775.15       215.77 o                         
   4  -6   8       2266.62       2123.87        56.21 o                         
   5  -6   8      17733.17      17350.15       225.95 o                         
   6  -6   8      28007.25      27306.73       272.96 o                         
   7  -6   8       3507.86       3215.10        54.32 o                         
   8  -6   8       5381.28       5364.69       121.83 o                         
   9  -6   8      14982.68      14730.76       230.80 o                         
  10  -6   8      15104.84      15162.11       295.93 o                         
 -10  -5   8       2164.23       2043.43        70.18 o                         
  -9  -5   8       2709.84       2694.26        68.70 o                         
  -8  -5   8       3637.64       3297.90        74.20 o                         
  -7  -5   8        446.18        369.31        32.60 o                         
  -6  -5   8       4443.56       4499.40        76.42 o                         
  -5  -5   8       5871.61       5656.73        98.46 o                         
  -4  -5   8       1682.40       1571.68        38.73 o                         
  -3  -5   8       4907.69       4713.98        52.18 o                         
  -2  -5   8       4865.64       4722.93        42.11 o                         
  -1  -5   8      16501.99      15300.46       117.52 o                         
   0  -5   8        481.38        397.15        15.45 o                         
   1  -5   8       9154.52       8688.09       117.60 o                         
   2  -5   8       8513.21       8003.79       146.26 o                         
   3  -5   8       9124.19       8312.03       186.72 o                         
   4  -5   8       3085.03       2767.89       103.38 o                         
   5  -5   8       9567.69       8465.76       192.07 o                         
   6  -5   8       9046.32       8620.30       116.80 o                         
   7  -5   8        668.59        544.68        22.01 o                         
   8  -5   8       3189.26       2960.73        61.44 o                         
   9  -5   8       5429.53       5301.67       106.88 o                         
  10  -5   8       6517.83       6790.98       174.07 o                         
 -10  -4   8        171.51        222.66        52.00 o                         
  -9  -4   8         12.54        -29.56        40.81 o                         
  -8  -4   8       4007.56       3790.42        64.91 o                         
  -7  -4   8       1207.05       1173.10        51.71 o                         
  -6  -4   8        246.70        256.92        26.92 o                         
  -5  -4   8         44.77         49.93        26.60 o                         
  -4  -4   8       2936.75       2936.60        44.34 o                         
  -3  -4   8         28.76         63.07        18.25 o                         
  -2  -4   8         12.98         29.85        15.36 o                         
  -1  -4   8       2175.36       2164.14        30.19 o                         
   0  -4   8       3216.67       3136.15        55.15 o                         
   1  -4   8        411.84        371.42        18.68 o                         
   2  -4   8         42.55         70.04        15.12 o                         
   3  -4   8       8193.16       7800.91       135.93 o                         
   4  -4   8        333.08        387.54        18.39 o                         
   5  -4   8         62.17         76.37        17.98 o                         
   6  -4   8       1274.71       1273.27        25.21 o                         
   7  -4   8        682.11        621.22        21.35 o                         
   8  -4   8        221.85        193.74        19.84 o                         
   9  -4   8         92.00         89.22        24.92 o                         
  10  -4   8        212.33        194.51        40.09 o                         
  11  -4   8        277.47        271.19        56.02 o                         
 -10  -3   8      11257.88      11565.52       165.32 o                         
  -9  -3   8       4142.84       4284.26        75.70 o                         
  -8  -3   8       8333.52       8260.12        85.78 o                         
  -7  -3   8      24388.24      24505.76       193.36 o                         
  -6  -3   8      12784.12      12644.66       191.57 o                         
  -5  -3   8       2185.07       2042.40        39.64 o                         
  -4  -3   8       3515.36       3337.44        73.05 o                         
  -3  -3   8      13345.51      13224.28       130.39 o                         
  -2  -3   8      16841.09      16147.35       144.96 o                         
  -1  -3   8       1883.28       1857.89        26.43 o                         
   0  -3   8      27690.48      27165.31       157.20 o                         
   1  -3   8      35072.32      34616.35       201.86 o                         
   2  -3   8      14848.08      14262.49       125.31 o                         
   3  -3   8       6103.88       6155.46        62.72 o                         
   4  -3   8       6174.03       6467.39        67.96 o                         
   5  -3   8      10268.04      10229.32        88.28 o                         
   6  -3   8       1375.82       1259.83        22.68 o                         
   7  -3   8        760.13        795.72        21.70 o                         
   8  -3   8       3132.95       2997.47        52.40 o                         
   9  -3   8      11235.08      10674.56       185.68 o                         
  10  -3   8       1559.46       1547.17        50.51 o                         
  11  -3   8        242.81        237.47        42.68 o                         
 -11  -2   8      16949.05      17385.42       380.53 o                         
 -10  -2   8      23435.09      23728.48       333.66 o                         
  -9  -2   8      12361.41      12486.07       134.48 o                         
  -8  -2   8       4535.58       4765.20        68.26 o                         
  -7  -2   8      27493.63      27681.18       383.94 o                         
  -6  -2   8      26117.87      26996.12       310.22 o                         
  -5  -2   8      15585.73      15070.02       201.68 o                         
  -4  -2   8       9687.37       9246.85        99.53 o                         
  -3  -2   8      28142.71      27064.88       310.69 o                         
  -2  -2   8      45780.45      44571.12       326.86 o                         
  -1  -2   8       2248.83       2205.28        28.06 o                         
   0  -2   8      14701.04      14620.67       107.65 o                         
   1  -2   8      31930.12      32129.18       302.46 o                         
   2  -2   8      22802.28      22187.45       123.78 o                         
   3  -2   8        205.33        171.48        15.07 o                         
   4  -2   8       4087.13       4149.03        45.89 o                         
   5  -2   8      17192.11      17183.01       163.09 o                         
   6  -2   8       2801.66       2783.28        30.76 o                         
   7  -2   8        247.60        223.28        17.86 o                         
   8  -2   8       1580.40       1564.21        26.35 o                         
   9  -2   8       9340.20       8900.60        95.02 o                         
  10  -2   8        227.85        196.86        32.58 o                         
  11  -2   8        440.00        469.72        43.24 o                         
  12  -2   8        162.15        252.04        44.87 o                         
 -11  -1   8       5888.22       5849.67       186.73 o                         
 -10  -1   8       6244.85       6435.79       211.59 o                         
  -9  -1   8       4806.54       4737.53       118.54 o                         
  -8  -1   8         81.07         75.12        35.12 o                         
  -7  -1   8       7156.90       7180.89        82.34 o                         
  -6  -1   8       4616.42       4674.60        66.19 o                         
  -5  -1   8       3051.72       3117.31        41.19 o                         
  -4  -1   8       8920.59       8635.60        60.92 o                         
  -3  -1   8       4303.97       4317.07        44.67 o                         
  -2  -1   8       2867.28       3110.28        31.21 o                         
  -1  -1   8        470.02        416.45        17.92 o                         
   0  -1   8       7242.48       7106.34       104.94 o                         
   1  -1   8        151.30        222.63        13.86 o                         
   2  -1   8         59.44         58.95        13.77 o                         
   3  -1   8       7963.56       7928.21        52.52 o                         
   4  -1   8       1379.78       1262.00        36.00 o                         
   5  -1   8         25.49         43.93        13.11 o                         
   6  -1   8       4298.65       3938.29        46.52 o                         
   7  -1   8       6804.16       6364.16       185.21 o                         
   8  -1   8        196.31        224.58        21.24 o                         
   9  -1   8       1449.88       1390.02        30.66 o                         
  10  -1   8      11422.45      11506.57       152.40 o                         
  11  -1   8       1274.25       1367.21        51.01 o                         
  12  -1   8        833.38        845.99        48.55 o                         
 -11   0   8        281.64        287.78        49.81 o                         
 -10   0   8        323.24        303.25        47.84 o                         
  -9   0   8        345.47        301.04        36.78 o                         
  -8   0   8       1195.39       1166.73        44.91 o                         
  -7   0   8        563.59        597.28        36.05 o                         
  -6   0   8       2831.79       2799.90        50.00 o                         
  -5   0   8       3195.66       3228.64        51.67 o                         
  -4   0   8      11570.45      11107.45        64.87 o                         
  -3   0   8        403.93        322.70        15.85 o                         
  -2   0   8      10254.51       9628.51        73.74 o                         
  -1   0   8      20889.01      20086.05       175.13 o                         
   0   0   8      21469.75      21266.35       155.97 o                         
   1   0   8       8151.47       8202.39        80.10 o                         
   2   0   8      13979.78      14080.93        81.12 o                         
   3   0   8      53070.82      53245.43       297.98 o                         
   4   0   8       8368.33       8274.98        63.12 o                         
   5   0   8       8960.18       8887.11       125.91 o                         
   6   0   8      35133.98      36085.96       222.19 o                         
   7   0   8      32913.86      33996.40       349.01 o                         
   8   0   8        115.37        128.65        24.07 o                         
   9   0   8      10026.56      10403.52        90.84 o                         
  10   0   8      38421.52      38893.48       281.77 o                         
  11   0   8      13147.43      13286.05       194.47 o                         
  12   0   8        737.50        755.70        47.51 o                         
 -11   1   8         14.90         95.42        47.35 o                         
 -10   1   8       4414.87       4318.88        86.21 o                         
  -9   1   8       2454.27       2297.96        65.52 o                         
  -8   1   8       1691.99       1810.24        47.57 o                         
  -7   1   8          8.67         -2.18        27.59 o                         
  -6   1   8       6015.30       5817.66        72.82 o                         
  -5   1   8       9101.74       9015.42        81.67 o                         
  -4   1   8       6520.36       6234.83        52.32 o                         
  -3   1   8        561.69        544.74        17.54 o                         
  -2   1   8      12213.89      11719.52       100.18 o                         
  -1   1   8      24035.64      24846.24       226.14 o                         
   0   1   8      19105.84      19514.77       123.83 o                         
   1   1   8       3022.24       3111.09        46.62 o                         
   2   1   8       9490.33       9670.35        94.23 o                         
   3   1   8      49834.93      51388.70       295.65 o                         
   4   1   8       5917.05       6215.62        49.45 o                         
   5   1   8       7462.05       7879.97       128.68 o                         
   6   1   8      25175.14      27308.30       177.57 o                         
   7   1   8      26139.66      27308.94       207.26 o                         
   8   1   8          5.97          4.73        27.38 o                         
   9   1   8       9798.50       9999.09        95.60 o                         
  10   1   8      29299.60      30096.82       246.86 o                         
  11   1   8      14825.82      14840.54       225.44 o                         
  12   1   8        288.02        343.80        48.00 o                         
 -11   2   8        383.99        409.23        64.25 o                         
 -10   2   8       2440.68       2426.09       101.14 o                         
  -9   2   8        398.99        384.02        43.90 o                         
  -8   2   8         84.89        106.34        37.79 o                         
  -7   2   8          1.06         -7.10        34.30 o                         
  -6   2   8        445.83        458.79        30.82 o                         
  -5   2   8        198.41        253.11        22.77 o                         
  -4   2   8        551.67        648.76        20.74 o                         
  -3   2   8        288.96        315.68        13.72 o                         
  -2   2   8       3910.53       4078.91        48.10 o                         
  -1   2   8       1952.36       2100.10        34.34 o                         
   0   2   8      12422.58      12450.97        80.64 o                         
   1   2   8       1437.89       1205.12        23.43 o                         
   2   2   8       1413.30       1560.27        26.65 o                         
   3   2   8      16312.13      17058.92       130.56 o                         
   4   2   8       4138.21       4007.84        88.22 o                         
   5   2   8        376.23        405.79        19.36 o                         
   6   2   8       5367.86       5671.05        55.46 o                         
   7   2   8      16132.19      17038.57       170.37 o                         
   8   2   8        126.34        103.75        22.94 o                         
   9   2   8        690.85        688.21        36.49 o                         
  10   2   8       8136.56       8775.52       275.32 o                         
  11   2   8       7315.44       7698.20       219.41 o                         
  12   2   8          7.66         30.30        61.96 o                         
  13   2   8       3833.57       3999.66       100.92 o                         
 -11   3   8         23.69         70.71        46.34 o                         
 -10   3   8        445.30        425.33        49.54 o                         
  -9   3   8       1563.18       1590.90        44.33 o                         
  -8   3   8       1211.40       1170.83        51.52 o                         
  -7   3   8       1797.22       1622.08        48.73 o                         
  -6   3   8       1692.65       1511.31        38.78 o                         
  -5   3   8       6550.18       6076.80        55.93 o                         
  -4   3   8        165.82        217.87        19.36 o                         
  -3   3   8      15506.88      14876.67       139.25 o                         
  -2   3   8       5431.26       5059.42        69.91 o                         
  -1   3   8       2062.08       1819.26        33.70 o                         
   0   3   8       8422.49       8214.60        74.37 o                         
   1   3   8       5512.15       5261.40        66.13 o                         
   2   3   8       9913.71       9825.15       154.99 o                         
   3   3   8       2022.37       2099.52        24.31 o                         
   4   3   8      11607.91      11321.88       108.59 o                         
   5   3   8       9372.93       9608.95        86.49 o                         
   6   3   8       6608.88       6574.83        73.99 o                         
   7   3   8       4161.80       4181.54        59.72 o                         
   8   3   8       3814.26       4155.86        55.78 o                         
   9   3   8       7901.59       7904.19       134.54 o                         
  10   3   8         72.56         99.58        31.26 o                         
  11   3   8       5193.10       5267.47        91.13 o                         
  12   3   8       2781.43       2854.63        75.77 o                         
  13   3   8       3741.40       3668.35        88.22 o                         
 -10   4   8      14525.83      14339.38       160.69 o                         
  -9   4   8      13752.34      13328.60       136.62 o                         
  -8   4   8       4990.99       4779.10        85.05 o                         
  -7   4   8      13713.67      12784.57       323.45 o                         
  -6   4   8      32287.46      30940.54       517.83 o                         
  -5   4   8      21855.99      21204.45       244.32 o                         
  -4   4   8        467.85        489.54        18.98 o                         
  -3   4   8      39813.94      38795.35       532.92 o                         
  -2   4   8      58139.37      57486.82       459.51 o                         
  -1   4   8      41253.52      39466.84       452.40 o                         
   0   4   8      12922.40      12966.93       166.81 o                         
   1   4   8      61910.14      62178.38       380.83 o                         
   2   4   8      87333.27      87518.01       625.05 o                         
   3   4   8      11862.10      11686.79       127.22 o                         
   4   4   8      22076.62      22000.07       185.79 o                         
   5   4   8      49734.51      50562.71       509.60 o                         
   6   4   8      34622.39      34533.84       370.37 o                         
   7   4   8         12.06         30.14        21.61 o
[truncated: 242,110 more chars]
